# Supplementary material for: Parental conflict driven regulation of endosperm cellularization by a family of Auxin Response Factors
Source: Nat Plants. 2024 May 28;10(6):1018–26. doi: 10.1038/s41477-024-01706-y (PMC11208147; doi:10.1038/s41477-024-01706-y)
Supplement: Supplementary file 3 — Alignment cARF coding sequence using CLUSTAL omega. The protein domains were annotated on the basis of TAIR annotation. [file 41477_2024_1706_MOESM3_ESM.xlsx]

## Sheet: TPM_value
DataSet2.A: Table showing normalized reads for 7 DAP seed transcriptomes analyzed in Figure 2.
id	Col-0_rep1	Col-0_rep2	Col-0_rep3	Col-0xosd1_rep1	Col-0xosd1_rep2	Col-0xosd1_rep3	arf13arf20xCol-0_rep1	arf13arf20xCol-0_rep2	arf13arf20xCol-0_rep3
AT1G01010	0	0	0.299122	0	0.350196	1.0387	0.115427	0.088517	0.078955
AT1G01020	1.06498	0.102733	0.804491	0.364835	0	0.231724	0.800086	0.876432	0.329296
AT1G01030	0	0	0.099394	0	0	0	0	0	0
AT1G01040	0.27466	0.34133	1.24676	0.439427	0.54892	1.42046	1.25869	0.899539	2.38239
AT1G01050	17.299	12.4642	24.1775	36.1508	26.1182	45.5139	20.1381	32.2121	31.7913
AT1G01060	0.705491	1.59971	7.13177	1.27554	0.793488	5.03493	0.809167	2.90855	2.46186
AT1G01070	0.435573	0	0.647138	0.077499	0	0.128618	0	0	0.629655
AT1G01073	0	0	0	0	0	0	0	0	0
AT1G01080	1.9203	1.76559	5.9071	4.11422	3.46826	8.51034	6.09206	7.35151	6.70094
AT1G01090	60.5324	42.3717	127.02	34.7657	24.1354	63.5657	85.9639	122.701	140.614
AT1G01100	656.154	455.815	684.166	982.558	688.788	740.192	848.853	1098.08	722.262
AT1G01110	0.240854	0.334761	0.317489	0	0	0.342707	0.3519	0.390668	0.936699
AT1G01115	0	0	0	0	0	0	0	0	0
AT1G01120	1.44658	1.41285	2.74501	4.16474	1.58965	5.09297	3.11326	3.27125	5.01769
AT1G01130	14.7879	12.0463	26.455	6.33086	0.965559	2.85085	16.9754	22.7453	23.3137
AT1G01140	0.825767	2.48321	14.7994	0.80664	0.512617	2.06428	8.7176	11.0353	11.9944
AT1G01150	0.119659	0.173544	0.318188	0	0.12225	0	0.261985	0.110087	0.217816
AT1G01160	2.83872	5.25181	16.4556	8.23972	6.43633	19.9088	19.0313	18.4121	22.8694
AT1G01170	3.59424	6.63905	22.2243	10.3833	6.31344	11.0169	11.042	16.769	19.0609
AT1G01180	2.125	0.390127	1.69003	3.18358	1.39136	4.68497	0.87799	1.75002	2.56528
AT1G01190	0	0	0.034445	0	0	0	0	0	0
AT1G01200	0	0	0	0	0	0	0	0	0
AT1G01210	4.16681	3.07305	8.64525	11.7595	9.38476	8.35984	7.09483	7.42786	9.21437
AT1G01220	0.250591	0.507914	0.609748	0.331046	0.640721	1.54018	0.539163	0.974189	0.388269
AT1G01225	1.37947	4.65534	14.016	0.82988	1.98973	1.87201	6.63924	11.3359	13.2626
AT1G01230	20.5801	12.9162	36.1221	27.654	19.3746	28.9711	34.9174	32.8766	35.1124
AT1G01240	0.486395	0.367002	1.43903	0.517389	0.570235	1.5901	1.16135	0.907054	1.97455
AT1G01250	0.179515	0	0.978311	3.53073	1.90872	4.72338	0.968449	0.840727	2.20198
AT1G01260	0.398425	1.09083	2.79745	0.880619	0.978375	2.98791	2.05331	3.48749	4.34596
AT1G01280	0	0	0.194575	0	0	0	0	0	0.066866
AT1G01290	1.5353	3.1602	4.50478	2.82887	3.86533	6.05534	3.95472	6.98742	7.60625
AT1G01300	16.4229	7.60895	19.6862	8.62137	3.84135	10.2372	22.3399	20.973	28.3794
AT1G01305	0	0	0	0	0	0	0	0	0
AT1G01310	0	0.20357	0.711926	0	0.700506	0.690956	0	0.412637	0
AT1G01320	0.206173	0.500404	1.60303	1.18705	0.810195	3.1355	2.15681	1.89725	3.76293
AT1G01340	0.088795	0.091585	0.894781	0	0	0.051809	0.127352	1.07207	0.580282
AT1G01350	0.430837	0.987081	3.56286	0.583205	1.48322	5.62115	2.77126	3.20281	2.62815
AT1G01355	0	0	0.258737	0.583888	0	0	0.291892	0	0
AT1G01360	1.273	2.06257	4.27635	3.88898	5.49025	1.98973	2.85577	4.23726	4.99348
AT1G01370	3.06661	3.79153	6.163	8.85027	5.70805	5.54453	8.21181	8.86779	6.42622
AT1G01380	0.238547	0	0.488691	0	0	0	0	0	0.879353
AT1G01390	0	0.051197	0	0	0	0.355002	0	0.472095	0
AT1G01400	0	0	0	0	0	0	0	0	0
AT1G01410	0	0	0	0	0	0	0	0	0
AT1G01420	0	0	0.91308	0.142245	0	0.448441	0	0.27821	0.810438
AT1G01430	5.4269	3.65355	7.62049	2.8553	3.05212	4.91268	6.36871	9.66203	8.31845
AT1G01440	0.310443	0.457376	1.03549	0.320868	0.070398	0.665252	0.200428	0.919636	0.914127
AT1G01450	0	0.167113	0.065634	0	0.276637	0.442432	0.024156	0.378089	0.224784
AT1G01453	0	0	0	0	0	0	0	0	0
AT1G01460	0.107615	0	0	0	0	0	0	0	0
AT1G01470	0.686884	0.525348	9.14043	4.45519	1.49605	13.6791	8.69361	3.28842	9.38373
AT1G01471	0	0	0	0	0	0	0	0	0
AT1G01480	0	0	0.143334	0	0.146407	0.071422	0	0.376888	0.072125
AT1G01490	0.941144	0.105832	1.50506	0	0.45796	1.50633	0.101064	1.10065	0.978965
AT1G01500	4.29152	2.54256	10.6985	4.48447	4.60933	13.8689	7.52179	10.7153	12.9365
AT1G01510	2.95663	3.09194	8.01286	3.69244	2.20145	8.96494	5.39974	11.2153	10.972
AT1G01520	0	0.101799	0.278781	0	0	0.107926	0	0	0.128305
AT1G01530	0.177273	0	0.032544	3.19295	5.14325	14.5814	0.491718	1.30276	0
AT1G01540	3.80824	4.52483	13.4441	6.20136	3.10095	11.5575	7.30507	9.83637	14.6282
AT1G01550	14.0213	12.9826	42.6081	19.7635	16.7767	37.867	23.2085	27.4053	40.1387
AT1G01560	0	0	0	0	0.04652	0	0	0	0.054631
AT1G01570	0.085165	0.057347	0.305656	4.21192	2.04632	4.63832	0.108866	0.098093	0.269569
AT1G01580	0	0	0	0.077352	0	0.128119	0	0	0
AT1G01590	0	0	0.069123	0.197731	0.547316	1.02584	0	0.097306	0.042991
AT1G01600	0.799697	0.553532	1.71533	1.4698	2.38734	5.02451	2.33614	2.07302	1.94062
AT1G01610	8.07456	4.22319	10.9662	22.6404	11.2161	35.6445	11.7983	18.4175	16.9306
AT1G01620	80.8724	41.0682	94.4152	4.76978	3.14886	8.6111	91.2273	93.5337	126.266
AT1G01630	1.66312	3.58383	18.861	4.91059	5.19883	19.7058	11.0135	11.6834	16.4405
AT1G01640	0.957488	1.25158	2.6759	3.78796	0.872041	4.25767	2.61821	1.14583	1.61272
AT1G01650	2.96063	2.15621	6.61856	7.8017	5.29368	8.26642	5.38043	5.33426	7.00166
AT1G01660	0	0	0.170911	0	0	0	0	0.086706	0.150315
AT1G01670	0	0.19992	0.276143	0.111901	0.092343	0.590125	0	0.315687	0.146537
AT1G01680	0	0	0	0	0	0	0	0	0
AT1G01690	0	0.372307	2.30225	0.1942	0	0.371807	1.82566	2.1219	2.20772
AT1G01695	0	0	0.16818	0	0	0.336912	0.375758	0.140743	0
AT1G01700	0	0	0.032687	0.198051	0	0	0	0	0.158899
AT1G01710	1.19969	2.22675	5.75392	2.98304	1.95933	8.0775	3.89393	5.71759	6.93859
AT1G01720	5.33065	2.38919	7.54874	8.52607	4.68571	16.38	4.66213	4.67975	10.115
AT1G01725	6.65599	4.72409	26.3128	5.38522	5.20456	10.7765	14.7337	17.2886	8.8427
AT1G01730	13.3237	7.50064	20.2055	17.6728	14.3137	30.2692	13.5531	20.6119	20.4629
AT1G01740	0	0.130499	0.198398	0.267974	0	0.260648	0.248548	0.075157	0
AT1G01750	0.493065	0.593514	2.08451	0.384746	0.265745	0.97178	0.521535	0.452758	0.839016
AT1G01760	0	0.136493	0.505111	0.200574	0.057496	0.091094	0	0.45769	0.323734
AT1G01770	0.089285	0.165723	1.29869	0.418545	0.31414	0.168478	0.431115	0.718526	0.588507
AT1G01780	0.822726	0	1.47804	0.757429	0.349091	0.808432	0.745178	0.90971	0.2905
AT1G01790	0.831739	0.717256	1.70026	1.75833	0.668146	1.72336	1.44029	1.96953	1.57744
AT1G01800	2.9905	2.9153	10.192	0.689202	0.7095	1.93176	7.03846	8.43321	6.77915
AT1G01810	0.607056	0.518334	2.3564	0.948302	0.264004	2.24647	0.253726	1.11621	2.21239
AT1G01820	4.19772	4.36037	13.9081	8.66434	5.21523	19.0386	10.8667	10.6877	16.9495
AT1G01830	1.24391	4.2204	11.2382	4.33079	2.79092	9.307	7.64534	11.7328	10.0944
AT1G01840	1.19772	1.11338	2.54051	1.47956	1.07286	3.10444	3.14545	2.67172	3.98747
AT1G01860	0.609484	0.699644	1.79136	0.581625	0.29869	0.96799	0.918635	1.51715	1.15607
AT1G01880	0.043248	0.215563	0.964753	0.099771	0	0.775115	0.681174	1.07344	0.472393
AT1G01900	40.9283	35.4533	127.073	1.1715	0.051293	2.76765	79.1546	87.9413	141.121
AT1G01910	8.45262	6.24708	16.879	10.6383	6.87589	16.4454	13.812	18.1888	22.2568
AT1G01920	0.61317	0.975208	2.13388	1.17027	1.17771	2.63177	1.82196	2.41646	1.94644
AT1G01930	0.12463	0.204141	1.58736	0.677426	0.286794	3.83034	1.65627	1.15645	2.98462
AT1G01940	2.41404	6.27015	15.2449	9.54937	9.85044	16.0368	13.2887	14.6112	17.7155
AT1G01950	0.963706	0.696768	2.61655	0.669827	0.740484	2.23116	2.47327	2.00469	3.9318
AT1G01960	2.57456	2.27491	5.18868	3.16253	3.0009	5.91356	5.06194	7.14779	6.87159
AT1G01970	2.71552	2.17533	4.66247	4.54857	2.38459	3.88033	2.3252	4.3613	5.50346
AT1G01980	0.370011	0.042046	0.149028	0.124503	0	0.173868	0	0.093306	0.121286
AT1G01990	4.95432	3.92216	13.4616	7.52835	4.24289	13.8204	12.7611	12.4407	16.0557
AT1G02000	2.92287	2.56623	8.27655	7.66415	3.34297	12.7626	5.22485	7.52288	8.6854
AT1G02010	0	0.045095	0.183522	0	0.137153	0.231171	0.086141	0.18279	0.113923
AT1G02020	2.34913	1.51692	4.00335	5.52449	3.45029	7.3884	1.92029	5.05427	3.19227
AT1G02030	0	0	0	0	0	0	0.146036	0.205112	0.065557
AT1G02040	0	0	0.093797	0	0	0	0	0	0
AT1G02050	0	0.179977	0.226294	0.545345	0.554049	0.308318	0	0.530748	0.757594
AT1G02060	0.141544	0.134672	0.279563	0.100624	0.131042	0.681713	0.167241	0.229861	0.283213
AT1G02065	0	0	0.027932	0.152456	0	0	0.143213	0	0
AT1G02070	0	0.808125	0.507546	2.6094	0.588124	0.939353	2.28635	0.714135	0.723831
AT1G02074	0	0	0	0	0	0	0	0	0
AT1G02080	1.92472	2.24257	4.44802	3.834	3.96722	6.66866	5.66192	4.81604	7.33437
AT1G02090	3.28492	4.23583	18.5702	16.5224	11.0498	40.2387	20.2452	21.3299	28.3008
AT1G02100	0.834564	1.9111	4.46273	2.92321	3.36527	3.72956	4.28444	5.23271	5.00831
AT1G02110	6.19968	5.64529	11.821	2.36358	1.51793	5.28917	8.44653	13.5429	18.522
AT1G02120	1.3573	3.2474	10.6963	5.09604	3.29196	13.1641	5.65926	7.01873	14.1877
AT1G02130	14.3753	8.58349	24.5059	16.9872	14.2513	23.257	20.3719	23.6153	28.2418
AT1G02140	61.8232	50.4419	113.829	89.0401	75.4011	128.013	98.7785	113.966	121.367
AT1G02145	1.23785	1.48043	5.80482	4.27025	4.03624	7.12025	3.2181	5.16272	4.28362
AT1G02150	2.20428	4.54769	12.0201	6.45168	4.44348	13.2999	7.36267	12.434	15.177
AT1G02160	33.7599	42.1201	77.6134	63.8387	47.3884	70.9695	57.1036	60.3149	62.9177
AT1G02170	9.59139	7.68569	18.226	14.8452	7.39971	20.473	11.6776	19.5097	19.1888
AT1G02180	3.41499	5.03827	8.32056	7.13307	1.62253	8.11192	12.9656	8.69482	9.31152
AT1G02190	0.069897	0	0	0.365269	0.083315	1.11632	0.332479	0.490409	0.802483
AT1G02205	0.511175	0.232215	0.509408	0.978233	0.588865	1.07396	0.476841	0.672979	0.449904
AT1G02210	0	0	0	0	0	0	0	0	0
AT1G02220	0	0	0.056644	0	0	0	0	0	0
AT1G02230	0	0	0.295502	0	0	0	0.148667	0	0
AT1G02250	0	0	0	0	0.115868	0	0	0	0
AT1G02260	1.58049	1.30045	3.17723	1.63191	0.810394	3.50126	2.57003	2.53807	3.32171
AT1G02270	0.552661	1.50239	5.0939	2.11941	1.67752	8.75077	3.10549	4.83892	4.9747
AT1G02280	2.42553	7.00039	17.3843	13.0276	9.46978	23.5646	17.2192	26.7762	21.2129
AT1G02290	0.374548	0.472624	1.91309	0.328968	0.673224	0.405242	2.10519	0.639517	2.04435
AT1G02300	0.142487	0.558822	1.17101	1.22711	0.838345	1.71796	0.315272	1.00981	0.472036
AT1G02305	19.2368	19.457	54.9699	35.1786	26.759	41.7361	45.2556	41.045	53.0703
AT1G02310	0	0.056436	1.35153	0	0.071044	0	0	0	0.701517
AT1G02320	0	0	0	0	0	0	0	0	0
AT1G02330	0.5133	5.43583	18.5764	8.76865	5.1776	25.4987	10.442	14.9247	13.9803
AT1G02335	0	0	0.48844	0	0.407174	0	0.3829	0	0.136234
AT1G02340	0	0	0.191204	0	0.184987	0.361618	0	0.107998	1.13026
AT1G02350	0.503727	0.545114	1.91382	2.63978	1.05702	0.568188	1.33478	3.64563	0.438746
AT1G02360	0	0	0	0	0	0	0	0	0
AT1G02370	0.770111	0.617048	1.09646	1.21936	0.74896	2.21358	1.52656	1.61326	2.12058
AT1G02380	0.148163	0.081995	0.710672	0.558322	0.391516	0	0.904574	0	0.291114
AT1G02390	0.243433	0.475164	2.02918	0.117544	0	0.57418	0.365278	0.761074	1.54392
AT1G02391	0	0	0	0	0	0	0.893433	0	0
AT1G02400	0	0	1.09759	0.49823	0	0	0	0	0.428833
AT1G02405	0	1.11114	1.25262	16.8265	6.9956	13.2183	2.05639	1.41762	0.444339
AT1G02410	0.607675	0.976328	6.0186	1.32569	1.1791	4.03722	3.39586	4.93001	3.08108
AT1G02420	0	0.629181	0.32725	0.713154	0.294564	1.94067	0.608963	1.65695	0.941771
AT1G02430	0.399196	0	1.08968	0.403504	0.531518	1.50904	0.855764	0.830008	0.503223
AT1G02440	0	0	0	0	0.096941	0	0	0	0
AT1G02450	0	0	0	0	0	0.820543	1.19612	0.336115	0
AT1G02460	0.248809	0	0.212298	0.212776	0	0.077856	0.122916	0	0.187007
AT1G02470	0	0.094027	0.281206	0	0	0.128612	0	0.18838	0.274082
AT1G02475	4.34257	3.37253	7.12591	5.50454	5.42117	6.09105	6.4175	9.26938	4.4406
AT1G02490	0	0	1.84952	0	0	0	0	0.542154	0
AT1G02500	47.0083	39.4596	87.7365	71.8069	54.4705	105.959	76.466	95.0172	119.665
AT1G02510	0	0	0	0	0	0	0.098218	0	0
AT1G02520	0.107407	0.115654	0.195821	0.30818	0.354368	0.829596	0.132018	0.313528	0.2764
AT1G02530	0.545394	0.777716	1.59676	2.36115	2.12277	4.30903	1.05521	2.44864	2.6711
AT1G02540	0	0	0	0	0	0	0	0	0
AT1G02550	0	0	0	0	0	0	0.206795	0	0
AT1G02560	10.7954	9.85632	29.8109	23.2832	15.6034	42.3843	30.9437	35.5522	43.5944
AT1G02570	100.553	36.0105	114.398	42.4648	7.78564	40.7792	81.2663	76.7563	77.7613
AT1G02575	0	0.025589	0.023667	0	0	0.048263	0	0	0.504884
AT1G02580	0.214629	0	0	1.20825	0.277779	1.37699	0.093737	0.135976	0.19355
AT1G02590	0	0	0	0	0	0	0	0	0
AT1G02610	0	0	0.156712	0	0	1.10731	0.127497	0.619803	0.147554
AT1G02620	0	0	0	0	0	0	0	0	0
AT1G02630	0.07674	0	0.053636	0.222783	0.091208	0.141212	0	0	0.173404
AT1G02640	0.646994	0.076662	0.191165	0.478371	0.127917	0.451846	0.926301	0.413498	0.251619
AT1G02650	0.364942	0.712733	1.87403	0.716761	0	0.515292	1.42589	2.95267	1.41924
AT1G02660	0.194332	0.407884	1.8721	1.5255	0.824813	2.34229	0.879812	0.869316	2.09249
AT1G02670	0	0.203444	0.603876	0.039105	0.049825	0.287558	0.504088	0.576435	0.064816
AT1G02680	0.683089	2.36229	9.99203	7.26752	4.99846	13.3522	5.13528	10.6816	7.13008
AT1G02690	3.20037	4.2904	7.2735	8.74002	7.50059	14.394	8.04126	10.4654	7.85408
AT1G02700	0.381915	0.893161	14.2618	0.317635	0	3.67229	4.13128	3.95372	13.1208
AT1G02710	0.818587	0.893132	4.64763	0.307954	0	0.713092	4.70645	1.11412	5.05503
AT1G02720	6.62318	2.6714	60.4886	5.49781	2.1229	8.56258	16.2382	11.371	53.5132
AT1G02730	5.61462	5.3898	12.4264	0.455819	0.14911	2.46688	11.4019	18.7992	15.9128
AT1G02740	0.676829	0.525651	3.66642	2.70147	1.30914	2.89456	0.725656	1.45769	4.07477
AT1G02750	4.69752	4.2234	10.1654	9.46358	8.75312	12.4401	4.6961	10.5269	7.70259
AT1G02770	7.53317	6.7424	11.5457	18.7698	16.4635	31.3178	10.1072	14.3583	17.5044
AT1G02780	159.771	173.58	384.39	322.167	240.528	462.736	409.343	518.413	579.486
AT1G02790	0.292618	0.227487	0.134399	1.23971	0	0.595684	0.346543	0.083317	0.423703
AT1G02800	1.12119	1.32917	1.1851	1.56518	0.308673	1.97822	3.59742	2.41486	5.24564
AT1G02810	0.662156	0.420719	1.75064	0.08657	0	0.451337	1.52517	1.28462	1.40959
AT1G02813	0	0.130769	0	0	0.251	0	0	0	0.152643
AT1G02816	11.3494	10.8271	24.3244	28.2108	22.3224	29.2556	19.1807	28.0649	17.9083
AT1G02820	0	0	0	2.56504	1.82202	6.06705	0	0	0
AT1G02830	0	0	0	0	0	0	0	0	0
AT1G02840	12.4756	18.1961	37.0742	36.2084	18.4654	57.7714	41.7813	48.2023	52.7684
AT1G02850	2.08728	0.920639	7.77907	0	0.215918	0.724383	1.66186	1.49008	4.31909
AT1G02860	1.70712	1.79265	4.9994	0.340376	1.02074	2.22067	4.01066	5.43119	4.92972
AT1G02870	1.34935	2.63845	5.14767	11.1484	9.73577	25.8423	8.26253	10.419	8.78812
AT1G02880	0.084454	0.283599	0.83471	1.72521	0.63521	0.730075	1.40106	1.85817	1.7432
AT1G02890	0.888232	2.55055	9.44677	3.22298	3.45822	8.09822	6.1904	8.9749	11.1772
AT1G02900	0.211369	0	0.448262	0.928648	0.644312	0	0	0	0.266753
AT1G02910	0.648462	0.903326	2.62865	1.73216	1.20416	3.07714	3.17643	3.01928	3.33271
AT1G02920	0.876523	1.98467	1.75025	4.87299	4.14722	5.57359	3.98831	4.16226	4.07895
AT1G02930	118.52	122.081	134.311	342.343	357.6	291.946	260.707	361.093	225.943
AT1G02940	1.59866	4.69057	6.24315	63.907	54.2494	133.809	7.4707	12.8345	10.3216
AT1G02950	0	0	0	0	0	0	0	0	0
AT1G02960	0.064239	0.478876	1.61367	0.062719	0.761157	2.97724	0.481591	1.41209	0.943878
AT1G02965	0	0	0	0	0	0	0	0	0
AT1G02970	0.657033	1.12581	2.13554	1.45311	1.11733	1.62046	1.38772	2.35668	3.72362
AT1G02980	1.87924	2.85659	3.83013	14.216	13.3384	31.4703	4.16025	8.44731	4.99512
AT1G02990	0	0.213732	0.654487	0.412877	0.327881	1.59534	0.894247	1.03797	0.856785
AT1G03000	0.65985	0.847082	1.12664	1.47476	0.742397	2.15348	1.32586	1.10176	1.68995
AT1G03010	0.0531	0	0	0	0	0	0	0.102749	0.167342
AT1G03020	0	0	0	0	0	0	0	0	0
AT1G03022	0	0	0	0	0	0	0	0	0
AT1G03030	2.12772	2.5857	6.00958	5.89075	4.5541	7.59792	3.32287	6.49988	4.54238
AT1G03040	4.03158	3.72137	10.4628	4.64056	3.20181	14.6114	9.46798	11.1709	13.2819
AT1G03050	0	0	0.039337	0.046674	0.071311	0.198893	0	0.089656	0
AT1G03055	0.507616	0.507065	3.14596	0.30519	0.76637	3.80858	2.94125	1.02564	1.6534
AT1G03060	0.744997	1.11714	1.81506	0.876701	0.970168	1.83293	2.80917	2.10405	3.7194
AT1G03070	3.15736	1.96782	4.45539	2.54627	3.5318	5.18086	2.92428	4.00555	4.33196
AT1G03080	0.123824	0.426444	1.30075	0.058029	0.205874	1.13796	1.04582	0.635745	1.42472
AT1G03090	0.161012	0.776875	2.48641	1.06766	1.44416	3.30101	0.982333	2.73861	2.69765
AT1G03100	0.097269	0.274664	0.400009	0	0.187628	0.501038	0.277864	0.322116	0.223112
AT1G03103	0	0	0	0	0	0	0	0	0
AT1G03106	0	0	0.377582	0.161608	0.305765	0.24775	0	0	0.544685
AT1G03110	1.50631	1.24988	3.55616	1.10868	0.831338	3.71669	2.79075	4.30271	3.41973
AT1G03120	0.306513	0.545575	2.37317	0.880936	1.35654	6.49261	4.01532	1.11946	4.50809
AT1G03130	1.40753	5.69502	35.0014	5.17473	10.5617	35.3516	18.8473	22.7401	29.6269
AT1G03140	5.59223	4.7488	16.1096	10.4776	7.84331	19.0022	10.9144	16.3672	16.3728
AT1G03150	5.81646	8.5733	21.0783	21.8556	20.5915	26.3502	12.8697	16.1032	12.6518
AT1G03160	0.19163	0.527896	1.81717	0.879141	0.844415	1.65728	0.808068	0.7048	1.04614
AT1G03170	0	0	0.787146	0.135086	0.415498	0.778284	0.168826	1.04683	0.759406
AT1G03180	0.395092	0.367911	0.613095	0.306506	0.13084	0.343453	0.63757	0.512497	0.739529
AT1G03190	0.557194	0.674282	1.80147	1.16219	0.386069	3.30116	1.70962	3.21497	1.82677
AT1G03200	0	0.102649	0	0	0	0	0	0	0.121726
AT1G03210	5.67798	5.32948	18.1891	2.65491	1.51968	5.38002	11.9078	17.5766	19.5515
AT1G03220	2.33895	0.531362	2.11225	2.31451	0.526202	1.07672	1.48262	1.35555	3.93412
AT1G03230	1.9817	0.321806	1.67525	3.74317	1.81349	9.0906	2.59253	2.4047	2.69762
AT1G03240	0	0	0	0	0.153682	0	0	0	0
AT1G03250	2.35852	3.75056	8.51971	1.3499	2.73274	8.39954	5.48783	8.79177	8.90474
AT1G03260	1.86383	2.2427	7.0509	3.56574	3.39073	6.27787	4.02316	5.2405	6.55606
AT1G03270	0.109999	1.28102	4.93798	0.227592	0.603475	1.67672	2.73821	3.41781	3.16291
AT1G03280	0.143126	1.06915	3.86688	0.642011	1.51006	4.73871	4.89952	4.39601	5.25943
AT1G03290	0.56677	1.90222	8.71053	2.73728	1.70535	10.8935	3.57235	5.54653	6.59174
AT1G03300	0	0.19721	0.625152	0.161113	0	1.19135	0.393524	0.551797	0.699819
AT1G03310	1.62851	1.8028	4.96505	3.34361	2.56066	7.28673	2.51594	4.27242	4.40859
AT1G03320	0	0	0	0	0	0	0.240251	0	0.20102
AT1G03330	28.7015	22.5676	42.647	46.3473	50.7165	38.2736	40.6639	53.493	33.9408
AT1G03340	0.081658	0	0.486743	0.170957	0.329675	0.671854	0.221328	0.436563	0.522025
AT1G03350	4.4517	7.06962	20.1723	10.7737	8.79937	20.9852	11.7591	21.5863	22.2259
AT1G03360	0.793591	1.13403	3.36332	3.74406	1.96181	7.11747	4.33411	7.68478	7.1561
AT1G03365	0.164521	0.225756	1.31576	0.229217	0.104944	1.39579	0.987916	0.666031	1.41641
AT1G03370	0.24904	0.27499	0.660262	0.048308	0.556401	0.506664	0.813171	0.900215	0.656658
AT1G03380	0.164842	0.366466	2.03822	0.55991	1.13633	1.48368	1.12229	1.04285	1.85033
AT1G03390	0	0	0	0	0.105884	0	0	0	0
AT1G03400	0.585249	0.205789	0.503864	0.441927	1.00091	2.59589	0.499381	0	1.27378
AT1G03410	20.4317	11.7286	22.0167	9.82468	5.66766	10.1537	14.1861	25.5806	17.2505
AT1G03430	4.90383	4.06163	9.42481	3.72011	3.46563	3.69533	5.84975	6.58593	6.97518
AT1G03440	12.548	7.22555	17.0975	1.25094	1.03256	3.44529	17.6943	25.9808	23.5029
AT1G03445	0.23601	0.467526	0.3722	6.57969	5.17179	10.2261	0.258677	0.368037	0.211933
AT1G03457	0.508757	0.645628	3.23913	0.067697	0.121896	0.449583	3.00749	2.21543	4.1895
AT1G03470	1.03312	4.55032	12.8149	0.388978	0.541134	2.71834	13.7737	18.0046	14.6505
AT1G03475	5.45218	4.75867	19.8146	12.2009	10.9941	29.301	18.7322	19.2	24.729
AT1G03490	0	0	0	0	0	0	0	0	0
AT1G03495	0.134093	0.44888	1.08423	0.473745	0.61492	0.887938	0.505725	0.712846	0.959414
AT1G03510	0.420139	0.533168	0.573135	0.402477	0	2.50759	0.864344	1.16374	1.33923
AT1G03520	0.954167	0.55564	1.27255	1.11909	0.696213	1.17589	0.879178	0.746708	1.90905
AT1G03530	0.293235	0.297333	1.2212	1.05276	0.631717	3.31848	0.960162	1.71526	2.07355
AT1G03540	0.062099	0.116043	0.065458	0	0	0.269847	0.068389	0.781828	0.0844
AT1G03550	0.125078	0.092591	0.397783	0.214837	0.039249	0.3915	0	1.00174	0.581199
AT1G03560	0.056695	0.15953	0.844235	0.531764	0.673907	1.11067	0.849535	0.768248	0.834613
AT1G03590	0.145112	0.699812	1.96456	1.81659	1.58723	4.12366	3.89738	3.08733	4.05198
AT1G03600	18.5437	12.2809	48.6217	39.1302	30.7505	51.5155	30.8253	42.5717	57.1316
AT1G03610	2.0471	0.948966	3.30781	4.168	3.01573	4.63477	2.10825	1.84721	3.72555
AT1G03620	0	0	0	0	0	0.143552	0	0	0
AT1G03630	1.05272	1.96163	5.83738	2.9745	4.3832	10.2817	6.5111	8.35042	5.86239
AT1G03650	0.1998	1.05318	0.693569	2.19198	2.49228	4.40379	0.609771	1.96953	1.11677
AT1G03660	0	0.846186	0.979958	0	0	0	0	2.91927	0.603562
AT1G03670	0	0	0	0	0	0	0	0	0
AT1G03680	47.984	28.8984	58.9237	52.3431	33.1308	54.7813	56.0065	67.4254	75.0803
AT1G03687	0.922037	1.43472	1.92051	1.95821	1.84356	2.19649	4.39633	4.38077	4.61987
AT1G03700	0	0	0	0.840136	0	0	0	0	0
AT1G03710	15.9598	13.133	24.1581	28.8783	22.1566	42.6597	20.6352	36.3423	22.1243
AT1G03720	0	0	0	0.351734	0	0	0	0	0
AT1G03730	2.96093	1.30135	5.25957	5.04518	3.51873	7.15089	8.42133	5.33616	5.282
AT1G03740	0	0.288162	0.951808	0.106489	0.229253	1.43583	0.731063	0.837392	1.05465
AT1G03750	0.033396	0.351743	1.03673	0.255544	0.049075	1.73188	0.600578	0.921521	1.24324
AT1G03760	0.171575	0.96783	0.854201	2.75124	2.64978	5.48339	1.58068	2.72536	2.67635
AT1G03770	0	0.834413	1.77253	0.43471	0.570438	3.27111	1.05615	1.89476	1.78389
AT1G03780	0.117116	0.428485	2.28124	0.069076	0.336342	2.19895	1.96681	2.58696	2.43843
AT1G03790	0	0	0	0.193519	0	0	0	0	0
AT1G03800	0	0	0.242602	2.17801	1.61499	5.36375	0.235107	0.234934	0.833754
AT1G03810	0	0	0	0	0	0	0	0	0
AT1G03820	0	0	0.087618	0	0	0	0	0	0
AT1G03830	0.036545	0.269106	1.34367	0.281983	0.341111	1.9327	1.23151	1.94447	1.53111
AT1G03840	0.197672	0	0.397266	0.031216	0	0.095036	0.251374	0	0.506058
AT1G03850	0	0.524704	0.210773	0.372855	0	0.229738	0.241343	0.606555	0
AT1G03860	6.57157	6.82687	14.391	32.8616	26.2437	59.3257	15.6897	31.0291	26.7443
AT1G03870	0.630283	0.302407	0.409441	0.559361	0.576442	1.44659	0	1.10317	0.134787
AT1G03880	0	0.048038	0	0.180311	0	0	0.151538	0.238242	1.76805
AT1G03890	0	0	0	0.080481	0	0.060484	0	0	0
AT1G03900	12.6372	10.0232	34.6254	16.6277	11.6214	43.7759	27.1797	32.8032	40.7232
AT1G03905	1.31584	0.806966	2.15504	1.1245	1.16959	3.09404	1.16044	3.02922	3.35244
AT1G03910	0.541033	1.96778	5.61711	2.66205	2.9216	7.49613	3.15237	4.99362	5.32876
AT1G03920	0.821297	2.50183	9.64164	1.83039	1.31476	13.6936	5.26391	6.55236	7.72811
AT1G03930	0.078517	0.255542	0.759172	0.475165	0.713924	1.42345	0.914271	0.99299	1.07455
AT1G03940	0.03462	0.476737	0.30076	1.02764	0.344467	2.02551	0.400844	0.352633	0.868609
AT1G03950	0.175574	1.1522	5.42829	2.47297	1.35784	13.998	3.33833	4.59457	3.96792
AT1G03960	0.338416	0.165624	0.590857	0.478925	0.411515	0.773837	0.893528	0.66648	0.676208
AT1G03970	1.02036	6.94784	18.251	7.19156	6.21252	31.2494	13.558	14.6363	17.8839
AT1G03980	0.315607	0	0.327035	0	0.166673	0.057323	0.247683	0.176727	0
AT1G03982	0	0	0	0	0	0	0	0	0
AT1G03990	0.143965	0.224456	0.39626	0	0	0.182843	0.158646	0.508248	0.349546
AT1G04000	16.0403	6.46331	15.1842	15.4758	12.0936	27.1802	15.2445	24.6583	22.8821
AT1G04010	0.429064	0.405935	0.497451	0.998503	1.00221	1.69986	0.272702	1.18867	0.828128
AT1G04020	0.474671	0.794032	1.25855	1.2779	1.08535	1.78706	1.96063	3.52253	2.22967
AT1G04030	1.00154	2.19815	10.4465	1.00635	0.716972	4.85261	6.80051	11.4816	9.12314
AT1G04040	0	0.093923	0.391381	0	0	0.223748	0	1.01731	0.403059
AT1G04050	0.074344	0.378862	0.873953	0.170162	0.230725	0.339754	0.394494	0.347262	0.938715
AT1G04070	40.2645	21.7743	39.4097	89.0648	59.5146	66.8899	34.0116	54.9055	41.4416
AT1G04080	4.22299	4.70496	10.9634	7.50249	6.32405	13.3216	8.20551	14.4421	16.2818
AT1G04090	0.141801	0.258885	1.60892	0.114375	0.417393	0.488581	0.865623	1.00143	0.877919
AT1G04100	0.602989	0.142805	2.13084	0.998212	0.879356	0.953072	2.06979	0.813836	1.1522
AT1G04110	0	0	0.08742	0	0	0	0.137454	0.071448	0.446756
AT1G04120	1.43299	2.23176	8.98135	1.6637	1.74686	5.40053	5.56161	5.76524	9.45833
AT1G04130	0.33238	1.06053	3.42186	1.18556	1.17754	5.21546	2.10464	4.84517	4.2308
AT1G04140	4.38785	2.48767	10.2792	5.50408	4.09232	9.13334	6.41622	9.63556	10.6321
AT1G04150	0.26967	0.401536	1.511	0.456364	0	0.588611	1.38663	0.605772	2.63705
AT1G04160	0.136618	0.304248	0.555212	0.430242	0.165083	0.463451	0.542919	0.460163	0.800505
AT1G04170	16.4106	10.1679	24.7773	26.6196	18.2935	37.9811	26.342	34.7671	40.0811
AT1G04171	0	0	0	0	0	0	0	0	0
AT1G04180	0	0	0	0	0	0	0	0	0
AT1G04190	2.93981	3.07152	7.82876	6.86381	3.50697	9.41992	9.92927	10.8763	10.3996
AT1G04200	0.352162	1.05168	3.1117	1.28373	0.660426	3.72342	2.4581	3.04474	3.91725
AT1G04210	0.603644	0.943861	2.57353	1.18407	0.987187	2.26031	2.37378	3.70683	2.98486
AT1G04220	5.684	4.94883	8.40486	12.2336	9.70144	21.9545	7.61642	10.6542	8.99057
AT1G04230	0.258882	1.98268	3.49208	1.70777	1.41838	6.11435	3.23612	3.78113	4.87047
AT1G04240	0	0	0.032256	0	0	0	0	0.017948	0
AT1G04250	0.30861	0.417695	0.698538	0.635981	0.283896	0.97988	0.815115	0.283995	1.21348
AT1G04260	24.7331	14.4038	33.9791	27.8668	17.3046	31.4233	36.9042	41.5546	49.1152
AT1G04270	350.394	220.853	443.284	519.407	369.136	484.65	521.659	605.302	504.134
AT1G04280	0.237839	0	0.038809	0	0	0.188305	0	0	0
AT1G04290	6.37043	3.85245	19.3277	8.78998	6.60506	16.6968	10.0612	9.21649	7.99986
AT1G04300	0.429407	0.859564	3.08883	1.29445	1.45429	4.28847	3.19505	1.51738	2.95081
AT1G04310	2.16284	2.62545	11.4914	4.53745	3.08512	6.98045	6.89104	7.4121	11.8984
AT1G04330	0	0.46694	0.920041	0	0	0.295113	0	0.5286	0.478209
AT1G04340	30.2478	20.6057	33.5392	42.9886	40.4749	50.6788	27.7346	42.283	30.6806
AT1G04350	0.329173	0.436798	2.63588	0.792003	1.40953	2.02551	1.2784	1.72003	1.97445
AT1G04360	0.678519	0.137079	0.251361	0.087027	0.084877	0.956845	0.130019	0.141754	0.299566
AT1G04370	0	0	0	0	0	0	0	0	0
AT1G04380	19.782	37.2976	113.941	1.69762	1.88933	3.55077	54.3098	80.1141	68.2623
AT1G04390	0.098394	0.136266	0.587344	0.307218	0.198255	0.840742	0.328829	0.644197	0.645553
AT1G04400	1.037	0.879794	3.89469	1.77311	2.37164	4.27645	4.04627	3.11111	5.37062
AT1G04410	259.875	131.721	418.737	263.268	168.903	330.74	358.313	392.049	469.189
AT1G04420	2.66694	1.66564	5.38097	4.82358	3.07129	8.82846	3.49272	5.34773	6.99665
AT1G04430	0.56135	1.76129	6.12437	2.85346	2.76576	9.03542	4.4875	4.08885	7.17969
AT1G04440	0.498097	0.738578	1.9431	2.2431	2.06446	3.12498	1.95097	3.74823	2.86492
AT1G04445	0.694781	0	0.094308	77.8484	49.6817	101.03	0.268547	0	0
AT1G04450	0	0	0	0	0	0	0	0	0
AT1G04470	0	0	0	0	0.235155	0.054408	0	0.052429	0
AT1G04480	117.504	62.5138	129.761	325.982	226.474	330.193	184.111	229.639	239.677
AT1G04490	0.188862	0.186845	1.46854	0.064099	0	0.108635	0.389788	0.20883	0.481312
AT1G04500	0.084521	0	0.246293	0	0	0.084522	0.225299	0	0.184214
AT1G04501	0	0	0	0	0	0	0	0	0
AT1G04510	7.75867	4.69926	8.60482	15.96	6.6851	18.877	15.3473	14.6681	15.9136
AT1G04520	6.8538	6.80691	22.1782	0.760022	0.381139	3.00715	15.1741	18.5993	12.7069
AT1G04530	2.97664	5.14579	16.4694	3.89175	2.88002	6.28312	10.4224	14.0345	14.0403
AT1G04540	0.214184	0.215426	1.00634	0.523771	0.124546	0	0.137023	0.498746	0.263459
AT1G04550	5.77135	3.14137	12.0341	2.86534	3.19532	3.69901	7.33335	9.57117	8.94708
AT1G04555	0.304885	0.43965	5.06307	2.04354	1.89882	20.0066	2.2734	3.3311	3.05622
AT1G04560	0	0	0	0	0	0	0	0	0
AT1G04570	0.424656	1.02825	3.19751	1.41657	0.8052	3.6645	0.647523	1.05119	1.76375
AT1G04580	2.21788	4.33184	24.8361	8.84596	7.12502	23.8124	11.1478	13.4771	23.786
AT1G04590	0.113874	0.73206	3.7475	2.52004	0.538273	7.9138	2.89065	5.50609	3.83613
AT1G04600	0.038086	0	0.098098	0	0.030109	0.0913	0.183765	0.100977	0.100739
AT1G04610	0.101281	0.052004	0.261764	0.119561	0	0.195832	0.126909	0.288899	0.814602
AT1G04620	0.072666	0.599827	2.1058	0.663045	0.486728	1.6121	1.30375	2.03336	1.57225
AT1G04625	0.221646	0.226249	0.589944	1.29197	0.347313	0.743215	0.321556	0.845032	0.524619
AT1G04630	14.8255	14.5171	35.6191	31.1173	22.9672	44.3746	30.5935	41.1755	50.723
AT1G04635	0.642483	0.363659	2.73948	4.85761	3.47106	4.51586	1.56192	3.81129	3.07739
AT1G04640	0.926997	0.59905	2.07554	2.29492	4.28213	3.31671	1.80635	1.66674	2.45548
AT1G04645	28.3748	40.2751	76.6616	8.64701	7.15196	23.5792	58.67	135.285	63.708
AT1G04650	0.176288	0.260541	0.550954	0.097038	0.262511	1.12185	0.227607	0.929252	0.840043
AT1G04660	157.362	87.0218	312.025	38.2019	17.4146	65.3699	331.535	153.481	527.923
AT1G04670	0	0	0	0	0	0	0	0	0
AT1G04680	1.6632	1.60413	3.1957	0.199721	0	0.810687	2.98196	3.54856	2.85904
AT1G04684	0	0	0	0	0	0	0	0	0
AT1G04690	15.626	14.395	38.9298	26.918	20.4325	40.0327	30.5175	36.2402	47.2092
AT1G04700	0.021933	0	0.252573	0	0	0.213597	0.176402	0.091048	0.266999
AT1G04710	0.955685	1.95736	7.75661	4.88004	5.32189	15.3333	4.97368	7.48149	7.34728
AT1G04730	0.103247	0.262862	0.452871	0.222547	0.155418	0.817868	0.402169	0.517321	0.513408
AT1G04750	22.6621	37.1801	89.0724	48.2244	43.5899	80.5931	65.0024	83.5573	77.9169
AT1G04760	2.53645	2.76557	6.74336	0.931137	0	1.48768	5.34558	4.43716	5.04051
AT1G04770	1.77391	4.83173	12.2762	7.68148	6.35042	14.9293	4.64881	16.0305	7.4797
AT1G04778	0.607056	1.98872	1.37224	3.64445	2.63101	3.60099	1.53839	0.925915	0.33785
AT1G04780	0.037759	0.36406	3.40591	0.493545	0.475394	6.2301	1.28128	1.79928	3.14115
AT1G04790	0.99762	0.425468	2.57274	1.00573	1.14604	2.64566	1.6554	2.932	2.77107
AT1G04800	0	0	0	0.224867	0.203677	0.146277	0	0	0
AT1G04810	3.05303	2.77848	6.06294	8.20477	6.204	18.001	4.87096	12.5685	10.2756
AT1G04820	222.173	119.814	289.658	128.54	55.9301	178.41	328.274	410.361	380.97
AT1G04830	1.90572	1.53376	4.02654	3.19962	2.06251	3.6718	2.3117	6.62359	3.12497
AT1G04840	0	0	0.059955	0.106791	0	0.131467	0	0.05644	0.072939
AT1G04850	1.96103	3.13527	22.1506	5.07082	4.08059	33.3678	13.8129	15.9613	20.0574
AT1G04860	0.308501	0.673687	1.93001	2.42707	1.11271	3.35908	1.9652	3.5207	2.38764
AT1G04870	2.8982	2.86916	5.26978	7.56069	3.75399	6.13262	5.39111	9.79344	10.2888
AT1G04880	0	0	0.129049	1.16162	1.10189	2.07472	0.553824	0	0.207203
AT1G04890	0	0	0	0	0	0	0	0	0
AT1G04900	0.429141	0.722466	1.73227	2.986	2.15063	3.65603	1.79292	3.45328	2.24044
AT1G04910	1.28333	1.56811	4.81076	1.39255	2.59964	6.36594	2.90867	3.48289	4.17851
AT1G04920	0.768576	0.716775	2.20147	0.041824	0	0.107143	1.00321	1.56564	3.17298
AT1G04930	0	0.202454	1.55995	0.452277	0.122649	2.14667	0.325017	1.53165	1.97045
AT1G04940	10.156	6.50338	14.5563	13.3833	10.5974	19.2317	12.5511	19.177	17.8714
AT1G04945	4.34342	2.79734	6.03133	5.76269	4.53929	8.99407	5.67337	8.44337	7.91406
AT1G04950	0.969052	1.69175	3.39171	1.60171	1.25102	4.26038	3.27295	3.68925	3.81412
AT1G04960	0.884505	1.27949	5.12387	3.7285	2.62227	5.91993	2.84866	2.24235	5.84735
AT1G04970	1.89805	2.94002	4.73449	5.52199	2.346	7.11238	5.70684	3.9095	6.94704
AT1G04980	1.53033	1.65589	3.58966	4.10127	3.45509	8.07964	4.00323	5.31896	6.12697
AT1G04985	0.584314	1.03417	11.5543	2.77041	3.48615	16.534	5.22046	9.34056	7.18365
AT1G04990	3.5706	2.48277	7.47746	5.99009	5.15183	10.5583	4.49873	4.22037	6.82216
AT1G05000	2.74066	0.859074	3.33822	1.78044	0.682338	2.13529	1.9816	3.05414	2.4465
AT1G05010	0.48787	0.543165	1.59591	0	0.32579	0.512246	0.91442	1.3631	1.90944
AT1G05020	0.112258	0	0.155272	0.051265	0.063066	0.324802	0	0.060145	0
AT1G05030	0.26043	0.244084	1.26742	0.213487	0.100225	1.08376	0.475666	1.07047	0.725356
AT1G05040	0	0	0	0	0	0	0	0	0
AT1G05055	3.56004	2.76963	7.52386	4.48224	2.33234	7.12424	5.99301	7.71511	9.33259
AT1G05060	0.518514	2.38981	10.087	3.82257	3.73369	11.3702	6.72312	8.34354	6.33609
AT1G05065	0.420603	0	0	0	0	0	1.50685	0	0.603013
AT1G05070	0.914529	3.07647	16.6463	1.50193	0.527032	14.1317	7.28451	13.0963	7.66656
AT1G05080	0.115065	0	0.064891	0.128237	0.63901	0.1383	0.106665	0.364146	0.108515
AT1G05085	0	0	0	0	0	0	0	0	0
AT1G05090	0.792607	0.761187	2.41063	1.22796	1.14521	2.65612	0.847552	1.59436	1.71097
AT1G05100	0	0.066032	0.525552	0	0.223198	0.741342	0.25604	0	0.612991
AT1G05120	1.67206	1.57577	2.98692	2.173	1.79063	5.12598	3.58075	2.11208	3.75768
AT1G05136	0	0	0	0	0	0	0	0	0
AT1G05140	3.21221	1.93816	6.29987	4.10711	1.26974	6.88271	4.07527	5.64774	6.09577
AT1G05150	3.98492	3.01456	10.2559	4.45315	3.02742	5.82024	6.82302	5.77625	11.2557
AT1G05160	18.0879	18.3314	62.0918	9.76618	9.51328	15.4704	32.1439	37.3269	49.1588
AT1G05170	0.545772	2.22328	6.95483	0.899381	0.997808	4.84551	2.20629	3.99424	4.27974
AT1G05180	0.929331	1.57777	3.83424	3.92011	2.85467	12.0978	5.79895	5.92654	4.22089
AT1G05190	11.3302	19.107	47.404	44.6224	35.9488	78.4908	45.4769	45.2535	51.8862
AT1G05200	0.050494	0.213446	0.5366	0.108618	0.240762	1.32927	0.263282	0.572738	0.598392
AT1G05205	20.9349	28.0335	52.249	35.8831	31.1845	38.3726	46.764	51.7478	49.0232
AT1G05210	5.8197	4.82633	9.00888	13.4117	19.4045	14.4196	10.8161	14.0722	10.6957
AT1G05220	4.3925	2.24565	3.4604	0.510468	0.700476	0.500389	2.74984	5.13455	5.87802
AT1G05230	4.2412	2.61039	14.4604	4.97027	3.35208	12.3261	7.71091	7.32493	13.7173
AT1G05240	0	0	0.047407	0	0	0	0.054015	0	0
AT1G05250	0	0	0.044318	0	0	0	0.050495	0	0
AT1G05260	82.9847	64.529	239.712	105.103	61.8018	169.263	123.61	149.057	203.267
AT1G05270	4.7173	5.89227	13.2579	11.9369	5.70285	16.0606	9.28072	12.4896	13.8639
AT1G05280	14.8883	11.5554	37.0508	20.5586	11.9498	32.4513	16.9913	27.7109	31.2989
AT1G05290	0	0	0	0	0	0	0	0	0
AT1G05291	0.371277	0.53847	0.324683	1.15132	3.03669	8.64746	0.532342	1.83209	0.966863
AT1G05300	2.08621	1.17488	2.0229	1.42987	0.700517	0.962512	1.93872	2.67915	2.34969
AT1G05310	0	0	0.247111	0	0	0	0	0	0
AT1G05320	0.124464	0.059194	0.628071	0	0.053258	0.656191	0.168307	0.581773	0.476761
AT1G05330	0.905305	0	0.314236	0.171794	0	0	0.147717	0	0
AT1G05340	8.67398	3.26983	31.9324	10.2473	3.86576	8.34008	14.574	7.72009	26.2147
AT1G05350	1.74483	3.89933	13.7318	11.5151	8.26081	20.1798	9.64333	17.9397	15.2488
AT1G05360	0.787852	0.855543	2.7169	1.37607	0.165644	6.11867	2.17109	3.19288	1.73146
AT1G05370	1.80812	1.29565	3.55347	0	0	0	1.45871	3.77735	2.50628
AT1G05380	1.28133	1.33073	3.53141	1.69209	1.44349	4.56276	2.55728	3.97762	3.97371
AT1G05385	0.874453	0.54702	3.56719	3.08706	3.20821	3.54922	0.915088	3.98883	3.8302
AT1G05400	0.30938	0.30311	0.409954	0.267067	0.382817	0.531407	0.212758	0.359476	0.19634
AT1G05410	0.757113	2.81382	9.6377	2.56972	2.80054	7.6939	6.91261	8.26906	10.7561
AT1G05420	7.42106	2.76228	10.052	1.20522	0.660592	0.786855	7.92129	6.90104	9.64629
AT1G05430	1.52794	3.64852	11.9037	5.37252	4.61205	8.10045	9.4129	9.69678	14.711
AT1G05440	1.68521	2.11457	6.59634	0.285049	0.671844	1.15768	4.76395	5.90334	4.99695
AT1G05450	0	0	0	2.22936	0.405924	2.5244	0	0	0
AT1G05460	0.029462	0.866807	3.50142	0.595955	0.44458	3.06332	1.92155	2.54731	4.38514
AT1G05470	0.09241	0.087291	0.285704	0	0	0.119838	0.344472	0.180382	0.188498
AT1G05490	2.79446	3.06445	10.832	4.05646	4.59434	13.1812	7.59331	9.55556	11.6861
AT1G05500	5.23253	6.11561	14.8505	11.3796	9.28677	15.2137	11.5596	13.0158	15.5472
AT1G05510	0.08474	0.071961	0.097919	0	0.148349	0	0	0	0
AT1G05520	3.19909	2.88916	9.24316	4.72886	4.16021	7.62822	5.84663	7.31455	8.01334
AT1G05530	0	0	0.130877	0	0	0	0.178815	0	0
AT1G05540	2.3222	0.88597	1.68411	0.925154	0.394181	2.47262	1.50171	4.17109	3.78084
AT1G05550	0	0	0.041326	0.242326	0	0.058918	0	0.084047	0.065072
AT1G05560	0.735089	0.082599	3.23654	0.214661	0.14796	0.400373	1.19551	0.982449	2.07217
AT1G05570	0.906814	1.07965	2.49617	2.86591	1.86481	3.227	1.99464	2.77644	2.9469
AT1G05575	0	0	0	0	0	0.528513	0	0	0
AT1G05577	0	0	0	0	0	0.104928	0	0	0.100342
AT1G05580	0.072492	0	0	0.291506	0	0.026915	0.080521	0	0.218915
AT1G05590	2.52229	1.37393	4.43597	3.65192	1.94885	4.92985	3.31758	3.72608	5.06351
AT1G05600	0.780784	0.992158	2.08478	1.87281	1.74808	2.93555	1.58166	1.4209	1.12252
AT1G05610	0	0	0	0	0	0	0	0	0
AT1G05615	0	0	0	0	0	0	0	0	0
AT1G05620	5.07463	4.4187	9.6461	6.14546	5.74558	8.10624	8.51465	12.4569	12.0922
AT1G05630	0.543821	0.937285	1.09872	0.501956	0.034571	0.451635	1.02129	1.48066	1.08859
AT1G05640	0.132818	0.440352	1.58409	0.260481	0	1.51412	0.663543	1.19113	1.14706
AT1G05650	0	0	0	0	0	0	0	0	0
AT1G05660	0	0	0.303808	0	0	0	0.116417	0.17962	0.191302
AT1G05670	0	0.016404	0.218154	0.287648	0	0.148555	0.050778	0.105307	0.108002
AT1G05675	0	0	0	0	0	0	0	0	0
AT1G05680	0	0	0.0717	0	0	0	0	0	0
AT1G05690	0.119803	0.078761	0.509015	0.209083	0.6585	0.498441	0	0.256446	0.300137
AT1G05700	0	0	0	0	0	0	0	0	0
AT1G05710	1.83186	2.12063	4.07838	3.93793	2.42304	1.36356	1.56249	2.41275	3.29646
AT1G05720	29.1054	35.5771	76.4216	73.9813	72.1528	80.0625	56.4833	85.9424	61.294
AT1G05730	0.108697	1.55079	2.11335	3.16403	4.88843	10.4399	3.83075	3.2599	2.34639
AT1G05740	0	0	0	0	0	0	0	0	0
AT1G05750	0.067066	0.148603	0.529437	0.326291	0.150928	0.384723	0.435125	0.329023	0.518922
AT1G05760	0	0.118732	0	0	0	0	0	0.251237	0
AT1G05770	0	0	0	0	0	0	0	0	0
AT1G05780	0.192554	0.561933	3.44343	0.927243	0.605204	3.49036	3.6207	1.06831	1.40439
AT1G05785	10.5727	6.07133	13.4184	14.9578	14.2654	14.6589	11.2675	14.9343	10.1444
AT1G05790	0.08911	0.049903	1.02051	0.148734	0.197119	1.6458	0.80153	0.712483	1.35972
AT1G05800	0	0	0	0	0	0	0	0	0
AT1G05805	0.380336	0.692848	2.24213	0.509089	0.862382	2.15021	0.609799	1.90123	2.13801
AT1G05810	0.114636	0.141496	0.763347	0.584221	0	0	0.166665	0.393304	0.507402
AT1G05820	0	0.13821	0.065002	0.337319	0	0.333969	0	0.221006	0.500424
AT1G05830	0.373131	0.370278	0.949549	0.615013	0.359546	0.771039	0.762092	1.05377	2.38513
AT1G05835	4.28885	4.01372	16.1932	0	0.247931	0.565752	8.15029	5.61232	15.9241
AT1G05840	2.16288	1.74249	5.97528	4.02358	2.12838	7.44388	4.15771	5.02077	5.7616
AT1G05850	165.769	139.596	467.917	262.875	167.295	494.929	338.467	317.845	528.976
AT1G05860	0.997925	0.984413	4.12814	0.787428	0.310227	3.19292	1.71244	3.64866	1.67982
AT1G05870	0.21414	0.520632	8.39606	3.30987	0.639742	7.98568	4.2423	8.22793	8.20398
AT1G05880	0	0	0	0	0	0	0	0	0
AT1G05890	0.754886	1.30022	3.32263	0.819193	1.27531	2.72171	3.20967	3.18543	4.13387
AT1G05894	0	0.050521	0.062674	0	0.080082	0	0	0	0
AT1G05900	0.357243	0.336146	1.39845	0.819017	0.605436	0.762284	1.21419	1.26594	0.436896
AT1G05910	0.36562	1.28626	3.16247	1.34126	1.54167	6.15331	2.59005	3.38061	3.96357
AT1G05920	0	0	0	0	0	0	0	0	0
AT1G05925	0	0	0	0	0	0	0	0	0
AT1G05930	0	0	0	0	0	0	0	0	0
AT1G05940	10.3301	6.47159	14.2266	20.2563	11.1231	19.6231	11.8148	14.3419	16.0535
AT1G05950	0	0.570391	1.46316	0.519582	0.198793	2.345	0.792033	0.985897	1.36734
AT1G05960	0.413535	0.221798	1.17125	0.692743	0.51646	0.849023	1.07993	0.564375	0.885789
AT1G05970	2.12324	2.7849	7.97632	3.85647	2.67105	6.56015	5.1871	6.65654	8.22158
AT1G05990	0	0	0	0	0	0	0	0	0
AT1G06000	0.979093	0.861784	6.13715	0.10218	0.277417	0.341786	3.02363	2.32624	4.69972
AT1G06010	13.4387	9.10175	23.9298	13.5279	15.9167	16.5113	17.7831	22.803	16.3183
AT1G06020	0	0	0	1.75545	1.22883	2.09656	0	0.21728	0.151196
AT1G06030	0	0	0.067494	0.654105	0.879877	2.05429	0.292519	0	0
AT1G06040	25.6445	25.4964	64.0974	43.0542	30.0219	64.7758	46.7538	48.0156	64.2422
AT1G06050	0.353819	1.16592	1.55035	3.17578	2.03292	8.4282	2.32014	1.57191	1.99541
AT1G06060	2.36033	2.31887	4.88538	3.17022	2.42202	6.6928	5.1365	4.89694	4.3902
AT1G06070	0.851995	1.14232	4.36735	0.736399	1.19765	3.56125	2.34028	4.61155	5.48826
AT1G06080	10.1102	5.71814	17.4057	3.81847	3.44682	7.05659	15.8645	6.94517	16.8744
AT1G06090	0	0	0	0	0	0	0	0	0
AT1G06100	0	0	0	0	0	0	0	0	0
AT1G06110	4.55734	2.43338	5.46107	8.0645	4.28297	11.6111	5.35689	5.4239	8.89577
AT1G06120	0	0	0	0	0	0	0	0	0
AT1G06130	2.04972	1.62869	5.20459	1.62641	1.81857	4.02548	3.54131	2.95985	6.47179
AT1G06135	0	0	0	0	0	0	0	0	0
AT1G06137	0	0	0	0	0	0	0	0	0
AT1G06140	0	0	0.033411	0	0.399928	0	0	0.307641	0
AT1G06148	0	0	0	0	0	0	0	0	0
AT1G06149	0.092409	0.058735	0.69806	0.165825	0.170979	0.214173	0.218505	0.59794	0.545565
AT1G06150	0.214034	0.226278	1.11185	0.710933	0.408914	0.85544	0.692332	0.889357	1.06888
AT1G06160	0	0	0	0	0	0	0	0	0
AT1G06170	0.043734	0.294753	0.302547	0	0	0	0	0.32025	0.312309
AT1G06180	0	0.063425	2.05214	0.165329	0	0	1.07133	0.785173	1.08851
AT1G06190	1.97429	1.86991	7.50973	4.83537	5.17824	12.1454	5.50981	7.23211	7.95045
AT1G06200	5.49161	5.9021	19.1082	13.2352	10.8777	18.3491	15.4759	12.9692	17.2162
AT1G06210	0.951261	1.38488	10.1649	1.42074	1.90165	13.2151	4.97813	7.33533	9.97378
AT1G06220	2.9552	3.10165	7.61045	6.10153	4.43571	10.2972	7.1692	9.16459	10.9181
AT1G06225	0	0	0.651696	0	0	0	0	0	0
AT1G06230	0.861954	1.04278	5.54921	1.85114	1.72834	7.3171	3.38115	4.91941	6.26555
AT1G06240	1.79515	1.52505	4.19336	4.46031	2.2011	5.12346	2.94785	3.63208	3.43796
AT1G06250	0	0	0.534544	0.122941	0.037228	0	0	0.194323	0
AT1G06260	0	0	0.077823	0.192186	0	0.206187	0	0	0
AT1G06270	0.887819	0.485334	1.32873	1.77713	0.77239	2.03397	2.56089	1.44762	2.33052
AT1G06280	0	0	0	0	0	0	0	0.510789	1.16808
AT1G06290	1.56889	0.748342	4.35689	6.82687	4.4404	9.49182	2.71446	3.30648	5.69124
AT1G06310	0.402768	0.2714	0.403218	0.255629	0.108996	0.008248	0.515059	0.239019	0.364644
AT1G06320	0	0.115234	0.195043	0.179139	0	0.157524	0	0	0
AT1G06330	0	0	0.13954	0	0	0	0	0	0.202405
AT1G06340	0	0	0.329503	0	0	0	0	0	0
AT1G06350	0.212839	0.192928	0.838918	0	0	0	0	0.457201	0.53397
AT1G06360	0	0.297143	0.075472	0	0	0	0	0	0
AT1G06380	1.30941	1.12663	2.60247	4.68379	2.37032	5.52353	2.82201	4.3634	4.46731
AT1G06390	0.686786	0.865058	5.7986	1.14271	1.48274	6.33907	2.29891	3.14587	4.66103
AT1G06400	3.04748	8.57206	14.401	9.84709	11.5085	27.7863	14.3878	18.3659	14.2358
AT1G06410	1.15256	1.98196	6.89833	3.81152	3.31331	9.46671	5.05741	7.80905	7.30104
AT1G06420	0.12153	0.495529	3.54687	0.55094	0.085637	4.11304	0.955995	1.96794	1.92486
AT1G06430	1.64705	2.43337	10.7797	2.8121	3.26492	5.64946	4.79133	6.28538	10.091
AT1G06440	0	0.050235	0.109392	0.228851	0.149294	0.113897	0.175223	0.224255	0.043952
AT1G06450	0.901874	0.425475	0.663438	1.1556	0.507865	2.30694	1.22639	1.2809	1.24272
AT1G06460	0.090019	0.166103	1.4488	1.17068	0.736109	2.03752	0.952386	0.733545	1.55645
AT1G06470	0.406151	0.359837	3.0058	2.09201	0.858897	4.06091	2.79205	3.54702	2.70615
AT1G06475	1.39305	4.21123	6.7524	3.5034	1.83284	5.92553	4.71152	13.2752	1.96633
AT1G06490	0	0.012565	0.011717	0.049149	0.027472	0.131532	0.103977	0.065645	0.010396
AT1G06500	0.451962	1.94241	7.14187	1.17822	0.863957	6.12494	4.18821	5.56697	7.09313
AT1G06510	0.822146	1.67526	5.10114	2.61548	2.04355	3.01029	2.46622	4.11328	2.63448
AT1G06515	35.3495	19.4779	43.183	16.5592	15.7363	12.3552	31.8594	43.066	30.2299
AT1G06520	1.80035	1.33215	2.19906	4.01139	2.93763	5.66487	3.50025	2.02219	4.93357
AT1G06530	2.69199	7.37555	19.0904	10.6663	12.527	34.8674	16.2312	27.2251	27.3218
AT1G06540	0	0	0.140143	0	0	2.29917	0.504202	0	0
AT1G06550	1.18714	10.3603	28.152	20.9593	16.1493	47.4527	25.5076	42.9032	35.5461
AT1G06560	0.168729	0.377232	1.16732	1.17504	0.356585	1.05548	0.632166	1.06746	1.63945
AT1G06570	0.861363	1.71734	11.6228	4.4248	5.61411	17.2536	6.16195	8.81499	10.3741
AT1G06580	0	0.106192	0.408325	0.108139	0.207868	0.497948	0.37357	0.578403	0.353275
AT1G06590	0.735038	0.593265	2.10077	0.949982	1.11481	1.76567	1.764	2.45817	1.89323
AT1G06620	0	0	0	0.179458	0.085986	0.378149	0	0	0.21595
AT1G06630	3.79767	1.86807	6.2781	2.26723	2.96181	5.63773	4.84294	7.38862	8.21303
AT1G06640	0.440698	0.6465	1.45013	1.2755	1.66582	1.76477	1.03415	2.71345	1.40724
AT1G06645	0	0	0	0.233978	0	0	0	0	0
AT1G06650	0.128553	0.800539	1.05168	0.740512	0.042356	1.86767	0.776981	0.731749	1.86377
AT1G06660	1.57713	3.48667	8.34424	4.50499	2.46617	8.79187	8.86314	11.3983	8.00281
AT1G06670	0.042272	1.00711	2.19889	0.71095	0.519391	3.02577	2.1145	3.40466	4.27716
AT1G06680	72.0367	77.1411	248.688	124.927	109.577	230.56	157.885	201.856	273.645
AT1G06690	0.641932	0.556778	5.46103	1.24631	0.752418	2.64751	1.61981	4.70476	6.7309
AT1G06700	3.03221	2.25537	11.1692	12.2474	10.965	13.6624	6.66951	8.73051	9.9771
AT1G06710	0.023977	0.080907	0.345944	0.147322	0.088681	0.1683	0.225938	0.170323	0.246708
AT1G06720	0	0.113321	0.565661	0.193317	0.070508	1.88761	0.301395	0.717327	0.410421
AT1G06730	0.659062	1.71401	3.11379	3.20919	2.19041	5.25609	3.94646	3.13436	3.34493
AT1G06750	0.230939	0.131778	0.182414	0.07947	0.445496	0.730336	0.312897	0.452977	0.681313
AT1G06760	45.6338	55.948	102.554	80.5095	53.3036	156.677	107.299	132.032	149.436
AT1G06770	0.169062	0.724433	1.58158	0.504054	1.91915	1.84251	1.60804	0.885797	1.37442
AT1G06780	0.347979	1.46775	3.53105	2.31285	2.59284	5.34905	1.32988	3.916	3.479
AT1G06790	0.662995	1.09526	5.07458	1.18057	1.159	4.32177	3.70612	8.6493	4.57663
AT1G06800	0.920506	0.316278	1.70241	0.724096	0	1.47054	0.791455	1.70334	1.84235
AT1G06810	0	0	0.043358	0	0.258992	0	0	0	0
AT1G06820	1.42833	1.23673	3.50527	3.17721	1.52316	3.44534	2.77396	2.96728	4.14171
AT1G06830	0.417606	0	0.020405	0	0	0	0	0	0
AT1G06840	0.331182	0.692112	0.912573	0.661615	0.306479	0.738154	0.441145	0.911019	0.708897
AT1G06850	0.232294	0.166788	0.727347	0.702273	0.237861	1.21692	0.978632	1.40861	0.468612
AT1G06870	1.91725	1.35461	4.99838	5.62404	2.1073	11.74	3.24315	6.30518	4.53115
AT1G06890	3.76535	5.15461	13.6441	8.93632	5.55873	13.2988	12.4352	14.5956	13.2214
AT1G06900	0.450783	1.24395	1.79792	1.30409	1.10972	4.31794	2.5002	3.93887	2.75244
AT1G06910	0	1.09627	1.75759	0.885309	0.941582	1.52308	1.82522	1.11255	2.94518
AT1G06920	0	0	0	0	0	0	0	0	0
AT1G06923	0	0	0	0	0.113922	0	0	0	0
AT1G06925	0	0	0	0	0	0	0	0	0
AT1G06930	0	0	0	0	0	0	0	0	0.095721
AT1G06950	1.60773	2.09572	6.0901	2.78782	4.23628	10.4403	5.78686	8.63753	9.28575
AT1G06960	2.03075	3.69468	10.6821	3.87207	3.12553	10.0003	7.58997	8.89761	8.53094
AT1G06970	0	0	0	0	0	0	0	0	0
AT1G06980	0	0.285498	0	0.339878	0	0	0.634686	0	0
AT1G06990	0	0	0.033456	0	0	0	0	0	0
AT1G07000	0.532853	0.173823	0.956816	0.763232	0.77657	1.7851	0.327443	0.602424	0.77171
AT1G07010	0.71644	2.2183	4.78655	2.64026	0.957485	3.44601	1.09768	2.09695	2.49113
AT1G07020	11.9549	6.62356	19.4699	15.6364	11.833	17.9427	13.2176	27.5709	18.8997
AT1G07025	0	0	0	0	0	0	0	0	0
AT1G07030	5.74389	2.73122	8.33488	6.27728	2.98357	5.77805	8.70074	8.47001	12.9279
AT1G07040	2.76174	5.36371	18.2976	6.26269	5.27664	16.0134	11.5889	18.4964	19.9239
AT1G07050	0	0	0.09587	0	0	0	0	0	0.170462
AT1G07060	0	0	0.270615	0.170773	0.153432	0.670115	0	0	0
AT1G07070	12.8464	14.0162	32.8925	42.1825	31.7289	61.3667	33.7358	50.362	29.4864
AT1G07080	90.8552	67.1241	142.688	111.702	59.6791	142.804	131.64	169.357	195.95
AT1G07090	113.483	59.3387	140.685	184.896	100.464	232.302	147.889	161.518	198.437
AT1G07110	0.270097	1.40611	3.36688	2.08452	0.570356	3.14672	2.27381	4.00534	4.33515
AT1G07120	0	0	1.27761	0.175883	0	0.901281	0.426439	0.106755	0.457222
AT1G07130	0.636458	1.1712	4.56669	4.8004	3.48467	8.08713	6.41029	5.93857	7.76074
AT1G07135	1.71369	1.73631	9.90502	3.71353	1.50082	19.6339	5.30216	3.34876	9.05078
AT1G07140	10.5439	6.14387	43.7471	14.6008	10.2409	66.9645	30.942	46.7664	45.1071
AT1G07150	0.034552	0.042282	0	0.376697	0.16986	0.202454	0.226727	0.232147	0.088469
AT1G07160	0.080082	0	0.279668	0	0	0	0.129557	0.852519	0.363433
AT1G07170	9.78472	8.27552	17.0292	16.2025	13.1623	26.229	15.0098	23.6029	21.7629
AT1G07175	0	0	1.21837	0	0	0	0	0	0
AT1G07180	0.174172	0.145801	0.419627	0.377889	0	0.295284	0.270441	0.070164	0.101011
AT1G07190	0	0	0	0	0	0	0	0	0
AT1G07200	0.14845	0.14058	1.5055	0.731	0.318412	1.85164	1.04392	0.44199	2.07614
AT1G07210	4.29595	7.78017	17.1321	12.7759	11.2255	19.6564	12.618	21.5256	15.862
AT1G07220	0.074826	0.039462	0.273357	0.167443	0	0.769283	0.197997	0.084561	0.395451
AT1G07230	3.01844	4.28893	17.1324	7.2723	6.03887	19.001	12.9122	12.6276	20.0704
AT1G07240	0.514103	0.362463	2.12032	1.03414	0.176696	1.91338	0.8467	1.3392	1.48945
AT1G07250	8.56462	8.01033	25.7113	20.6422	11.7185	33.6359	24.3429	18.9032	39.3964
AT1G07260	1.99104	1.47826	4.67872	1.20158	2.38469	1.90383	3.20283	3.81229	5.76959
AT1G07270	0.16916	0.44839	0.252011	0.064658	0.099387	0.374626	0.720469	0.423437	0.634271
AT1G07280	3.88699	3.08119	16.0465	7.98003	3.7622	12.6155	12.1193	10.8559	22.5309
AT1G07290	0.095552	0.928905	1.37003	0.500013	0.144872	0.102339	1.15254	3.10356	1.25959
AT1G07300	0	0.18435	0.31369	0	0	0.326999	0	0.613703	0.099984
AT1G07310	32.3411	17.6707	38.7286	40.0156	19.8386	44.0159	37.0418	39.9859	51.5697
AT1G07320	25.2462	15.4394	46.8427	33.4752	24.6719	49.5894	36.3912	49.8831	61.7861
AT1G07330	0	0	0	0	0.02799	0	0	0	0
AT1G07340	0	0	0	0	0	0.071666	0	0	0
AT1G07350	0.825158	1.23605	2.66616	2.99613	2.10767	4.1787	2.95436	3.91001	3.18856
AT1G07360	7.03883	5.03812	11.3897	12.1578	4.44444	21.656	10.7191	12.6447	20.0707
AT1G07370	18.0109	12.5413	15.6433	10.6011	12.5258	22.2578	27.2577	38.8335	33.9706
AT1G07380	1.11138	0.89634	3.96105	0.597551	0.535718	0.518607	1.70178	1.76682	2.61782
AT1G07390	0	0.125387	0.224416	0.255801	0.284503	0.657574	0.02682	0.264661	0.313519
AT1G07400	2.28048	2.24314	3.75999	2.2313	1.69425	2.99528	3.61127	3.08005	2.43924
AT1G07410	3.84833	2.3572	7.77611	4.62156	7.17557	7.45568	4.14604	5.34901	6.42911
AT1G07420	15.1397	7.87658	21.9158	14.5326	12.2287	19.3618	23.0328	18.0152	24.6703
AT1G07430	0	0.234182	0.805302	0.151091	0.230979	0.555122	0.08375	0.46004	1.02963
AT1G07440	0	0.063263	0.24203	0.847736	1.28747	1.62157	0	0.485403	0
AT1G07450	0	0.459175	0.513241	0.157564	0	0.583264	0.379254	0	0.224841
AT1G07460	0	0	0	0	0	0	0	0	0
AT1G07470	1.37085	2.18498	4.73663	6.38346	4.6666	12.2267	2.90867	6.65482	7.37822
AT1G07473	5.84193	4.36325	17.6627	0.233996	0	0.168661	4.88381	5.36228	10.7431
AT1G07476	3.26159	3.27985	5.14809	0.196135	0	0	1.36508	1.14353	4.34865
AT1G07480	0.55822	1.53464	4.29371	2.98915	2.71319	6.46897	3.19679	5.09226	4.73605
AT1G07485	0	0.612839	0.550635	0	0	0	0.238466	0	0.285991
AT1G07490	0	0.631931	0.567789	0	0	0	0.245894	1.08904	0.2949
AT1G07500	4.90501	0.961423	4.20193	2.39604	0.633953	0.717967	0	1.30936	1.82683
AT1G07510	1.99923	3.1008	8.80931	3.81336	4.20958	11.9845	5.90966	9.0428	10.8228
AT1G07520	0.426456	0.478893	0.955702	0.105954	0.180465	0.876936	0.186497	0.880214	0.875564
AT1G07530	2.1062	1.37921	3.49975	2.86073	2.54966	3.91886	3.49962	3.77917	5.36483
AT1G07540	0	0	0.044568	0	0	0	0	0	0.130281
AT1G07550	0	0	0	0	0	0	0	0	0
AT1G07560	0	0	0	0	0	0	0	0	0
AT1G07570	1.47523	1.48245	4.88857	1.17577	1.29818	3.07505	2.96349	3.11087	3.62096
AT1G07590	4.9035	7.70534	28.5998	9.38602	10.1787	13.4467	18.7139	17.2424	17.4627
AT1G07600	36.7242	59.8421	224.82	60.279	63.7465	110.503	151	159.254	153.507
AT1G07610	0	0	1.57273	0	0	0.939752	0.258298	0.410233	1.53175
AT1G07615	0.070302	0.423381	1.04023	2.33502	1.76064	3.03069	1.76729	2.25087	1.34708
AT1G07620	0	0	0.145558	0	0	0	0	0	0
AT1G07630	0.060342	0.58852	3.3693	0.619279	0.621182	2.68855	1.64807	3.04187	2.39356
AT1G07640	1.57817	0.937112	1.5424	1.93506	0.532943	3.3121	1.95477	0.329039	1.97376
AT1G07645	0	0	0.235972	1.32459	0	0.993946	0.141082	1.11866	0.241142
AT1G07650	0.193404	0.099133	0.450022	0.484675	0.168822	0.476276	0.670718	0.338483	0.604651
AT1G07660	14.166	24.6445	48.282	28.7546	19.5152	33.9072	36.0608	59.3408	42.1695
AT1G07670	6.54107	6.60188	11.4912	22.7673	16.9608	37.2923	15.5666	20.7394	19.9544
AT1G07680	0.286406	0.152381	0.067889	1.22388	0.197329	0.62113	0	0.666648	0.952805
AT1G07690	2.10851	0.839338	1.61246	6.70923	2.96911	10.3414	1.24838	2.25797	2.60185
AT1G07700	1.11001	1.13461	3.49571	2.18118	1.43736	4.06067	1.91207	2.67352	3.34611
AT1G07705	1.95571	1.11578	3.1637	2.57755	2.4374	4.84812	2.33978	3.41343	3.94836
AT1G07710	0.328748	0.652065	1.29279	1.21763	1.56567	5.08764	0.38605	0.602881	0.268651
AT1G07720	22.79	19.5263	39.1991	72.5498	65.3701	90.0228	46.7681	54.7903	64.0744
AT1G07725	1.51926	0.587555	1.02023	2.44038	0.566479	2.51832	0.447026	1.89943	1.06569
AT1G07730	0.725666	0.303408	0.726597	0.097262	0	0.44003	0	0.267463	0.1022
AT1G07740	0.319424	0.247433	0.64839	0.263299	0.135192	0.576137	0.235963	0.617297	0.473765
AT1G07745	0	0.261317	0.489873	0.45019	0.18968	0.248001	0.363114	0.358023	0.340377
AT1G07747	0	0	0	0.617384	0.971502	1.83778	0	0	0
AT1G07750	107.324	52.1532	118.452	127.186	61.0526	112.005	128.83	129.43	192.999
AT1G07770	356.678	217.488	422.13	475.819	332.851	400.299	405.743	520.549	456.669
AT1G07780	5.03794	4.02854	6.18371	9.08896	5.75588	7.32001	7.78921	9.2863	7.86899
AT1G07790	10.1206	11.8325	49.1918	15.0187	10.85	53.8187	53.7334	55.8156	73.3466
AT1G07795	4.04876	7.72747	6.61877	7.11018	3.2418	5.00692	3.67019	7.81481	5.04436
AT1G07810	3.59695	2.83765	8.28701	6.5232	3.87177	12.7708	7.46055	8.63627	11.7558
AT1G07820	82.0263	73.9414	143.371	109.419	97.1134	172.436	135.898	205.513	133.596
AT1G07830	6.86859	6.34838	11.9759	18.4082	10.1413	15.7541	11.5265	15.1242	14.2317
AT1G07840	0.082077	0.805838	3.70181	1.2004	1.01947	8.67633	3.52066	5.02942	4.59094
AT1G07850	0.071234	0.060915	0	0	0.437777	0.096119	0	0	0
AT1G07860	0	0	0	0	0	0	0	0	0
AT1G07870	0.099824	2.44298	9.18749	0.810747	1.41599	3.78555	7.67418	5.48262	7.52698
AT1G07880	0	0.073566	0.600211	0	0	0	0.141111	0	0
AT1G07885	0	0	0.476476	1.02925	0	1.47352	0	0	0
AT1G07890	242.077	149.071	285.242	528.786	338.871	580.383	330.268	377.423	447.216
AT1G07900	0	0	0	0	0	0	0	0	0
AT1G07901	5.63491	1.60736	5.47816	2.92858	1.15639	2.64388	4.94516	0.967374	3.37036
AT1G07910	0.275177	0.359729	0.531972	0.480664	0.261872	1.01298	0.401458	0.762243	0.613088
AT1G07920	265.977	140.598	304.857	504.886	269.479	563.632	402.097	483.179	547.918
AT1G07930	158.723	94.2336	202.886	363.99	212.197	463.041	294.992	378.986	423.204
AT1G07940	170.689	92.4079	186.785	310.007	168.009	333.163	240.485	291.088	313.336
AT1G07950	7.55968	12.042	23.043	12.3303	11.4547	11.967	13.9808	26.6478	17.1367
AT1G07960	3.25002	11.9182	30.5342	11.7067	17.0991	18.9459	18.3868	23.7146	21.9295
AT1G07970	1.14478	1.40995	2.55468	2.28212	2.79209	6.38709	2.80525	3.58597	3.9547
AT1G07980	0.472845	2.04699	7.44707	4.10169	4.3184	12.5428	5.60312	8.66565	5.83015
AT1G07985	0	0	0	0	0	0.099682	0	0	0
AT1G07990	0.275338	1.18298	4.20171	1.77305	0.659092	4.31802	4.7591	4.27878	4.83049
AT1G08000	2.21445	2.34982	5.48509	5.4384	2.21339	5.39345	3.36144	7.12496	5.54927
AT1G08005	0.715459	0	0.184008	0	0	0	0.101586	1.68649	0
AT1G08010	6.85883	3.99039	9.28957	6.45148	4.96865	9.46918	5.74196	11.6021	10.6836
AT1G08030	0.341914	1.06052	2.64247	2.42681	2.89629	4.96532	2.55132	1.96992	2.5526
AT1G08032	0	0	0.620821	0	0	0	0	0	0
AT1G08035	0	0.753997	0.646257	0	0.21356	0	0.839048	1.02184	0.129297
AT1G08040	1.71441	2.02682	5.72053	5.17478	4.54531	8.97701	5.39542	4.81469	5.92875
AT1G08050	1.05936	0.941256	3.39842	1.91107	1.02118	3.31316	0.554868	1.71069	1.9069
AT1G08060	0.192674	0.279799	0.848379	0.358528	0.185647	1.36079	0.979786	0.817098	1.52341
AT1G08065	0	0	0.121939	0.494197	0.634082	1.12504	0	0.138629	0
AT1G08070	0.16205	0.08042	0.067765	0.244539	0.177265	0.391177	0.457766	0	0.234254
AT1G08080	0	0	0	0	0	0	0	0	0
AT1G08090	0	0	0	0	0	0	0	0	0
AT1G08100	0	0	0	0	0	0	0	0	0
AT1G08110	21.6785	21.9872	51.4392	39.7128	41.6349	61.5855	41.2101	47.1099	48.8832
AT1G08120	0	0	0	0	0	0	0	0	0
AT1G08125	1.84294	3.48223	7.39466	2.93974	1.34631	7.00053	4.49873	4.57121	5.31132
AT1G08130	1.41266	1.494	4.66559	2.05378	1.6807	5.76424	2.78573	4.92815	5.25707
AT1G08135	0	0	0	0	0	0	0	0	0
AT1G08140	0	0	0	0	0	0	0	0.082063	0
AT1G08150	0.04419	0	0	0	0	0	0	0	0
AT1G08160	0	0	0	0	0	0	0	0	0
AT1G08165	0	0.182432	0	0	0	0	0	0	1.37302
AT1G08170	0	0	0.207637	0	0	0	0	0	0
AT1G08180	0.063576	2.1207	6.64286	4.12253	5.4986	3.64635	2.91163	4.78239	3.9994
AT1G08190	1.87633	3.15166	6.37801	6.31601	5.49671	10.4336	5.24581	8.78502	8.19835
AT1G08200	12.8622	15.4956	45.1704	27.2055	16.2355	34.1904	30.258	35.4365	44.2158
AT1G08210	1.34062	1.46348	2.39133	1.03567	0.334238	1.77216	1.3522	2.32085	4.00286
AT1G08220	0.553008	1.27965	1.3974	1.86617	0.68521	3.26045	0.909237	2.69668	1.97206
AT1G08230	0.424066	0.048812	0.320471	0.088599	0	0.046745	0.50911	0.728438	0.740009
AT1G08250	2.43646	1.34678	3.61458	4.61485	2.55703	9.20893	2.52059	3.46206	3.87203
AT1G08260	0.182622	0.604732	0.996242	0.56363	0.741381	1.09203	1.25884	1.73853	1.90696
AT1G08270	1.44544	0.445883	4.57908	1.26197	0.783933	2.88492	1.38423	1.15743	3.35867
AT1G08280	8.22548	4.63264	16.2272	6.72369	4.65524	15.7948	11.3914	11.2368	13.3196
AT1G08290	0	0	0	0.143053	0	0	0	0.072081	0.144372
AT1G08300	0	0.045966	0.052591	0.50081	0	0.538001	0	0.308212	0.161185
AT1G08310	0	0	0	0	0	0	0	0	0
AT1G08315	1.36249	1.58738	4.00032	5.31158	4.46683	8.86704	4.87259	5.0599	4.61919
AT1G08320	0.752993	0.486441	1.82167	0	0	0.179379	0.956962	0.946465	1.56261
AT1G08340	0	0	0	0.08606	0.119222	0.329708	0	0	0
AT1G08350	2.76542	1.92553	5.16695	5.69685	2.69001	4.97367	4.21714	5.47945	5.3065
AT1G08360	94.1887	96.636	193.995	218.079	174.11	245.265	184.038	273.146	226.014
AT1G08370	11.9078	6.23899	14.1023	13.2749	9.31519	17.4201	15.1258	17.888	19.5133
AT1G08380	93.8774	74.7105	223.547	106.737	83.0802	150.585	143.066	139.911	203.522
AT1G08390	3.56489	4.45682	6.31726	7.5423	4.01208	6.67367	5.41475	6.51179	6.12645
AT1G08400	0.884187	0.268631	1.07992	1.39531	0.470543	1.2323	0.830338	1.15549	0.937084
AT1G08410	0.178493	0.553678	1.54793	0.996573	0.83206	2.74765	2.46861	2.48719	1.66748
AT1G08420	2.71266	1.76818	5.08823	1.91811	1.26786	2.58212	3.69243	5.34775	6.52324
AT1G08430	0	0	0	0	0	0.21386	0	0.105315	0
AT1G08440	0	0	0	0	0	0	0	0	0
AT1G08450	0.682505	1.1019	2.59123	0.240834	0.059141	1.1293	3.3368	2.84646	3.47527
AT1G08460	2.84789	3.62852	7.25697	4.32139	1.97565	8.37611	6.40041	5.46439	8.28316
AT1G08465	0	0.046571	0.398267	0.308965	0.300242	0.334492	1.67054	0.511491	0.68432
AT1G08470	4.85874	6.48967	17.9117	9.9681	10.3081	23.1025	10.8618	12.5899	16.2037
AT1G08480	44.5143	28.835	68.8184	70.1114	58.4172	95.6677	60.7584	70.9014	86.6872
AT1G08490	1.2106	1.1375	3.42678	2.27625	1.97825	3.43366	2.46805	3.26105	3.79611
AT1G08500	0	0.086366	0.682193	0	0	0.109794	0.713356	0	0
AT1G08510	7.60952	7.84065	17.8825	9.87818	5.25632	17.016	12.5701	20.9524	17.0539
AT1G08520	0.533276	0.973613	3.38109	2.51119	1.33656	6.8043	2.59053	1.84702	3.07409
AT1G08530	0.828544	2.56364	6.64193	1.39367	0.934804	6.03388	5.30106	6.50908	6.44538
AT1G08540	0.154063	1.07149	2.78067	0.525302	0.834756	5.03134	3.0178	3.86456	3.22673
AT1G08550	0.097069	0.24263	1.50604	0.218839	0.60647	2.50287	1.17728	1.32216	2.04607
AT1G08560	47.477	105.886	191.158	6.59989	5.14872	18.194	180.647	295.648	228.405
AT1G08570	5.82135	5.07303	12.3452	6.29513	2.58052	11.9588	15.8639	14.0134	21.4401
AT1G08580	4.39633	8.01886	30.0863	24.6558	20.5559	74.1861	24.7423	36.9866	34.4423
AT1G08590	0.173233	0.034051	0.442629	0.037998	0.080842	0.207833	0.600842	0.787478	0.599276
AT1G08600	0.390537	0.406536	2.624	1.23151	0.469488	3.81789	1.82228	2.63258	3.59593
AT1G08610	0.175294	0.372975	0.209108	0.273969	0.324108	0.150764	0.392095	0.640482	0.629364
AT1G08620	0.279925	0.691059	1.72495	0.511454	1.07131	1.95352	1.71348	1.84067	2.58427
AT1G08630	19.7068	39.4012	79.7676	40.277	28.9305	61.4546	36.2241	75.8619	52.4211
AT1G08640	6.80185	4.49474	13.7541	16.0048	9.68389	19.4206	9.01529	13.7897	11.7583
AT1G08650	1.14929	1.21737	5.49203	2.54329	1.99539	7.33035	1.69403	4.79402	7.97489
AT1G08660	1.80963	1.49223	6.27394	2.82988	2.6497	7.69437	3.32598	4.19902	7.55454
AT1G08670	0	0	0	0	0	0	0	0	0
AT1G08680	2.14007	1.20944	2.93658	2.75254	2.21414	3.46248	2.19435	3.47035	3.22266
AT1G08695	0	0	0	0	0	0	0	0	0
AT1G08700	14.5985	11.3867	31.7885	23.141	11.7982	31.2925	28.4048	33.0349	42.5719
AT1G08710	0	0.38002	1.39877	1.02162	0.087201	2.32157	0.99018	1.44058	1.66304
AT1G08720	0.243295	0.168712	1.12742	0.43029	0.531074	1.05844	0.593622	1.48372	2.45798
AT1G08730	0	0.036785	0.037101	0	0	0	0.032112	0.050269	0.030226
AT1G08750	1.04979	1.42245	4.55923	1.96704	1.7952	5.19456	2.12957	3.34411	3.73018
AT1G08760	1.09057	1.83675	4.03183	2.32326	1.76867	5.68642	3.6015	6.23993	4.85752
AT1G08770	33.2472	15.8504	23.8767	31.4995	21.629	29.8974	24.059	38.5204	40.3391
AT1G08780	2.1854	13.893	33.2659	27.3432	28.4923	57.8225	29.5224	40.766	22.4181
AT1G08790	0	0	0	0	0	0	0	0	0
AT1G08800	0.385243	0.715475	1.24271	1.00432	1.19489	2.66717	1.68707	1.45956	3.45366
AT1G08810	2.36886	2.46312	5.64516	2.01063	3.49101	9.47242	7.74717	5.72261	9.45162
AT1G08820	3.09662	9.51505	26.0896	12.4531	14.7151	40.0478	20.8416	26.621	34.5763
AT1G08830	171.635	134.508	331.923	365.856	93.8612	524.214	232.954	248.002	332.139
AT1G08840	0.152575	0.007851	0.302723	0	0.11124	0.304432	0.247739	0.476796	0.39749
AT1G08845	0.812797	1.45205	2.72379	3.71379	2.01338	3.92333	3.89157	4.73518	5.02982
AT1G08860	0.849256	0.822633	2.69501	1.80015	1.52354	4.8059	2.64343	2.75655	3.19589
AT1G08880	46.9262	42.4793	88.411	94.4619	65.4834	134.721	98.0405	118.28	101.189
AT1G08890	0.122644	0	0	0	0.070419	0	0	0	0
AT1G08900	0.073906	0	0	0	0	0	0	0	0
AT1G08910	0.507929	0.634964	0.86731	0.556177	0.324558	0.911128	1.10715	1.19202	1.42645
AT1G08920	0.872429	0.725663	2.50865	4.53015	6.31761	9.92594	3.90805	3.39798	2.44918
AT1G08930	0	0.034543	0	0.217035	0	0	0	0	0
AT1G08940	0.409314	0.101543	0.249711	0	0	0.310717	0.133964	0.262466	0.193724
AT1G08960	1.99361	0.787746	3.45377	1.71859	1.31001	1.50866	1.62468	2.86937	3.1458
AT1G08970	12.9504	11.8589	43.9763	18.3966	15.056	49.8784	28.421	45.4444	52.8673
AT1G08980	15.5732	11.0829	25.4962	18.3922	14.0755	19.7589	27.3905	35.1039	31.7381
AT1G08985	3.88919	17.6427	15.9756	39.3298	43.018	73.33	18.347	33.7502	14.4864
AT1G08990	0.075636	0	0.376218	0.60941	0	0.754128	0.57574	0.052481	0.688426
AT1G09000	0.371134	0.325679	1.07612	0.062036	0.240471	0.808841	0.636544	1.44934	1.00139
AT1G09010	1.64393	1.76001	4.50842	2.99209	2.65193	6.27327	4.10581	4.26608	6.94718
AT1G09020	3.76559	2.54925	6.00679	2.98517	1.8869	5.46679	3.47147	4.68071	5.68946
AT1G09026	0	0	0	0	0	0	0	0	0
AT1G09030	0	0	0	0	0	0	0	0	0
AT1G09040	0.084026	0.083718	0.833353	0.152586	0.113888	1.17318	0.092362	0.735542	0.922403
AT1G09050	0	0.029907	0.309127	0	0.196216	0.349661	0.246406	0.380014	0.57913
AT1G09060	0.965083	1.29662	3.13819	0.974226	1.50997	3.28785	2.9217	3.48547	3.9261
AT1G09070	27.8449	20.7872	75.5447	59.1172	35.4399	101.32	51.2778	50.3826	71.4174
AT1G09080	0	0.092869	0.339667	0.097475	0	0	0.538365	0.511613	0.631613
AT1G09090	0	0	0	0	0	0.082663	0.293812	0	0
AT1G09100	2.8857	4.2406	10.9286	9.42386	9.88482	20.0673	8.08798	13.3087	12.1994
AT1G09130	8.24306	11.338	31.5003	25.5472	12.4588	44.4568	24.1326	41.0821	43.1181
AT1G09140	11.1478	6.47308	17.9323	22.9707	14.3052	26.7148	19.9706	19.0864	28.3131
AT1G09150	4.38481	8.24695	16.626	13.1205	10.5787	26.6945	21.9179	20.4065	23.9544
AT1G09155	0.628396	1.06079	2.49589	0.89935	1.32472	3.69017	5.05415	3.55407	6.2002
AT1G09157	0	0	0	0	0	0	0	0	0
AT1G09160	1.67592	1.02977	4.32325	1.44136	1.25373	4.60488	3.87542	5.85713	6.73082
AT1G09170	0	0	0	0	0	0	0	0	0
AT1G09176	0	0	0	0	0	0	0	0	0
AT1G09180	0.151229	0	1.30553	0.922567	0.48013	0.454417	0.648383	0.738271	0.574617
AT1G09190	0.277447	0.112985	1.14507	0.907381	0.384269	1.59754	0.530101	1.54007	0.757155
AT1G09195	0.117566	0.022882	0.055494	0.176896	0.203781	0.932255	0.423282	0.76553	0.248301
AT1G09200	62.4189	62.4533	126.745	98.3531	74.2323	210.238	218.172	214.714	240.124
AT1G09210	10.7989	19.5537	48.8408	39.5511	29.3524	114.923	51.1706	76.3219	79.8104
AT1G09220	0.088068	0.333037	0.2703	0.46028	0.238278	1.16359	0.20208	0.413202	0.417172
AT1G09230	0.206648	0.442198	1.64533	1.08359	0.058246	1.17478	0.585111	1.60977	1.52493
AT1G09240	0	0	0	0	0	0.10717	0.292404	0	0
AT1G09245	0	0	0	0	0	0	0	0	0
AT1G09250	1.20978	0.458449	1.01336	0.355613	0.428254	0	0.287343	0	1.39809
AT1G09260	0	0	0	0	0	0	0	0	0
AT1G09270	4.08067	4.98835	15.3933	10.4543	7.45863	15.5659	11.8269	12.2879	19.0834
AT1G09280	0.726187	1.41653	1.97811	1.46846	1.10896	3.02681	2.34733	1.70079	3.18117
AT1G09290	1.66639	1.2128	4.88009	3.57477	1.74628	5.02809	3.23299	5.08643	4.85662
AT1G09300	0.558925	0.499175	0.860762	0.792404	1.66101	3.07097	1.12827	0.746181	1.71566
AT1G09310	2.07957	8.48885	18.6254	16.3513	20.0101	42.1148	13.8811	22.9939	12.4527
AT1G09320	0.506281	0.909787	1.33242	1.95252	2.44606	3.9674	1.88029	1.88948	2.47509
AT1G09330	26.1465	25.2362	50.2534	35.774	30.6905	38.8746	27.2595	57.3067	31.0511
AT1G09340	3.6079	2.56976	7.92925	3.96289	3.64415	6.86917	4.42024	5.95345	7.27576
AT1G09350	0	0.116939	0	0	0	0.733904	0	0	0
AT1G09360	0	0	0	0	0.40638	0.240898	0	0	0
AT1G09370	8.96622	22.7076	32.5115	76.4384	88.7839	112.635	36.166	50.7796	28.1152
AT1G09380	20.6986	11.7998	57.8889	14.6477	8.76627	34.9111	33.2385	46.3411	72.2866
AT1G09390	1.72828	0.935968	4.26039	6.72615	3.36696	3.45233	3.17423	3.45305	4.63767
AT1G09400	0	0.095193	0.51871	0	0.060338	0.58112	0.458425	0	0
AT1G09410	0.060878	0	0.126191	0.194765	0.090658	0.26788	0	0	0.318155
AT1G09415	0	0	0.176001	0	0	0.226579	0	0	0.532456
AT1G09420	0.837251	1.12307	4.95425	0.481738	0.432185	0.996398	2.15416	2.49844	3.73172
AT1G09430	4.306	6.17157	17.0237	9.69546	7.43598	23.0955	12.8915	15.3718	19.4425
AT1G09440	0.941108	1.49971	3.41744	5.15404	1.957	7.2725	2.58103	3.54657	3.47711
AT1G09450	0	0.418118	1.36088	0.40787	0.193035	0.145998	1.38217	1.22399	0.936552
AT1G09460	1.11087	2.86776	5.97697	0.470772	0.22153	1.27696	2.40749	4.22632	4.59808
AT1G09470	0.714428	1.63585	9.59962	0.289076	0.474799	2.8951	8.54632	12.2208	10.4545
AT1G09480	0.257917	0.045925	0.397263	0	0	0	0.13197	0.164454	1.10605
AT1G09483	0	0.172968	1.38779	0	0	0	0.213958	1.73393	0
AT1G09490	6.80857	3.75775	9.67855	3.04588	3.02493	6.18342	5.78315	9.86814	8.44307
AT1G09500	2.72729	2.87944	9.85435	6.89068	4.2517	8.11876	7.74894	12.1109	11.4938
AT1G09510	3.88324	3.68627	3.05406	46.1136	37.6141	79.2788	5.46847	6.19021	5.3497
AT1G09520	2.48602	3.42911	7.34135	3.40487	1.48821	5.59572	6.30272	10.4744	12.6845
AT1G09530	0.067718	0.235711	0.454684	0.150919	0	0	0.625429	0.15305	0.253189
AT1G09540	9.47177	9.05368	32.5798	14.309	7.98657	35.7937	23.49	28.32	33.7176
AT1G09550	7.21579	10.0032	60.36	13.6762	8.30884	39.1729	33.3104	28.2079	43.407
AT1G09560	19.7626	14.8593	33.296	60.6792	36.0049	85.7235	34.8076	48.5699	50.0303
AT1G09570	0.918908	1.26483	2.97458	1.98006	1.61976	3.84265	3.29643	2.84129	4.89346
AT1G09575	0.972238	0.558519	1.20755	1.44344	2.29303	1.37378	1.47775	0.680328	1.99053
AT1G09580	1.93862	2.99402	9.03948	4.84653	2.63882	11.0459	9.7006	6.44345	13.5498
AT1G09590	83.178	92.3673	204.594	224.066	166.751	438.032	328.484	352.121	397.35
AT1G09600	0	0.095308	0.30475	0.077588	0	0.105313	0.386547	0.509296	0.14343
AT1G09610	0	0.215899	0.658928	1.3658	0.275077	2.2672	0.773193	0	0.615395
AT1G09620	7.77315	6.95081	13.3413	13.5309	10.8547	21.3395	13.2257	18.5313	22.5614
AT1G09625	0	0	0.2346	0	0	0.423565	0	0	0
AT1G09630	9.91818	9.11831	21.3456	7.2351	6.58716	15.3668	16.1339	27.6976	25.1026
AT1G09640	55.8175	30.1277	82.107	89.4596	63.0584	112.411	90.0327	100.541	129.112
AT1G09645	18.3897	17.7226	45.2312	25.3106	26.4025	25.9488	29.5196	31.7113	27.8553
AT1G09650	0.436193	0.242861	0.364281	0.600548	0.527084	0.688666	0.125092	0.286117	0.39693
AT1G09660	7.82039	5.75007	11.7998	6.67349	3.73225	10.8274	14.0022	18.6082	22.1645
AT1G09665	0	0	0	0	0	0	0	0	0
AT1G09680	0	0.109474	0.509856	0.432818	0.413565	0.866208	0.180894	1.37637	1.19094
AT1G09690	235.701	229.952	449.26	406.666	323.536	552.159	578.812	694.031	734.537
AT1G09700	0.377396	1.20482	6.59881	2.00128	3.48584	10.5967	5.54871	5.48144	6.55326
AT1G09710	0.301918	0.564686	0.354188	0.928179	0.400182	1.44864	0.597927	0.506633	1.00769
AT1G09720	0	0	0	0	0	0.052308	0	0	0
AT1G09730	0.545382	0.908689	2.6969	0.817931	1.06247	1.88237	1.43312	1.78178	3.5307
AT1G09740	0	0.62225	2.36488	0.234544	0.177339	0.705753	1.94519	1.65373	1.15839
AT1G09750	3.48376	1.00278	4.74329	1.1998	0.657084	1.50977	4.84611	3.0184	12.638
AT1G09760	6.2991	7.1341	16.5234	15.4246	12.4544	25.6314	15.1661	18.0441	18.5014
AT1G09770	0.548957	1.65822	9.56934	1.92375	1.14949	14.5624	6.8347	7.40208	13.8761
AT1G09780	21.5412	15.8763	35.7603	43.5333	26.2551	68.082	32.28	46.9351	52.1313
AT1G09790	4.26274	3.81938	7.21481	9.77091	10.2548	23.7608	11.4472	10.4977	15.3443
AT1G09794	0.800106	1.90585	5.66501	0.276401	0.299007	8.34073	1.12563	6.93109	2.42915
AT1G09795	4.44576	5.56497	15.7031	13.107	9.15924	24.6094	15.5532	23.2133	21.0732
AT1G09800	0.274312	0.480265	1.59868	1.86339	1.03293	2.49555	0.978378	1.03912	1.54271
AT1G09810	0.086185	0.423199	1.52825	0.253236	0.341531	1.08028	2.65691	0.875144	2.27149
AT1G09812	0	0	0	0	0	0	0	0	0.228515
AT1G09815	29.5145	28.9496	74.539	29.4975	35.2847	39.2669	50.7193	65.8999	65.8485
AT1G09820	0.385296	0.616173	1.89333	0.974383	0.697696	1.71162	0.850511	1.27639	2.69551
AT1G09830	1.74954	2.6547	6.82167	4.4096	2.86643	10.5831	7.91585	9.20729	8.48377
AT1G09840	1.05461	0.632402	3.17297	2.46449	0.9539	3.05271	1.76614	2.0777	3.1381
AT1G09850	0	0.415541	0.270901	0.894461	0.337441	2.01173	0.533976	1.20307	0.573356
AT1G09860	0	0.10165	0	0	0	0	0.103313	0	0.128022
AT1G09870	5.16162	3.48713	11.5456	7.36879	5.88205	10.4409	6.75587	11.8892	13.6218
AT1G09880	0	0	0	1.4142	2.24393	6.55638	0	0	0
AT1G09890	0	0	0.151935	0.074905	0	0.045646	0	0	0
AT1G09900	2.84516	1.98911	2.96318	3.24386	2.77359	3.86917	3.68173	4.47825	3.78453
AT1G09910	0.648577	1.42019	2.29924	1.34732	0.543333	3.03294	2.39495	3.29611	4.62321
AT1G09920	3.19457	6.0018	20.4932	11.628	10.2709	30.0308	15.0212	23.2977	14.2545
AT1G09930	0.131818	0.037373	0.366556	0.883147	0.831006	1.15611	0.162537	0.410414	0.080779
AT1G09932	0	0	0	0	0	0	0	0	0
AT1G09935	0	0	0	0	0	0	0	0	0
AT1G09940	0.207272	0.479777	1.31791	0.936638	1.19117	1.9253	0.866506	2.48314	2.07457
AT1G09950	0	0	1.36017	0.434908	0	0	0.558078	0.336273	1.4566
AT1G09960	9.47672	4.54676	15.8048	8.0548	3.7665	10.5461	8.91072	14.1339	15.852
AT1G09970	0.128839	0.35583	0.406633	0.311994	0	0.416201	0.359354	0.839397	0.524196
AT1G09980	0.67416	0.705594	1.9064	1.44722	0.51579	2.05755	1.31505	1.19095	2.05741
AT1G09995	0.855747	2.18781	4.96142	0.689615	1.69737	0.966875	1.4497	3.22027	2.29845
AT1G10000	0.136588	0	1.13058	0	0.184976	0.580353	0.237034	0.22566	0.361924
AT1G10010	0.345103	0.086008	0.022099	14.7286	13.3071	31.6318	0.060752	0.667289	0.610572
AT1G10020	3.05525	2.49745	5.68707	4.18601	2.39255	5.16435	5.78596	6.3004	7.02207
AT1G10030	58.5764	33.7024	59.8288	26.5307	26.3859	21.4238	48.9682	54.1776	46.3911
AT1G10040	0	0	0.104612	0.142833	0	0.523636	0.419183	0.320553	0.475272
AT1G10050	0.429299	0.335352	1.20172	1.35419	1.12186	1.95092	1.09065	1.45411	0.761222
AT1G10060	2.17291	1.71635	8.88846	3.64463	1.32354	9.56986	6.79791	10.9929	12.2521
AT1G10070	0	0.059248	0.306575	0.172124	0	0.720396	0.258951	0.08287	0.63558
AT1G10090	0.372494	0.336286	1.10802	1.02993	0.835645	1.52954	0.391959	0.956204	0.605662
AT1G10095	0.292933	0.21032	0.273936	0	0.152899	0.182144	0.211396	0.212328	0.372761
AT1G10100	0	0	0.1778	0	0	0	0.366457	0	0.481415
AT1G10110	0	0	0.123043	0	0.136037	0	0.181187	0.464303	0.201909
AT1G10120	0.688453	0.27938	2.33135	0.605711	0.488086	0.551856	2.06519	1.06481	2.08793
AT1G10130	1.06725	0.849338	3.52512	1.51079	0.863222	3.81696	2.57452	4.08006	3.76356
AT1G10140	0.15213	0	0.184501	0	0.214819	0.464158	0.336987	1.00389	0
AT1G10150	1.35383	2.9054	4.2234	7.03443	4.49673	5.71613	4.36824	4.48302	7.18201
AT1G10155	0	0	0	0	0	0	0	0	0
AT1G10170	1.80519	1.9715	3.20444	3.12085	2.80712	4.82406	3.80238	3.63125	6.21441
AT1G10180	1.50366	2.14976	4.40756	0.961946	1.04427	3.89387	5.95255	5.88911	7.02112
AT1G10190	0	0	0	15.0518	8.70625	46.0315	0.47949	0.966614	0.769572
AT1G10200	1.82154	1.21076	3.58085	4.21521	3.50844	9.32856	4.04936	3.71994	3.35111
AT1G10210	0.59496	0.266379	1.11122	1.1951	0.681748	1.37913	0.946365	1.08818	1.94831
AT1G10220	0	0	0	0.725607	0.121017	1.41596	0.205225	0	0
AT1G10230	4.87353	9.39811	17.0957	13.4024	10.8262	27.2309	23.7286	19.5611	21.4935
AT1G10240	0.752749	0.72471	1.44717	1.12556	0.96097	2.0636	0.929542	2.38987	1.86916
AT1G10250	0	0	0	0	0	0	0	0	0
AT1G10270	1.04621	1.10482	2.82769	2.49799	2.32678	5.20062	2.31459	4.10083	4.16524
AT1G10280	1.64971	0.951945	2.47732	1.98259	0.832898	2.82125	2.38782	1.93495	2.56467
AT1G10290	2.61071	3.31007	8.91348	3.43235	2.98591	9.55382	5.80243	12.6691	11.0644
AT1G10300	0	0	0.056789	0	0	0.314339	0	0	0
AT1G10310	0.66702	1.79319	9.15507	6.656	3.43264	16.8287	6.39121	5.60086	10.4387
AT1G10320	0	0	0.234501	0.133863	0.024729	0.683245	0.534107	0.069426	0.112835
AT1G10330	0.282514	0.70829	0.521095	0.49644	0.220774	0.593067	1.53768	0.554201	1.37953
AT1G10340	0	0	0.040983	0	0	0	0	0	0
AT1G10350	0.911219	1.53389	4.24798	2.53421	1.52276	3.53038	5.49527	3.83533	3.84709
AT1G10360	3.43713	2.87162	10.1568	3.7012	2.69014	4.55692	6.78798	9.94025	10.5015
AT1G10370	4.74677	2.06085	8.93741	5.67354	1.93897	5.65343	3.23026	4.53212	7.03707
AT1G10380	0	0	0	0	0.136931	0	0.101586	0	0.092003
AT1G10385	0	0	0	0.34792	0.336677	0.258032	0	0	0
AT1G10390	2.80323	4.58201	11.9343	4.71187	3.06125	10.9075	8.5428	11.8677	16.561
AT1G10400	0	0	0	0	0	0	0	0	0
AT1G10410	0.950293	2.36205	8.6571	3.40747	1.77921	10.3291	4.12545	4.54181	6.45073
AT1G10417	0.195767	0	0.037676	0.131756	0	0.318534	0.199333	0.07645	0.088806
AT1G10430	2.26101	3.86581	7.77483	7.78221	5.93413	9.68989	6.61048	7.52731	7.06377
AT1G10450	0.052951	0.319591	0.753341	0.427019	0.515348	1.5898	1.07761	1.27509	1.43996
AT1G10455	0	0	0	0	0	0	0	0	0
AT1G10460	0	0	0	0	0	0	0	0	0
AT1G10470	1.51778	0.903005	2.47787	2.4165	0.495904	1.11146	3.69102	1.29683	2.56343
AT1G10480	0	0	0	0.083347	0.073219	0	0	0	0
AT1G10490	0.058857	0.211522	0.428652	0.671436	0.486974	1.25009	0.388209	0.787614	0.677668
AT1G10500	7.8293	10.173	30.3563	23.9066	13.3692	29.7131	16.3955	27.3941	24.3356
AT1G10510	0.295792	0.936854	2.74117	1.9524	2.234	4.59735	2.32182	2.16226	3.07452
AT1G10520	0.072847	0.253164	0.764328	0.175346	0.17252	0.346924	0.209305	0.68441	0.242847
AT1G10522	2.45342	3.42029	5.66922	11.8395	10.0124	15.228	8.74665	9.60366	7.83981
AT1G10530	0.643991	0.117743	1.00807	0.25707	0	0.771397	0.365545	0.285883	0.470214
AT1G10540	31.4536	21.8654	62.3366	34.6911	19.9516	48.3608	44.2471	54.7454	56.5083
AT1G10550	0.455292	0.270804	0.064523	2.96877	0.625409	2.82961	0.262335	2.29126	0.494495
AT1G10560	0.061825	0.057784	0.442399	0.081078	0.319603	0.313201	0.258689	0.68944	0.630093
AT1G10570	0.081419	0.407185	1.53064	0.315776	0.73933	1.56172	0.890884	2.1709	1.73458
AT1G10580	1.83962	3.12825	7.84733	3.58529	2.02323	10.5493	5.5852	9.50681	10.9187
AT1G10585	0	0	0	0	0	0	0	0	0
AT1G10586	0	0	0	0	0	0	0	0	0
AT1G10588	0	0	0	0	0	0	0	0	0
AT1G10590	69.6678	50.9466	113.734	86.6064	60.9177	103.561	110.962	135.721	140.801
AT1G10600	0.213072	0.451227	1.31584	1.13526	0.581038	2.64484	2.19895	1.29892	1.89146
AT1G10610	0	0.151052	0.204272	0.066642	0.043576	0.215709	0.089606	0.419009	0.150917
AT1G10620	0	0	0	0	0	0	0	0	0
AT1G10630	38.76	22.1358	59.7582	49.0576	31.9437	63.6769	57.333	59.2694	84.4478
AT1G10640	0.613083	1.1309	3.51935	1.69695	0.929399	4.93259	3.43533	3.49531	5.93919
AT1G10650	0.420374	2.35203	13.1336	0.710784	0.978571	6.55985	5.3865	5.08998	7.07473
AT1G10652	0	0	0	0	0	0	0	0	0
AT1G10657	0.32066	0.370919	0.527105	0	0	0.507814	0.793119	0.727625	0.125901
AT1G10660	0.697788	1.69277	6.03508	2.34186	1.61159	5.26518	3.07294	1.80368	4.37511
AT1G10670	62.9911	53.2633	134.331	91.9185	73.4289	146.332	99.7984	129.724	156.372
AT1G10680	0.590248	0.573423	0.230235	1.07958	1.03572	1.71373	0.400717	1.24507	0.408089
AT1G10690	0.458559	0.579761	0.545566	0	0	0.252017	0	0.343055	0
AT1G10700	1.66856	0.246379	0.813309	1.41027	0.715582	2.66434	2.12299	2.05497	1.99799
AT1G10710	0	0	0.028673	0.660076	2.29607	1.95504	0.113646	0.189877	0
AT1G10717	0	0.119002	0	83.3672	96.4293	131.34	3.12571	7.0067	0.871441
AT1G10720	0.487148	0.716824	2.97051	1.51229	1.84541	4.71262	3.92668	2.848	3.72822
AT1G10730	0.451683	0.933373	2.52007	1.49319	1.91183	3.74617	1.74598	2.99773	2.08756
AT1G10740	0.981711	0.565663	2.11753	2.93905	1.54355	3.08955	2.38322	2.39975	2.28978
AT1G10745	0	0.948312	0	69.7002	110.119	122.279	1.3251	5.41762	1.64075
AT1G10747	0	0	0	0	0	0	0	0	0
AT1G10750	0	0.126999	0.211236	0.074909	0	0.128554	0.245853	0.075846	0.598186
AT1G10760	1.5602	1.77344	5.10591	2.46934	3.1463	9.76578	4.49104	7.85422	7.65477
AT1G10770	1.25541	0.23802	0.332349	1.45167	0.322196	1.53253	2.49752	0.401709	1.41985
AT1G10780	1.99362	2.56042	3.44709	5.18082	3.58278	5.87346	4.41269	5.45237	4.1951
AT1G10790	0.488527	0.889568	0.65868	7.97614	3.69812	12.7295	0.284158	1.78884	2.38888
AT1G10800	0	0	0	0	0	0	0	0	0
AT1G10810	0.148251	0	4.65674	0	0	0.385725	0.102154	0.205871	2.71877
AT1G10820	0.860712	0.915262	4.75877	3.90233	2.07292	2.99849	2.5267	4.32075	3.94327
AT1G10830	3.66121	3.97719	7.99772	9.32719	6.89813	8.13787	5.10821	10.1029	9.79938
AT1G10840	10.5327	8.23531	24.254	19.8202	13.9852	29.4505	26.1501	26.3672	31.2786
AT1G10850	0.793931	1.34673	3.3265	1.36435	0.483711	2.7816	2.66379	2.60388	4.06349
AT1G10865	6.30012	4.83972	15.3844	19.0993	11.944	17.9262	15.1076	14.4024	17.9339
AT1G10870	0.432108	0.901982	2.39609	0.29384	0.755855	3.62987	1.02466	2.41908	2.52937
AT1G10880	9.92803	7.71954	25.8371	0.435128	0	0.447335	14.8383	17.4142	28.2633
AT1G10890	0.351163	0.201571	1.64397	0.262031	0.81592	1.13217	0.537577	0.350714	1.00221
AT1G10900	0.460803	0.371916	0.525649	0.312036	0.281673	0.907029	0.643325	0.669614	0.852677
AT1G10910	0.476977	0.512023	1.02759	0.92109	0.444988	1.45045	0.865658	1.14526	1.23487
AT1G10920	0	0	0.019905	0.177319	0	0.066299	0.06691	0	0.086831
AT1G10930	0.138401	0.442933	0.565745	0.403924	0.418885	1.20335	0.822594	1.32105	1.04995
AT1G10940	1.28229	1.26339	5.23432	1.75335	1.58699	5.97086	2.90667	4.63772	3.89691
AT1G10950	14.8729	10.7337	33.8771	20.5267	17.1698	34.4965	23.974	35.1213	33.4006
AT1G10960	134.441	88.8692	281.725	159.993	104.813	174.925	178.101	186.822	253.873
AT1G10970	25.9253	13.5115	29.3749	29.5809	15.7988	28.0584	24.6518	29.8704	35.6384
AT1G10980	0	0.061239	0.222636	0	0.151836	0.134422	0.484216	0	0.25887
AT1G10990	0	0.19766	0.123144	0	0	0.360811	0.892392	0.752329	1.17029
AT1G11000	0.109214	0.401618	0.668535	0.100316	0	0.255208	0.233787	0.675836	0.218022
AT1G11020	6.02952	4.24822	13.0747	9.90697	11.3072	10.0573	9.01496	12.0269	11.3903
AT1G11040	0	0	0	0	0	0	0	0	0
AT1G11050	0.574602	0.291674	1.51948	1.47294	0.542122	2.10355	1.19098	1.31818	1.35255
AT1G11060	0.245796	0.930787	1.78659	1.14832	0.67538	1.5635	0.923077	1.37235	2.16318
AT1G11070	0.378885	2.43962	4.51727	1.79037	2.21398	6.87794	5.75516	9.62055	7.1798
AT1G11080	0	0	0.091167	0	0	0.066398	0.093471	0	0.34697
AT1G11090	8.82179	6.64736	19.3099	9.34425	5.3024	15.1506	12.8071	13.6835	21.4828
AT1G11100	0.053361	0.041418	0.508339	0.274717	0.131936	0.893726	0.216733	0.369782	0.465216
AT1G11110	0	0	0	0	0	0.18632	0	0	0
AT1G11112	0.314319	0.584879	0.910554	0	0	0	1.64026	0.350009	0.787563
AT1G11120	2.54963	1.33108	1.64221	0.56758	0	0.680174	4.10546	0.580968	2.73743
AT1G11125	0	0	0.413177	0.284796	0	0	0.15309	0	0.344576
AT1G11130	0.833007	0.514202	1.46005	0.515309	0.086411	0.581057	1.32115	1.20287	1.13352
AT1G11145	0	0	0	0	0	0	0	0	0
AT1G11160	0	0.017461	0.127893	0	0.048932	0.077864	0.034697	0.145323	0.132333
AT1G11170	0.447555	0.52273	17.4385	0.358868	0.267135	4.77042	3.41452	3.60108	9.93089
AT1G11180	2.04974	1.07012	2.71373	3.38313	3.41841	5.64674	3.32967	2.68586	3.13917
AT1G11190	0.380816	0.758174	3.23582	0	0.261603	0.875226	0.989064	2.1664	1.39124
AT1G11200	11.2796	6.50399	11.4155	8.31388	7.00874	7.83912	11.8204	13.7341	15.2882
AT1G11210	0	0.054219	1.47601	0.591027	0.217093	1.04484	1.50896	1.17602	3.37012
AT1G11220	0.121966	0.55387	2.46829	0	0	1.08745	1.44042	2.75601	1.20112
AT1G11230	0	0	0	0	0	0	0	0	0
AT1G11240	0.734769	2.95658	11.4187	3.21569	3.3616	19.9472	6.31214	13.3855	9.16864
AT1G11250	0	0	0	0	0	0	0	0	0
AT1G11260	2.99876	1.40591	6.53799	14.7069	7.45092	26.7442	20.4707	6.57222	21.2211
AT1G11270	1.68799	1.2401	2.40875	1.21177	0.818713	0.742891	1.68046	1.47705	1.50385
AT1G11280	0.042322	0.304676	1.04723	0.521398	0.402284	0.855529	0.383593	1.06812	0.599539
AT1G11290	0.373676	0.042717	0.082955	0.103611	0.138847	0.252943	0.113541	0.228553	0.464397
AT1G11300	0.024191	0.015059	0.110787	0.030935	0	0.036539	0	0.096662	0.07736
AT1G11310	0.235549	0.532181	1.10896	0.218312	0.80121	1.14796	1.02918	1.32208	1.30548
AT1G11320	0.444911	0.255524	1.11897	0.593074	0.390463	2.43505	1.65105	0.784234	0.686482
AT1G11330	0.130439	0.326042	0.226989	0.754151	0.415256	0.927099	0.414471	0.318675	1.03749
AT1G11340	0	0	0	0	0	0	0	0.012502	0
AT1G11350	0.12721	0.020993	0.10093	0	0	0.073508	0	0	0.108754
AT1G11360	18.8753	17.5114	37.2991	16.1773	16.7272	18.901	24.7449	24.8108	27.764
AT1G11362	0.20518	0.107266	0.463101	0.523844	0.914356	0.778072	0	0.553991	0
AT1G11370	0	0	0	0.123049	0	0	0	0	0
AT1G11380	1.12034	0.806698	1.64411	1.59849	0.745856	4.46801	1.46717	1.15111	2.82418
AT1G11390	0.864727	0.532055	0.979171	0.513379	0.569554	1.08554	0.899248	1.40115	2.10631
AT1G11400	0.163412	0.595181	6.55776	1.81339	1.10295	9.07755	2.02334	6.21138	2.51292
AT1G11410	0.182253	0.35194	0.872292	0.084733	0.235908	1.0542	1.08227	0.819206	0.664055
AT1G11420	0.314866	0.455784	3.5803	0.148123	0	1.76272	2.06082	3.84048	2.62907
AT1G11430	2.67041	4.59049	16.9414	12.7827	9.71659	44.6106	21.33	23.2577	23.4397
AT1G11440	0	0.63123	1.23962	0.322045	1.01049	2.93413	0.116788	0.998512	0.750399
AT1G11450	0.340849	0.439045	1.40513	0	0	0	0.976583	0.410683	1.2812
AT1G11460	0	0	0.044142	0	0	0	0.043479	0.046569	0
AT1G11470	0	0	0	0	0	0	0	0	0
AT1G11475	17.4667	25.2138	45.9409	50.3705	53.1567	76.7144	49.5872	63.8183	44.6166
AT1G11480	1.13239	2.16911	8.99386	4.62902	3.64986	22.8058	8.47948	9.82175	12.0914
AT1G11490	0	0	0	0.23578	0.23983	0.356448	0	0	0
AT1G11500	0	0	0	0	0	0	0	0	0
AT1G11510	0	0.215492	0	0.30625	0	0.932618	0	0.155736	0
AT1G11520	0	0	0	0	0	0	0	0	0
AT1G11530	4.11506	1.20997	9.11169	1.1361	1.50173	1.1119	2.68149	1.31963	4.64998
AT1G11540	2.78804	1.19878	4.72922	6.64781	7.13509	14.4598	4.06512	6.2834	4.92282
AT1G11545	0.20464	0.074898	0.236675	0.125658	0	0	0.119354	0.136975	0.853851
AT1G11560	0	0	0	0	0	0	0	0	0
AT1G11570	0	0	0	0.346219	0	0	0	0	0
AT1G11572	0	0	0	0	0	0	0	0	0
AT1G11580	10.1745	8.79899	50.0604	13.9083	13.3841	42.126	24.8498	24.7833	48.9908
AT1G11590	5.0202	4.64173	13.6226	10.4469	7.78341	25.1835	10.4366	10.4508	21.6113
AT1G11593	0.736854	2.46577	1.95115	33.5774	28.8281	55.986	1.39413	5.22804	2.55669
AT1G11600	0	0	0	0	0	0	0	0	0
AT1G11608	0	0	0	0	0	0	0	0	0
AT1G11610	0	0	0	0	0	0	0.359863	0	0
AT1G11620	0	0.18576	0.485971	0.115933	0	0	0	0	0.250938
AT1G11630	1.58318	1.20541	2.42088	1.38845	1.77953	2.57613	1.816	1.7138	2.94768
AT1G11650	41.8395	23.0523	57.8894	43.9356	31.9639	58.0166	45.6902	61.855	74.8551
AT1G11655	0	0	0	0	0	0	0	0	0
AT1G11660	0.203759	1.04702	3.24254	1.89099	1.60842	3.60332	2.72756	3.90724	2.41117
AT1G11670	2.06968	2.55467	10.8601	1.67667	0.650152	3.50005	7.06103	7.02719	11.4276
AT1G11680	31.952	18.6621	46.6204	33.2832	20.159	41.6588	47.2998	50.8349	68.6571
AT1G11684	1.5066	0	0	0	0	0	0	0.605132	0
AT1G11690	0.126306	0	0.058863	0	0	0.88263	0	1.2353	0
AT1G11700	5.89585	7.80275	14.5226	14.2359	10.8034	27.6823	15.5891	19.0995	16.1782
AT1G11710	0.062357	0.222801	0.312766	0.177404	0.111444	0.420909	0.290783	0.050076	0.245724
AT1G11720	0.344554	1.05343	3.34399	1.77245	1.18	2.98152	1.25393	3.16916	2.65334
AT1G11730	0	0.199639	0.414855	0	0	0	0	0.384436	0.118625
AT1G11740	0.576676	2.16553	3.03467	0.555261	0.444906	1.41374	2.87222	4.92783	4.01778
AT1G11750	3.65684	7.24236	17.8931	16.7699	13.7354	27.3438	11.8143	19.3164	17.516
AT1G11755	1.30369	1.03468	3.76123	2.50933	2.59624	4.96035	2.45653	3.89651	2.68017
AT1G11760	5.99631	2.9712	9.92352	7.70005	2.90176	6.40706	8.80521	7.81022	11.9086
AT1G11765	0	0	0	0	0	0	0	0	0.390343
AT1G11770	0	0	0.090111	0	0	0	0	0.083698	0.062973
AT1G11780	0.58544	0.465216	1.65457	1.79768	1.50412	4.45292	2.96868	2.29416	1.10339
AT1G11785	0.504323	0.168031	0	0.582584	0	0	0	0	0
AT1G11790	2.5634	3.48494	5.34195	3.87508	2.59352	3.32024	3.15637	7.67893	7.3473
AT1G11800	2.5209	1.06308	3.36708	3.71495	2.69896	6.17468	2.76069	3.64888	4.20228
AT1G11810	0.150273	0.123354	0.333868	3.50922	3.26055	4.51717	0.398256	0	0.100294
AT1G11820	2.81694	1.33437	3.81631	0.979599	0.857565	2.85061	1.98103	3.20017	4.71231
AT1G11840	23.1218	53.5184	193.501	106.982	83.1349	325.095	157.992	181.621	206.856
AT1G11850	24.1705	11.4737	22.5143	26.6283	6.55288	33.5421	69.6245	76.1748	87.28
AT1G11860	13.5662	9.01731	26.3889	17.8776	17.3722	33.3017	24.746	25.2442	37.0136
AT1G11870	1.0595	1.0742	1.42433	2.16209	1.79295	5.02947	0.509015	1.75149	2.17781
AT1G11880	0.125845	0.715815	0.827107	0.81831	0.388344	1.5111	1.09381	1.71369	0.626282
AT1G11890	6.88281	4.97375	15.6468	15.9889	9.77249	26.0222	15.6494	17.303	21.4604
AT1G11900	0.667458	0.493258	2.15964	1.96848	1.22752	4.2881	1.14369	2.74755	1.40749
AT1G11905	6.99528	8.70462	22.8265	10.1208	8.30829	15.7674	12.6491	24.0894	18.0465
AT1G11910	102.846	70.937	232.365	126.595	80.9991	181.297	150.633	159.783	264.979
AT1G11915	0	0	0	0	0	0	0	0	0
AT1G11920	0	0	0	0	0	0	0	0	0
AT1G11925	0	0	0	0	0	0	0	0	0.383133
AT1G11930	3.61132	2.67937	10.3984	9.09003	8.35976	17.3386	9.45859	13.0767	12.7195
AT1G11940	0.100546	0.827766	3.32298	1.45421	1.81324	4.80556	3.69214	3.86162	5.49128
AT1G11950	0.279554	0.607895	2.08705	0.792818	1.15896	0.945792	1.48236	2.11464	1.74337
AT1G11960	0.129399	0.559434	1.73016	0.742776	0.169121	1.60367	0.533592	1.10595	2.07579
AT1G11970	0	0	0	0	0	0	0	0	0
AT1G11980	0	0	0	0	0	0	0	0	0
AT1G11990	0.351908	0.416526	2.98803	0.54395	0.408443	0.680752	1.62835	0.928603	1.55257
AT1G12000	36.4844	27.9624	66.7979	38.0053	29.9649	72.6439	66.6676	87.0891	103.051
AT1G12010	0.998896	3.94904	8.34897	5.5776	6.78023	21.7511	10.3965	5.95346	17.9283
AT1G12020	0	0	0.621973	0	0	0	0.961121	0	0.426564
AT1G12030	0	0	0	0.281914	1.0321	0.585328	0	0	0
AT1G12040	0	0	0	0	0	0	0	0	0
AT1G12050	3.33225	6.02305	29.3794	12.7002	8.80483	39.6298	20.1978	29.2288	31.9464
AT1G12060	1.50584	1.82566	1.46099	2.63417	1.9811	5.22301	1.62851	2.40807	2.3931
AT1G12064	1.97161	0.598924	3.82432	0.387725	1.45869	0.248175	5.22504	1.89754	6.66941
AT1G12070	0	0	0	0	0	0	0	0	0
AT1G12080	72.6872	103.672	680.388	5.59038	1.10936	22.771	318.859	474.567	489.597
AT1G12090	76.1832	51.8104	23.6093	82.5718	38.3624	74.8268	95.1806	90.3235	95.1959
AT1G12100	0	0	0	0	0	0	0	0	0
AT1G12110	7.08772	3.63398	12.6752	4.49178	4.31879	10.3814	7.85672	6.53986	9.16915
AT1G12120	0.767406	1.10326	10.8049	0.906586	1.87244	10.4047	4.20113	9.29543	9.10124
AT1G12130	0	0	0	0.092616	0	0.014871	0	0	0.02292
AT1G12140	1.04484	0.677918	3.29337	2.91981	1.64507	3.28706	2.34802	2.74516	3.88587
AT1G12150	0	0.045047	0.322564	0	0	0.365857	0.366263	0.248422	0.260585
AT1G12160	1.73866	0.597327	2.14162	1.23821	1.38416	2.75329	2.41137	1.96427	2.99374
AT1G12170	0.474003	1.5797	0.473464	6.01587	7.81461	7.37517	1.28842	3.91599	2.21472
AT1G12180	0.691628	0.235258	1.51814	10.4398	8.64759	14.3033	2.13446	2.71112	3.42582
AT1G12190	0.330329	0.595691	0.456187	4.83735	6.26431	7.08722	1.43733	1.14343	0.373228
AT1G12200	12.7645	17.2641	45.6481	24.6983	17.8568	48.2223	25.1598	46.6114	44.2631
AT1G12210	0	0.023849	0.030772	0.298083	0	0.034093	0.133766	0	0.187912
AT1G12211	0	0.1973	0	0	0	0	0	0	0
AT1G12220	0.060264	0.01814	0.232392	0.210679	0.142243	0.0861	0.277134	0.061605	0.708111
AT1G12230	24.7044	16.52	49.0973	15.1376	7.47627	12.1165	34.273	39.8703	50.1553
AT1G12240	2.98642	2.8583	5.71218	2.02296	1.33461	1.94499	3.87069	6.83932	6.77211
AT1G12244	0.520228	0.579575	3.12842	2.42381	2.58401	4.26473	1.49454	2.86652	1.99316
AT1G12250	0.488648	0.478746	3.35189	1.48065	0.26752	0.798509	0.631938	1.7905	1.6888
AT1G12260	0	0	0.039929	0	0	0.054752	0	0	0
AT1G12270	0.915537	1.41726	5.74702	2.44641	2.86199	13.174	6.5805	7.25051	9.25324
AT1G12280	0.041511	0	0.024706	0	0	0	0.181151	0.125997	0.135923
AT1G12290	0	0.055952	0.110348	0.088134	0	0.024625	0.23728	0	0.26472
AT1G12300	0.280766	0.107758	0.474969	0.297139	0.089224	0.817466	0.69599	0.41242	0.625838
AT1G12310	71.7961	57.2931	112.931	79.6589	68.3491	101.887	110.86	139.377	120.409
AT1G12320	0	0	0.070453	0	0	0.370112	0	0	0.388036
AT1G12330	3.89543	5.01236	13.453	9.36756	7.41291	30.2754	13.599	17.0941	15.2418
AT1G12340	0.520178	1.08676	1.61634	0.156512	3.69437	1.46343	0.557809	0.596478	2.80501
AT1G12350	2.59506	1.93624	8.1055	3.75354	4.09905	6.92412	6.26868	6.06639	8.2335
AT1G12360	1.25552	2.71291	5.91917	4.77192	3.89844	9.25517	5.72662	7.64007	7.37452
AT1G12370	1.80872	1.50672	1.18283	1.29224	1.17129	2.8314	0.726755	4.48606	1.43464
AT1G12380	3.37401	2.33768	4.6235	0.294301	0.713713	1.13723	4.48753	6.49663	6.33326
AT1G12390	4.94751	2.87231	9.6934	6.80362	3.67875	7.03852	7.95627	7.15733	7.10435
AT1G12400	9.63989	4.84828	11.409	6.89432	7.81119	7.41926	12.0219	12.0718	8.82978
AT1G12410	8.0317	8.57484	22.0725	16.7787	9.5734	25.0152	16.2169	20.1106	27.0048
AT1G12411	0	0	0	0	0	0	0	0	0
AT1G12420	0.243476	0.627338	1.13832	0.240393	0.512295	0.668694	1.34872	1.41415	1.08937
AT1G12423	0	0	0	0	0	0	0	0	0
AT1G12430	0.300967	0.581015	1.5028	0.158835	0.193988	1.08645	0.937398	1.19886	1.04274
AT1G12440	31.4779	20.2388	46.8774	27.1711	18.377	32.9303	44.6283	43.0061	45.8014
AT1G12450	1.90564	1.51138	3.9604	2.79288	2.57122	4.99177	3.79843	3.08686	2.23233
AT1G12451	0	0	0	0	0	0	0	0	0
AT1G12460	0.675753	0.323313	0.751726	0.998614	0.847773	1.27422	1.27907	1.74818	1.44022
AT1G12470	1.92675	2.1122	4.3048	3.68185	3.00627	4.7676	4.03015	5.20455	5.14508
AT1G12480	0.092946	0	0	0	0	0	0	0	0.125815
AT1G12490	0	0	0	0	0	0	0	0	0
AT1G12500	1.01241	0.515934	4.73248	1.28157	0.805392	4.69367	1.98744	3.17408	2.78004
AT1G12520	2.42325	2.69576	15.2651	5.38078	1.84566	14.9937	5.60998	7.6483	13.9224
AT1G12530	0.160779	0.927325	6.48328	0.160849	0.625972	7.52942	2.63901	5.72866	0.738177
AT1G12540	0	0	0	0	0	0	0	0	0
AT1G12550	8.23378	7.37178	20.6035	10.8201	7.89826	18.5086	15.8146	23.9524	23.8182
AT1G12560	0	0	0	0	0	0	0	0	0
AT1G12570	0	0	0.129314	0.084912	0	0.158742	0	0.090403	0.067593
AT1G12580	0.30476	0.690723	3.39781	0.970903	0.714282	2.33367	1.93281	3.16517	3.26045
AT1G12600	1.2798	0.563774	2.86666	1.69048	1.16457	3.02	1.19647	2.07968	1.14331
AT1G12610	0	0.309132	1.08058	0.545671	0.498042	2.83215	0.839548	0.375368	1.50883
AT1G12620	0.081714	0.049051	0.704766	0.334485	0.186328	1.15403	0.630447	0.794693	0.921626
AT1G12630	0	0	0	0	0	0	0	0	0
AT1G12640	5.00207	4.23295	8.55607	8.83109	7.11669	13.8784	6.17607	7.65739	9.89306
AT1G12650	0.116924	0.212278	2.29451	0.446775	1.01994	8.85664	1.37512	2.70635	1.17461
AT1G12660	0	0	0	0	0	0	0	0	0
AT1G12663	0	0	0	0	0	0	0	0	0
AT1G12665	0	0	0	1.57868	0.977778	2.64695	0	0	0
AT1G12672	0	0	0	3.52071	1.95708	4.66826	0	0.100686	0.244409
AT1G12680	1.80327	2.46446	7.40017	4.299	3.61863	6.66801	4.09958	3.62646	6.90442
AT1G12700	0.064769	0.027477	0.057651	0.131921	0	0	0.194979	0.158012	0.158207
AT1G12710	1.64162	1.18982	4.95154	6.45351	2.34905	8.80895	3.65932	3.9887	3.30359
AT1G12730	0.658797	0.852732	2.03356	2.14939	1.53978	3.3376	1.36597	2.15948	1.06597
AT1G12740	0	0	0.040231	0	0.043918	0	0	0	0
AT1G12750	0.171923	0.187254	0.507052	0.344113	0	0.539064	0.084907	0.112207	0.365614
AT1G12760	1.98218	2.46067	7.04913	3.79164	2.07925	4.68372	3.86945	4.22414	6.28145
AT1G12770	0.479542	0.92719	3.37609	2.79541	1.89191	7.52719	3.27058	4.31056	5.69325
AT1G12775	0.286672	0.508158	1.26483	0.738635	0.585476	0.889629	0.503813	1.66102	1.11633
AT1G12780	6.41046	16.7936	42.3191	33.3182	34.0607	66.9487	31.8322	46.3062	44.4553
AT1G12790	0.679675	1.13178	1.04572	0.796185	0.489164	1.08475	0.264539	1.58039	0.116905
AT1G12800	0.436181	0.921333	1.94775	1.39744	1.15244	4.61246	2.04418	3.51477	3.38232
AT1G12805	6.66694	7.81019	37.4288	0.250221	0	0.306366	9.00363	5.50095	22.575
AT1G12810	22.1215	14.8159	33.9071	32.2923	19.9944	44.5975	33.5272	35.586	39.1655
AT1G12820	1.2981	1.92177	5.82043	2.03891	1.98254	5.18394	3.76573	5.39999	7.96724
AT1G12830	1.1449	3.39666	15.8042	5.10909	4.53753	29.4727	13.3665	18.986	17.3325
AT1G12840	42.1617	25.1774	51.7988	55.3276	40.2206	61.3872	48.9023	58.3826	62.9057
AT1G12845	0.669232	0.383853	0.371041	0.305163	0.747462	0.904351	1.18599	3.38011	0.683123
AT1G12850	4.43352	2.75616	7.77722	1.81254	2.29959	6.41935	6.27654	7.26645	10.7525
AT1G12855	0	0.098775	0.008427	0.122456	0	0.422407	0	0.154357	0
AT1G12860	1.52237	2.65183	5.73531	0.611885	0.41021	1.52471	3.15532	5.18042	5.40082
AT1G12870	0	0	0	0	0	0	0	0	0
AT1G12880	0.257363	0.565422	1.59272	0.576363	2.123	1.23078	0.476905	1.30409	0.892532
AT1G12890	0.559595	0.56067	2.52732	3.2156	1.05567	6.51503	2.30353	4.89729	4.26701
AT1G12900	27.0948	16.7474	39.3836	47.9208	35.7512	50.9517	29.7089	41.9622	44.2322
AT1G12910	19.6647	10.1141	20.6366	26.9491	18.7168	34.9211	25.8983	25.3374	30.9874
AT1G12920	5.70765	11.2503	25.8572	24.2169	18.8776	38.2245	24.5149	36.2853	31.2783
AT1G12930	0.192964	0.586045	1.70366	1.06993	1.06159	2.25975	1.041	1.21552	1.13671
AT1G12938	0	0	0	0	0	0	0	0	0
AT1G12940	0	0.064757	0.342483	0	0.056823	0.424119	0.305103	0	0.069277
AT1G12950	0.18032	0.135104	0.221032	0	0	0.17929	0	0	0.456844
AT1G12960	0	0	0	0	0	0	0	0	0
AT1G12970	1.68472	1.43683	2.12188	3.20594	3.45687	7.56441	2.20141	2.48035	2.90911
AT1G12980	0	0	0.110951	0	0	0	0	0	0
AT1G12990	3.94554	1.71404	3.62523	2.87916	0.740695	2.12525	2.92057	3.62825	4.18902
AT1G13000	0.41469	0.56001	2.55087	0.127894	0.20003	2.81208	0.931529	1.57687	1.03266
AT1G13020	0.739078	3.06494	8.82088	1.62316	2.64506	7.19206	6.30959	10.5589	14.1916
AT1G13030	0	0.26954	0.868383	0.456661	0.58771	1.485	0.795292	1.79987	0.721476
AT1G13040	0	0.045381	0.12806	0.13181	0.107675	0.226498	0	0.327456	0.371906
AT1G13050	0	0	0.29102	0.236204	0.108835	0.475741	0.109721	0.15225	0.32306
AT1G13060	69.3865	43.143	91.1122	116.574	79.3923	142.396	114.248	108.187	123.688
AT1G13080	0.236925	0.052575	0.578024	0.116291	0	0.157166	0.558601	0.673936	0.328364
AT1G13090	3.95774	3.73989	12.2089	6.65357	4.95524	16.8341	10.3316	12.9596	16.9791
AT1G13100	0.227528	0.260162	1.46252	0.337043	0.089525	0.149167	0.326772	0.248428	0.417086
AT1G13110	0.099051	0	0.127476	0.18607	0	0	0.20154	0.292757	0.157214
AT1G13120	0.103102	0.191321	1.62692	0.628294	0.718826	2.31555	0.794603	1.34281	2.2684
AT1G13130	0.882849	0.913502	1.09153	3.34029	2.53572	4.17685	1.4429	2.73002	1.59985
AT1G13140	0.122669	0.315225	0.800912	0	0.11062	0	0.145707	0	0.283731
AT1G13150	0	0	0.214205	0	0.066244	0.180929	0.130356	0	0.252942
AT1G13160	0.116105	0.221831	1.72631	0.375176	0.346759	2.58267	0.636077	1.5546	1.88572
AT1G13170	0.17674	0.691173	4.23947	0.373873	0.738145	3.09709	2.60797	3.90626	4.6164
AT1G13180	1.18799	1.4027	3.94388	1.7062	2.00896	5.07784	3.50908	5.08928	3.29376
AT1G13190	1.24765	2.10805	6.60698	4.10416	2.67383	9.98547	5.30959	6.38558	9.66501
AT1G13195	1.64887	2.04775	8.54024	4.43022	2.58247	6.00257	3.22173	4.92568	3.15901
AT1G13200	0	0	0	0	0	0	0	0	0
AT1G13210	0	0.109744	0.04151	0.14382	0	0.28141	0.122453	0	0
AT1G13220	0.259179	0.13251	0.862279	0.280051	0.045658	1.39431	0.710545	0.916515	0.926805
AT1G13230	0	0	0.109593	0	0.118136	0	0.38742	0	0.091585
AT1G13245	2.83083	2.62348	11.6137	6.37278	2.04901	3.20059	6.51657	5.83073	5.77823
AT1G13250	5.66293	6.84825	15.7396	10.4221	8.01885	24.0286	12.1346	17.148	20.1668
AT1G13260	0.484258	0.171557	0.711499	0.824571	0.216833	1.97629	0.8172	0.730307	1.51761
AT1G13270	2.27414	1.35309	2.7549	7.10623	7.30504	13.2546	5.00783	2.02978	3.65094
AT1G13280	4.3708	3.80696	8.44917	5.26579	3.39722	3.67175	7.92271	4.86413	6.85656
AT1G13290	0	0	0	0	0	0	0	0	0
AT1G13300	0	0	0	0	0	0	0	0	0
AT1G13310	0	0	0	0	0	0	0	0	0.145287
AT1G13320	6.59534	4.85983	11.5341	8.78311	5.7874	9.69951	10.9874	13.7387	14.6637
AT1G13330	1.31231	0.181782	3.63688	0.142245	0.490793	2.44001	2.17095	2.71279	1.88898
AT1G13340	0.451413	0.143583	6.4026	1.06948	0.567531	1.39239	0.748121	0.931155	5.02606
AT1G13350	0.171987	0.072518	0.673753	0.254189	0	0.80511	0.234509	0.383678	0.385709
AT1G13360	23.6931	12.4199	38.2624	35.4611	26.1216	42.0533	22.2187	28.4166	36.1269
AT1G13370	0	0	0.112308	0	0	0	0.357744	0	0
AT1G13380	22.0768	14.2026	30.6998	20.1034	13.7631	16.0331	25.2601	31.2277	33.1498
AT1G13390	5.23191	3.947	11.4527	11.7701	10.4316	12.8087	8.28842	11.3654	6.67074
AT1G13400	0	0	0.112973	0	0.456593	0.147983	0.3296	0	0.173838
AT1G13410	0.054815	0.251605	0.129232	0.85002	0.545891	1.08312	0.443752	0.185719	0.093383
AT1G13420	0.094586	0.033316	0.440149	0.139548	0	0.322654	0.202837	0.574067	0.366585
AT1G13430	0	0	0	0	0	0	0	0	0
AT1G13440	374.845	209.537	520.093	286.41	197.661	293.209	531.856	504.678	641.54
AT1G13450	0.306957	0.344777	2.78772	0.794112	0.607244	2.7136	1.21231	2.78262	1.61258
AT1G13460	0.352286	0.467062	1.96345	0.501614	0.353603	1.10669	1.01544	2.6906	1.62415
AT1G13470	0	0	0	0.373506	0	0	0	0	0
AT1G13480	0	0	0	0	0	0	0	0	0
AT1G13485	0	0	0	0	0	0	0	0	0
AT1G13490	0.03102	0	0	0	0	0	0	0	0
AT1G13500	0	0	0	0	0	0	0	0	0
AT1G13510	0	0	0	0	0	0	0	0	0
AT1G13520	0	0	0	0	0	0.258942	0	0	0
AT1G13530	0.241564	0.22444	0.444369	0.04545	0	0.015878	0	0	0.379694
AT1G13540	0	0.065084	0.05598	0	0	0	0	0	0.226467
AT1G13550	0	0	0	0	0	0	0	0	0
AT1G13560	9.10693	5.55424	14.6806	11.434	6.07978	13.4625	11.0562	15.0735	17.9455
AT1G13570	3.89486	2.28141	7.80097	4.26383	2.94701	5.16879	5.36893	7.37988	7.73656
AT1G13580	0.882264	0.726034	4.22735	1.3663	1.21705	1.4571	3.06662	3.42452	2.37343
AT1G13590	10.0751	32.1215	193.921	0.694373	0	3.00951	51.1149	66.8959	65.4602
AT1G13600	0	0	0	0	0	0	0	0	0
AT1G13605	3.22497	3.1109	9.21928	249.197	202.488	421.029	9.09245	21.5225	5.17977
AT1G13607	35.5241	51.6451	104.555	69.7547	57.5922	117.501	41.7682	109.022	54.4228
AT1G13608	0.327349	0.40455	2.39948	1.40445	0.740743	0.881111	0	4.16338	2.0812
AT1G13609	0.753077	0.924446	5.91284	27.3407	32.7822	101.541	6.05932	11.3141	0.721117
AT1G13610	0	0	0	0	0	0	0	0	0
AT1G13620	0.435686	0	0	0	0.004375	0.014662	0.181461	0	0
AT1G13630	0	0	0	0	0	0.0675	0.036024	0.124712	0.203022
AT1G13635	4.63017	8.57642	42.987	11.075	2.89743	24.9531	20.0688	23.7648	26.0219
AT1G13640	1.4483	1.84104	3.8471	1.98652	2.39206	4.56956	3.48607	4.53066	5.93258
AT1G13650	0	0	0	0.56546	0.622653	4.22385	0	0	0.115597
AT1G13670	0	0	0	0	0	0.482589	0.329684	0	0
AT1G13680	0	0	0	10.3272	14.6126	23.8919	0.124141	0.181576	0
AT1G13690	3.26789	5.51242	14.5215	9.59324	7.24221	27.3917	18.6099	20.8147	20.466
AT1G13700	0.319867	0.086399	0.315056	0.951562	0.470201	1.81522	1.09948	0.569102	0.809986
AT1G13710	4.09374	1.55743	3.63069	1.97243	0.803691	1.38096	3.12557	4.10683	6.47613
AT1G13730	1.53212	3.01847	9.75542	3.98014	3.63731	14.2313	10.6156	15.6861	13.3517
AT1G13740	0.707406	1.25606	5.95251	1.04605	0.534475	0.936931	4.38549	2.86261	7.41782
AT1G13750	0.467626	0.362319	1.69266	0	0	0	0.303977	0.629649	1.00686
AT1G13755	0.249926	3.28473	6.50538	18.2094	15.5367	44.0509	1.82314	10.6145	3.12275
AT1G13760	0	0	0	0	0	0	0	0	0.601691
AT1G13770	0.849729	0.81147	3.61197	1.50065	1.00302	3.06476	2.54485	4.39597	3.73055
AT1G13780	0.939763	0.668831	1.86448	1.82675	2.15623	2.72346	1.20132	1.67352	2.4162
AT1G13790	0.160251	0.102052	1.21903	0.262388	0	2.37681	0.620403	1.72935	0.904033
AT1G13800	0	0	0.018699	0.118001	0.111709	0.101027	0.194668	0.070161	0.18505
AT1G13810	2.78368	1.17958	2.21971	2.83055	1.60224	3.02988	2.6578	4.09128	3.9106
AT1G13820	2.13782	1.15961	4.19871	3.59374	0.832944	5.10431	1.29723	4.40308	4.25779
AT1G13830	10.4975	7.88287	17.0993	7.20971	5.02785	9.62126	14.7673	14.9973	12.4527
AT1G13860	0.196634	0.435634	0.383597	0.278358	0.04833	0.292505	0.287067	0.715651	0.627258
AT1G13870	2.95924	3.30688	5.61057	6.37749	5.33799	9.99316	5.8164	5.01464	6.38407
AT1G13880	3.15121	2.21635	7.39141	5.3611	4.12023	8.81988	5.12742	4.22632	5.89617
AT1G13890	0	0	0	0	0	0	0	0	0
AT1G13900	5.02475	5.63821	14.8904	9.21199	7.00324	16.7097	9.68866	12.4262	13.9412
AT1G13910	0.448976	0.693704	1.30439	1.01513	0.79776	0.805053	1.67567	1.65873	0.899111
AT1G13920	0	0	0	0	0	0	0	0	0
AT1G13930	4.13757	2.0076	12.6584	1.91138	2.14152	9.25887	9.93668	9.68585	14.1456
AT1G13940	0	0.388206	0.639448	0.259279	0.376826	0.912809	1.13009	0.907843	1.43015
AT1G13950	3.57108	2.84867	2.71003	21.2045	21.6443	23.0187	5.25883	9.10552	6.16138
AT1G13960	0	0.037102	0.327399	0.077477	0.053734	0.161267	0	0.222923	0.138066
AT1G13970	0.066629	0.09238	1.44671	0	0.059545	0.33891	0.163726	0.606472	0.486683
AT1G13980	1.40604	1.46267	4.13375	2.25902	1.38683	3.02543	3.2851	3.64621	4.59655
AT1G13990	0.869279	0.366919	4.4865	0.411827	0.283969	1.99824	2.83876	1.96182	5.83388
AT1G14000	1.28279	3.19165	9.01533	4.31543	5.91179	12.3385	6.66188	9.06049	8.82179
AT1G14010	14.9969	17.0271	35.3424	42.3642	34.8864	57.123	33.8724	37.6189	34.5111
AT1G14020	1.26042	1.10307	4.05471	1.61197	0.906018	2.44308	1.44741	2.36076	3.35685
AT1G14030	0.449711	0.355716	1.57943	0.917577	0.985614	1.43219	1.24951	1.18495	1.73129
AT1G14040	0.120814	0.132388	0.246851	0.477063	0.117945	1.38435	0.459507	0.584158	0.75489
AT1G14048	0	0	0	0	0	0	0	0	0
AT1G14060	2.45577	2.28408	4.647	10.7471	4.43676	21.3296	7.27965	16.0199	7.84409
AT1G14070	0	0.022787	0.340074	0.262178	0.200799	0.793163	0	0.210059	0.153864
AT1G14080	0	0.038568	0.211233	1.14315	2.17109	3.99527	0.075515	0.1762	0.372017
AT1G14100	0	0	0	0	0	0	0	0	0
AT1G14110	0	0	0	0	0	0	0	0	0
AT1G14120	0	0	0.106075	0	0	0	0.419489	0	0.488807
AT1G14130	0.413665	1.22366	4.14525	4.49698	5.07075	15.9732	5.94479	5.01113	7.3008
AT1G14140	2.20625	0.878973	2.575	1.70373	1.27637	3.33293	1.85515	2.53801	3.02155
AT1G14150	0	0	0	0.377539	0.288022	1.47533	0	0	0
AT1G14160	0	0	0	0	0	0	0	0	0
AT1G14170	1.57297	2.5915	8.85786	2.59144	2.75492	7.53248	5.15202	9.59582	7.50098
AT1G14180	0.427313	0.749099	1.43957	1.28736	1.20467	2.96992	2.12756	1.75347	3.08802
AT1G14185	0	0	0	0	0	0	0	0	0
AT1G14190	0	0	0.162932	0	0	0	0.055717	0	0
AT1G14200	2.2068	2.38296	6.53725	5.33463	2.72964	8.33184	8.74557	7.74676	7.57555
AT1G14205	0.083616	0.476807	0	0.259753	0.660721	1.29508	1.23175	0.561389	0.255612
AT1G14210	2.27615	6.73658	18.8279	5.61158	3.44346	9.95112	14.0895	17.6145	24.6122
AT1G14220	0	0	0	0	0	0	0	0	0
AT1G14225	0	0	0	0	0	0	0	0	0
AT1G14230	0.732808	1.04907	2.65595	2.24714	3.26984	6.91751	2.42413	3.97223	2.52352
AT1G14240	0	0	0	0	0	0	0	0	0
AT1G14250	0	0	0.092278	0.046041	0.101045	0.034866	0.012712	0.030543	0
AT1G14260	1.78725	1.33347	4.03384	0.560534	0.337793	0.420061	1.23027	1.77532	2.57559
AT1G14270	1.58834	0.817361	2.8348	2.45877	1.936	3.65071	1.22543	2.50733	3.71717
AT1G14280	0	0	0	0	0	0.116417	0	0.161044	0
AT1G14290	7.76213	1.32411	6.33171	6.50164	3.16265	5.78589	3.61982	7.90466	4.76921
AT1G14300	1.92897	0.606431	2.06539	3.36813	1.99718	2.23971	2.50127	3.14256	4.40998
AT1G14310	1.64212	1.7982	4.28919	2.63896	1.11755	2.00025	1.34079	2.97899	3.16215
AT1G14315	0	0	0	0	0	0	0	0	0
AT1G14320	384.283	201.865	451.499	575.24	347.365	566.522	639.772	615.489	702.123
AT1G14330	3.70924	3.865	7.24698	8.75201	6.49518	8.82606	5.36557	6.78775	6.00604
AT1G14340	1.77945	3.48373	12.3357	7.37101	5.16932	12.4446	6.97001	6.42393	10.1707
AT1G14345	20.2091	12.7863	19.445	12.2484	8.65298	17.5046	18.882	26.9225	22.8155
AT1G14350	0.191321	0	0.827705	0.060981	0	0.102532	0.597503	0.431277	0.336124
AT1G14360	1.10372	2.43195	6.15214	4.48769	4.25096	13.4524	6.35276	8.99179	9.95287
AT1G14370	0	0	0.083506	0	0.134557	0.165016	0	0	0.060741
AT1G14380	2.96705	5.62276	21.5344	7.60328	6.00445	23.3025	16.2917	18.2791	25.3688
AT1G14390	0.069632	0.196683	1.03205	0	0.215143	1.09563	1.01975	1.46237	1.18396
AT1G14400	50.8825	35.8429	104.112	52.4713	31.7451	58.1281	64.079	79.1615	88.0575
AT1G14410	6.92076	4.1211	10.7484	8.93657	9.02506	18.4753	11.7016	12.8659	15.7109
AT1G14420	0	0	0	0	0.100847	0.154512	0	0.114809	0.036635
AT1G14430	2.2003	0.715183	1.83846	2.42269	1.88664	5.2196	1.0898	3.29026	1.59327
AT1G14440	0.116406	0.387398	1.26641	0.124476	0	0	1.44474	0.557762	1.20687
AT1G14450	127.758	80.2216	164.757	200.319	158.154	160.794	141.173	166.683	182.046
AT1G14455	0.159587	0.141594	0.407221	42.8447	48.4868	145.469	0	0.544949	0
AT1G14460	0.185134	0.423719	1.45776	0.378611	0.111423	0.587886	1.2831	0.812158	1.52617
AT1G14470	0	0	0.07103	0	0	0.258949	0.315459	0	0
AT1G14480	0	0	0	0.088208	0.08505	0.346328	0.099322	0.508339	0
AT1G14490	2.35092	2.17222	3.60323	2.47002	1.81407	4.49161	3.38035	1.84533	3.07864
AT1G14500	0	0	0	0	0	0	0	0	0
AT1G14510	2.85362	5.53525	18.8068	11.2015	7.45186	20.9001	18.6451	18.9114	21.3476
AT1G14520	11.0195	58.8673	259.599	76.6515	71.3532	621.151	153.47	312.632	205.86
AT1G14530	1.65885	1.73941	9.23226	5.48001	6.26061	13.5177	3.79374	7.22558	3.82618
AT1G14540	0	0	0	0	0	0	0	0.132982	0
AT1G14549	0	0	0	0	0	0	0	0	0
AT1G14550	0	0	0	0	0	0	0	0	0
AT1G14560	0.741432	0.380135	1.98605	0.683182	0.723322	2.08223	0.97046	1.98934	2.36699
AT1G14570	3.69873	3.64452	13.6527	8.2749	5.70934	17.3181	9.31132	14.1837	14.5305
AT1G14580	12.251	15.402	21.9194	74.8437	72.0486	151.123	28.8894	46.3232	37.5975
AT1G14590	0.617113	0.890833	1.74974	0.475578	1.25793	2.48034	1.44469	2.77887	1.62355
AT1G14600	0	0.169075	0.552415	0	0.180542	0.239805	1.11119	0.767649	0.227428
AT1G14610	0.39833	1.16457	5.22032	0.936422	1.65324	11.7515	4.93227	5.43077	7.923
AT1G14620	4.48772	3.44924	7.5931	9.50483	7.81362	11.6737	7.67703	14.3497	13.1208
AT1G14630	0	0	0.074463	0.454904	0	0.193852	0.720721	0	0.145546
AT1G14640	0	0.010407	0.24224	0.037688	0	0.165756	0.136551	0.208439	0.585326
AT1G14642	0	0	0	0	0	0.606928	0.398647	0	1.97215
AT1G14650	1.00192	2.89268	9.29395	6.61601	4.89675	17.21	9.5449	11.9117	13.6533
AT1G14660	0.131967	0.226929	0.49835	0.212641	0.384158	0.202015	0.360865	0.153049	0.537524
AT1G14670	17.8365	10.8961	33.3637	21.6167	17.1369	32.5275	28.3001	30.8725	37.8135
AT1G14680	0	0.705247	1.25486	0.736482	0.116258	1.18999	0.583215	2.04578	0.612083
AT1G14685	0.864815	3.03538	8.53697	2.95823	1.97253	9.75577	7.26832	12.9367	11.7551
AT1G14686	0	0	0	0	0	0	0	0	0.339478
AT1G14687	6.85299	9.19848	28.5893	4.67478	1.94724	6.18574	15.3738	25.1205	22.8462
AT1G14688	0	0	0	0	0	0	0	0	0.07384
AT1G14690	1.11182	1.4368	4.85511	0.89699	0.637221	2.32321	3.35125	3.78149	3.83298
AT1G14700	0.175847	0.224582	0.787376	0	0	0	0.115006	0.50109	0.472698
AT1G14710	1.00871	2.25289	8.92071	1.97682	1.05527	8.98587	10.455	14.9543	15.7096
AT1G14720	1.16728	1.06807	3.31665	2.50829	2.60978	3.67213	2.15123	2.65921	5.14674
AT1G14730	0	0	0	0	0	0.103786	0	0	0
AT1G14740	0.807496	1.59587	10.8263	0.872377	1.27051	6.72923	8.29464	12.3123	11.1852
AT1G14750	0.033806	0.03696	0.884352	0	0.169729	0	0.392611	0.142234	0.581581
AT1G14755	0.784837	2.67115	9.62082	20.2558	22.3037	39.8306	6.23905	12.843	4.00361
AT1G14760	2.46514	3.8468	11.1795	0.196	0.188984	0.967547	2.88044	2.44461	5.79937
AT1G14770	0.173333	1.12997	2.66171	0.82862	1.66407	3.86827	3.31846	2.90217	2.69205
AT1G14780	0	0	0.040527	0	0.076927	0.054499	0	0	0
AT1G14790	0.497125	0.667915	0.783424	0.351596	0.210035	0.356368	0.483033	0.641299	0.651739
AT1G14800	0	0	0	0	0	0	0	0	0
AT1G14810	6.22839	5.61444	11.4699	17.9072	11.955	26.172	15.6815	21.6787	21.2498
AT1G14820	0.253622	1.683	6.64039	2.30488	2.66014	7.52684	2.74655	2.9485	7.02669
AT1G14830	4.31342	5.73172	14.2752	9.40178	8.28175	16.995	9.42704	14.0241	13.7811
AT1G14840	0.26953	0.637623	1.68755	1.01809	0.714883	2.20503	1.25485	1.34405	1.39918
AT1G14850	1.91081	0.954117	2.49554	1.58717	1.87591	3.49887	2.73419	3.51271	4.28076
AT1G14860	0	0.258507	0.372258	0.602777	0.834106	0.763794	0.784226	0.374893	1.40126
AT1G14870	0	0	0.080068	0	0	0	0	0.27811	0
AT1G14880	0	0	0	0	0	0	0	0	0
AT1G14890	2.03724	0.522939	2.12993	3.93736	2.79682	3.53381	4.0843	2.57133	3.76573
AT1G14900	44.1057	32.9407	53.09	20.9482	10.7327	25.5982	66.2273	85.0312	84.0837
AT1G14910	2.92896	2.21493	6.84945	5.92502	4.67106	12.2317	5.76601	6.8155	8.31634
AT1G14920	1.75735	0.810619	2.45088	2.7674	1.55835	4.61617	2.35608	2.68016	4.093
AT1G14930	0	0	0	0	0.080117	0	0	0	0
AT1G14940	0	0	0	0	0	0	0	0	0
AT1G14950	0	0	0	0	0	0	0	0	0
AT1G14960	0	0	0	0	0	0	0	0	0
AT1G14970	5.41021	3.63584	9.21191	3.4474	0.511037	8.79192	6.15169	8.69241	9.46017
AT1G14980	79.0719	65.2222	152.261	166.415	143.617	160.058	164.898	182.637	150.905
AT1G14990	6.07201	2.85922	9.86386	10.7898	5.93783	21.6515	12.1973	14.5349	17.3379
AT1G15000	3.13771	0.937823	2.94257	3.3168	0.562226	2.71956	4.83026	6.57175	7.58348
AT1G15010	1.20686	0.854471	6.31653	0.812072	1.22312	1.94063	4.17904	3.75543	5.00086
AT1G15015	0	0	0	0	0	0	0	0	0
AT1G15020	1.38031	0.945655	3.11242	3.59153	2.32788	8.51161	1.95197	3.60537	3.76898
AT1G15030	3.53849	1.32561	4.68203	3.7468	0.894624	4.76161	5.33	4.87233	3.40203
AT1G15040	0	0.16907	0.232997	0	0	0.540682	0.627531	0.095548	0.613952
AT1G15045	0	0	0	0	0	0	0	0	0
AT1G15050	0.156659	0	0.085409	0	0	0	0	0	0
AT1G15060	2.56388	1.46424	5.01844	2.54261	1.81143	3.55479	1.93953	3.73566	3.852
AT1G15080	0.075418	0.080792	1.22264	0.746369	0.718576	1.57293	0.545455	1.22497	2.3485
AT1G15100	3.75704	1.01339	7.33928	3.47203	4.5518	7.41083	4.90686	5.10029	5.40813
AT1G15110	0.832106	0.497411	3.09339	0.31584	1.03166	1.61217	1.5181	2.35513	1.84445
AT1G15120	95.3888	65.3629	144.87	250.838	183.203	169.297	121.672	168.339	99.2576
AT1G15125	0	0	0.34336	0	0	0	0	0.180205	0.107336
AT1G15130	3.90283	3.72669	10.8268	8.65514	4.75907	15.8861	7.2052	11.1684	15.1462
AT1G15140	8.61699	5.04665	9.77777	13.6786	7.05707	24.0031	11.7557	19.5374	15.0111
AT1G15150	66.1622	34.2694	80.7467	6.42363	1.55711	6.91477	78.4245	90.2969	109.041
AT1G15160	10.7813	6.42286	16.3373	0.43204	0.159262	0.195854	15.123	16.2725	20.1354
AT1G15165	0.001054	0	0.367395	0	0.092672	0.098882	0.146888	0.195929	0.253682
AT1G15170	1.79734	1.97957	3.34732	3.67161	2.97486	4.19878	1.76791	3.74687	3.94326
AT1G15180	1.74434	0.983406	2.70983	2.90055	2.83392	5.92455	1.41725	2.13503	2.48981
AT1G15190	0.152978	0	0.742594	0.101427	0	0.324342	0.159534	0.644739	0.396415
AT1G15200	0.383099	0.631831	7.16187	0.291453	1.28411	8.5286	3.20703	6.05797	5.68693
AT1G15210	0.140294	0.011013	0.131704	0	0	0	0.062435	0	0.275877
AT1G15215	0.214567	1.22891	2.63624	1.35262	0.811698	1.95869	3.31889	1.67358	1.4392
AT1G15220	0.588252	0.765241	2.26588	2.03923	1.09206	4.32629	0.622676	1.67638	3.25576
AT1G15230	2.76888	5.43436	18.1235	13.4926	6.16524	21.1348	14.4222	14.315	23.4469
AT1G15240	0.486203	0.664427	2.63388	0.449398	0.870703	1.95635	1.03751	1.39321	2.42746
AT1G15250	12.9632	9.69279	26.5466	18.2793	14.0962	20.2753	22.2593	31.8408	31.8263
AT1G15260	0.158401	0.781674	1.15514	0.802095	1.34963	3.06718	2.26084	3.25732	3.19961
AT1G15270	17.9748	70.8603	226.615	150.56	131.535	336.634	188.268	248.912	188.111
AT1G15280	1.51519	2.08245	6.07535	1.94038	1.2889	6.19153	5.05815	5.70275	6.31153
AT1G15290	2.31686	3.87027	12.0726	2.89992	1.80792	7.14521	8.7817	11.4552	13.8877
AT1G15310	1.16384	2.37947	7.49378	7.15147	4.06312	25.8923	6.29521	8.33277	8.6671
AT1G15320	0	0	0.043902	0	0	0.080836	0	0.234156	0.103865
AT1G15330	0	0.278404	0.069081	0.979138	0.973046	0.774258	0	0.284539	0.087315
AT1G15340	0.945447	0.873217	13.7128	0.630609	0.914644	13.5338	8.09973	6.42398	16.8803
AT1G15350	3.19229	3.18164	6.5402	5.70716	3.40374	5.5564	2.38623	3.09906	4.8405
AT1G15360	0	0	0.10452	0	0	0	0	0	0
AT1G15370	27.651	21.3835	62.863	34.3733	28.7517	40.9761	42.7357	52.9455	49.5155
AT1G15380	0.13895	0.063681	0.485479	8.19176	5.94378	12.5163	0.360252	0.431627	1.67638
AT1G15385	0	0	0	0	0	0	0	0	0
AT1G15390	3.34219	1.18779	3.91219	10.7914	7.79974	13.4913	5.69162	5.65662	7.93771
AT1G15400	2.78171	3.99455	12.1942	4.63508	4.96576	12.3337	7.77289	10.4431	13.7406
AT1G15410	0.849141	2.10294	5.41029	0.504582	0.418121	1.97857	2.52924	4.02769	5.22965
AT1G15415	0	0	0	0	0.760058	0	0	0.278984	0
AT1G15420	1.14085	1.61683	5.62135	5.46211	4.30763	10.2198	5.12542	9.24797	8.76209
AT1G15430	3.97903	2.0488	7.05015	30.8678	17.6118	37.3093	7.4894	6.53074	8.48501
AT1G15440	1.79999	1.39354	2.70109	3.25943	2.70704	7.12661	3.92487	4.6307	4.9321
AT1G15460	0.050175	0.105112	0.496439	0.740255	0.107879	4.27343	0.563559	1.47912	0.824553
AT1G15470	2.18	2.26858	5.03898	3.12216	2.22293	10.5634	5.39351	8.43073	6.69492
AT1G15480	0.652154	1.10728	3.38169	2.18118	2.03588	5.09753	3.59274	3.73229	4.61117
AT1G15490	1.44299	0.355442	1.33665	0.847385	0.315082	0.937195	1.24656	1.33182	1.94082
AT1G15500	16.4567	9.10239	37.821	18.174	10.2642	22.0293	29.5927	29.4949	45.6967
AT1G15510	0.228959	0.282711	0.547462	0.387196	0.518346	0.780135	0.356507	0.431389	0.975
AT1G15520	0.025412	0.017384	0.039422	0.088942	0	0.052442	0.150395	0.163288	0.178992
AT1G15530	1.04724	0.714792	0.955097	0.728907	0.576169	1.25805	1.02895	0.816009	3.04535
AT1G15540	0	0	0.125729	0	0	0	0.183128	0	0.194013
AT1G15550	0	0.274432	0.528145	0	0.096095	0.882541	0.084924	0.769893	0
AT1G15570	0	0.175198	0.71369	0	0.178896	0.509743	0.357436	0.145743	0.624765
AT1G15580	0	0	0	0	0	0	0	0	0
AT1G15590	0	0	0	0	0	0	0	0	0
AT1G15600	0	0	0	0	0	0	0	0	0
AT1G15610	0	0	0	0	0	0	0	0	0
AT1G15620	0	0	0	0	0	0	0	0	0
AT1G15630	0	0.084186	0.182465	0	0	0	0	0	0
AT1G15640	0	0	0	0	0	0	0	0	0
AT1G15660	0.318378	0.648919	3.01094	0.823524	0.408283	4.29342	2.86236	2.22628	4.2858
AT1G15670	1.87939	1.10954	2.77824	0.964939	0.384101	1.65129	3.88494	1.29969	3.96574
AT1G15680	0	0	0	0	0	0	0	0	0
AT1G15690	105.147	61.1062	121.004	129.411	77.5438	166.653	116.054	171.618	174.029
AT1G15700	1.13466	1.42502	5.75865	2.29754	3.047	4.06825	1.7476	5.32378	6.28563
AT1G15710	6.12702	3.64889	9.69775	6.73016	5.99285	13.9805	7.89647	8.99429	10.7996
AT1G15720	0.48581	0.655259	2.29595	0.831871	1.22237	2.67073	1.39204	2.50971	2.05834
AT1G15730	0.657334	0.827576	3.12928	1.19947	0.727423	3.41335	1.03762	2.51629	2.75066
AT1G15740	1.9283	1.82783	4.64052	3.24716	2.87454	5.01507	6.18765	3.77982	7.57001
AT1G15750	3.48729	3.50664	7.54473	6.30127	4.93005	10.0128	6.08016	9.58948	9.59049
AT1G15757	0.450955	2.25766	11.2041	1.56357	0.636784	3.85667	5.29374	4.18965	2.28354
AT1G15760	2.79904	1.64722	3.22755	3.58533	1.29271	1.44706	1.19801	1.3309	4.66934
AT1G15770	0	0	0.084329	0	0	0	0	0	0
AT1G15772	0	0	2.14767	0.676787	0	0.423038	0.175155	0.678093	1.18132
AT1G15780	1.39044	1.09998	3.08935	1.4959	1.84989	5.50107	3.02996	4.23335	5.79298
AT1G15790	0.106935	0.291461	0.238342	5.07718	1.97939	8.0987	1.03025	0.759504	1.13208
AT1G15800	0.444454	0.221303	0.939787	0.106651	0.574579	0.283104	1.19027	1.99088	1.09848
AT1G15810	1.29034	1.988	5.30465	3.09308	1.64147	6.08819	4.00641	8.32537	6.87622
AT1G15820	140.458	95.8374	300.821	152.96	124.202	253.156	197.719	238.417	312.071
AT1G15825	0.22657	0	1.56697	0	0	0	0.761492	0.332976	0
AT1G15830	0.174592	0.164807	1.07161	0.207687	0	0.135677	0.105783	0.557239	1.07829
AT1G15840	0.350421	0.074688	0	0.217298	0	0.305927	0.160248	0.406234	1.13761
AT1G15850	0	0	0	0	0	0	0	0	0
AT1G15860	3.08903	5.64506	14.5906	15.2949	9.13646	32.1786	10.1855	19.5023	10.8986
AT1G15870	0.440641	0.74074	0.941778	1.46881	2.07546	3.44521	2.74012	2.02971	0.95003
AT1G15880	5.85525	7.5316	19.8254	12.3089	7.56402	16.4235	16.5242	14.5032	19.814
AT1G15885	0.706309	1.08011	2.61285	4.55671	2.42495	3.78026	5.89969	5.87155	1.38765
AT1G15890	0.045858	0	0	0	0	0	0	0	0.082694
AT1G15900	0.811538	0	0.310716	1.41413	0	0	2.37865	0.816084	0.819452
AT1G15910	0.693573	2.80596	15.0457	0.819374	0.531728	5.88573	8.11619	9.14229	15.0171
AT1G15920	2.78467	4.14056	7.78246	3.24424	2.22288	6.56939	6.28039	4.25316	5.39036
AT1G15930	156.566	85.2526	160.632	277.177	160.269	262.951	223.515	266.513	266.378
AT1G15940	0.464456	0.27007	4.125	0.463195	0.641355	6.01811	2.1253	2.25133	3.02132
AT1G15950	13.6163	12.2025	34.2264	27.054	21.2671	48.7366	19.2093	27.6678	38.2152
AT1G15960	0.310318	0	0.956528	0.061238	0.211153	0.736835	0.524951	0.973589	0.54031
AT1G15970	1.14279	0.843519	4.33379	1.15049	0.96454	2.93326	2.81438	3.28	4.00039
AT1G15980	0.126295	0.172543	0.273486	0	0.160275	0.165217	0.266095	0.246635	0.091469
AT1G15990	0	0	0	0	0.079201	0	0	0	0
AT1G16000	3.30149	4.52459	8.06039	12.2015	13.4005	21.9642	8.19286	11.4304	15.0874
AT1G16010	4.62612	4.54867	9.53897	7.20183	4.82917	11.0792	7.57314	8.78774	10.3522
AT1G16020	0.429813	0.946341	2.66178	0.959564	0.528415	2.11322	1.68704	1.03125	2.77102
AT1G16022	0	0	0	0	0	0	0	0	0
AT1G16025	0	0	0	0	0	0	0	0	0
AT1G16030	0	0.022785	1.21757	0.341876	0.224272	0.691624	0.108039	1.02241	1.16485
AT1G16040	3.15827	6.20357	11.5553	17.1223	13.6005	17.8914	10.5189	14.1957	13.2268
AT1G16060	0.403169	0.401656	1.43996	1.66966	1.16249	3.77703	1.4271	0.980888	0.642541
AT1G16070	0.121502	0.069185	1.95184	0.130568	0	0.697841	0.942473	1.23182	1.53093
AT1G16080	2.11482	1.46514	6.78711	4.7976	3.44858	6.61481	4.0541	3.11209	5.58421
AT1G16090	0	0	0	0.061892	0	0.177454	0	0	0.145475
AT1G16110	0	0	0	0	0	0	0	0	0
AT1G16120	0	0	0	0	0	0.191643	0	0	0
AT1G16130	0	0	0	0	0.127222	0	0	0	0
AT1G16150	0	0.065693	0	0	0	0	0	0	0
AT1G16160	0	0	0	0	0	0	0	0	0
AT1G16170	8.38416	8.74349	10.0411	13.6878	13.9849	11.8485	6.62945	10.6114	8.84585
AT1G16180	81.4028	49.5515	117.36	103.89	57.1052	109.846	103.449	108.804	119.999
AT1G16190	1.811	2.56874	4.9574	4.18497	1.86827	8.20915	3.44583	5.72595	6.40863
AT1G16210	3.53807	6.33522	25.9748	11.7455	6.79267	48.7834	20.7223	25.7532	33.5267
AT1G16220	0	0.051	0.24871	0	0	0.317661	0.457686	0.259764	0.875948
AT1G16225	0	0	0	0	0	0	0	0	0
AT1G16230	0	0	0	0	0	0	0	0	0
AT1G16240	9.89542	8.54214	24.9319	13.563	11.9026	28.3433	15.1658	25.0528	30.8185
AT1G16250	1.55758	0.410093	3.03795	3.49608	2.32198	1.0671	2.14188	2.06494	1.70036
AT1G16260	0	0	0.029409	0.400456	0	0	0.644071	0.116925	0.046963
AT1G16270	0.5218	0.735124	1.65677	0.056663	0.126259	0.634506	1.0256	1.07475	1.95337
AT1G16280	0.270954	0.401559	1.93863	0.663041	0.341025	5.11995	2.73166	2.32641	3.50252
AT1G16290	0.221565	0	0.638235	0.573903	1.10577	1.41788	0.5177	0.730651	0.612871
AT1G16300	1.976	1.7559	2.69592	2.64157	1.76536	4.64634	3.21016	3.2266	4.35249
AT1G16310	0	0.073065	0.549197	0.227755	0.866644	0.830821	0.441197	1.31287	0.985591
AT1G16320	3.63524	3.16251	7.27827	4.80408	2.82203	6.55048	4.57522	6.56482	6.16164
AT1G16330	0	0.220988	0.645683	0.062831	0.092986	0.764943	0.715117	0.674032	0.687077
AT1G16340	2.56354	2.31678	7.21399	6.61669	4.45853	4.36092	6.6264	8.79381	7.6215
AT1G16350	4.5044	6.55788	9.61734	10.35	8.79316	16.0918	15.8873	14.8788	21.8671
AT1G16360	0	0.035568	0.048182	0	0.167594	0.125549	0	0	0
AT1G16370	0	0	0	0	0	0.08536	0	0.098848	0
AT1G16380	0	0	0	0	0	0.230031	0	0.224173	0.128889
AT1G16390	20.8534	14.3434	13.4628	48.635	33.0539	45.8574	18.5124	20.3097	14.4662
AT1G16400	0.119859	0.488171	1.57509	0.140124	0.633914	1.85814	0.257101	0.164378	1.18986
AT1G16410	0.26502	1.06957	2.98333	0.895656	1.60267	2.21016	1.29582	1.1323	3.15239
AT1G16420	0	0	0	0	0	0	0	0	0
AT1G16430	3.12335	4.03444	9.16434	14.991	10.868	18.4913	8.31704	12.3078	10.213
AT1G16440	0	0	0	0	0	0	0	0	0
AT1G16445	0.303811	0.877545	0.780208	1.63349	1.45325	2.20478	2.12167	1.20705	0.865785
AT1G16460	15.9657	13.2618	32.7047	15.6129	13.4594	22.6999	22.1697	25.39	32.5149
AT1G16470	20.1828	22.2749	60.76	58.4126	54.9118	84.9858	47.1488	64.3603	46.9837
AT1G16480	0.048927	0.054064	0.347627	0.116263	0.04679	0.332059	0.335081	0.551518	0.134118
AT1G16490	0	0.056407	0.340025	0	0	0	0.083163	0.210246	0.544672
AT1G16500	14.5465	20.8448	36.3854	15.7248	7.51	19.665	37.1512	50.6895	45.3287
AT1G16510	4.87204	2.2263	2.2829	1.97219	2.93967	2.09655	3.79036	3.81336	3.29104
AT1G16515	0.915395	1.5429	1.74009	2.02364	2.64473	2.45325	2.25405	5.24478	3.47349
AT1G16520	2.71525	5.56202	15.6026	3.82222	1.23555	6.228	13.3473	18.0993	21.1983
AT1G16530	0	0	0.201635	0	0	0.237303	0	0	0.57428
AT1G16540	0	0.214615	0.818697	0.489452	0.159133	0.870014	0.686348	0.188595	0.834141
AT1G16560	6.62458	3.53378	12.0132	9.19675	3.3468	6.66827	9.68519	12.418	12.9331
AT1G16570	0.959352	2.15992	4.40634	3.42409	2.25601	6.31458	3.29845	5.33838	4.84143
AT1G16590	4.51352	2.94313	8.19362	4.55765	3.62617	4.79508	4.81661	7.25081	4.42303
AT1G16610	14.9191	11.4931	28.468	18.6129	13.637	40.056	28.2976	37.7752	45.3203
AT1G16630	0.184766	0.769042	3.36605	0.113278	0.309717	2.11139	3.66152	3.70187	3.53016
AT1G16640	0.337903	0.857088	1.03286	0.529373	0.154229	0.585471	0.847227	1.77568	0
AT1G16650	0.376134	0.632888	0.733457	0.500431	0.136033	1.20072	0.653017	1.10942	0.235452
AT1G16670	0.701361	0.713144	2.03805	0.354787	0.802188	1.06824	0.983963	0.90067	2.24347
AT1G16680	0.295228	0.101682	1.54696	0.126116	0.385284	1.43899	0.680903	2.14828	1.81517
AT1G16690	0.488404	1.49	2.00492	0.330982	0.884669	1.20249	1.80391	2.69258	2.88408
AT1G16700	19.4812	18.9223	40.8488	39.8434	38.8037	55.6857	36.7935	48.3921	46.4129
AT1G16705	3.30319	8.54569	20.2525	17.4398	19.8406	23.4398	15.1706	16.8768	11.3722
AT1G16710	0.309419	0.511532	1.22044	0.839079	0.605691	1.22581	1.40546	1.26586	1.85488
AT1G16720	2.66567	3.09067	8.88202	2.24951	1.99917	3.8869	4.8436	4.71478	7.9396
AT1G16730	0.433004	0	1.32184	0.175734	0	0.529627	0.130949	0.622656	0.354217
AT1G16740	3.73983	9.72736	29.7142	8.2258	7.05855	32.7498	24.8167	29.2362	30.5688
AT1G16750	1.46924	1.47103	3.44785	3.22698	3.56381	7.28478	2.14343	4.46758	3.5382
AT1G16760	0	0	0	0	0	0	0	0	0.046497
AT1G16770	0	0	0.22434	0	0	0.315011	0.325374	0.287122	0.289559
AT1G16780	3.2781	2.09525	6.867	4.7719	3.86242	5.03229	3.3188	6.11208	6.36911
AT1G16790	8.32581	10.436	29.9429	11.5398	8.68011	25.5015	20.7507	30.4233	29.4083
AT1G16800	0.020368	0.052627	0.373666	0.047682	0.139216	0.495594	0.442655	0.189669	0.392947
AT1G16810	5.93736	12.7431	56.8902	10.9437	6.4918	60.6991	40.5872	52.7918	44.854
AT1G16820	2.14046	1.34655	3.85609	1.57314	2.84137	0.966983	1.42808	1.62315	1.21663
AT1G16825	13.3398	7.908	17.0801	10.6455	9.46589	8.40466	10.0559	14.5204	12.1916
AT1G16830	0.47303	0.139782	0.165886	0.405645	0.446045	0.69008	0.868865	0.399692	0.093013
AT1G16840	7.91795	7.34323	22.7225	23.5295	12.2003	33.8891	23.2424	23.1992	36.0572
AT1G16850	0	0	0.231057	0	0	0	0	0.150961	0
AT1G16858	6.38925	5.02099	13.206	7.26282	4.60174	11.6556	9.22351	12.4948	14.6373
AT1G16860	6.38925	5.02099	13.206	7.26282	4.60174	11.6556	9.22351	12.4948	14.6373
AT1G16870	2.08286	2.49585	3.38871	6.12402	3.64321	7.45545	4.48527	8.87355	7.56423
AT1G16880	5.28206	2.99971	13.2329	3.55114	0.975508	5.09419	5.66822	9.78039	7.14487
AT1G16890	20.7237	20.6165	55.7318	57.977	51.3175	91.8185	49.8354	53.4557	58.636
AT1G16900	4.36661	3.56268	9.82886	6.23859	5.39268	10.994	9.18902	8.74304	14.238
AT1G16905	0	0	0	0	0	0	0	0	0
AT1G16910	0	0.125925	0	0	0	0	0	0.068576	0
AT1G16916	7.63715	10.7491	25.7805	12.2025	8.63329	13.7351	20.6724	21.0773	15.1102
AT1G16920	16.5978	14.8589	36.401	16.0213	14.3966	21.3708	34.5226	35.1303	39.5194
AT1G16930	0.247679	0.112694	0.626378	0.091669	0	0.601225	0.6205	1.03893	0.233428
AT1G16940	0	0.231946	0	0	0	0	0	0	0
AT1G16950	0	0	0	0	0	0	0	0.232801	0
AT1G16960	1.68593	1.94227	10.6389	0.248298	0.227236	1.43575	4.27922	7.5839	5.01175
AT1G16970	0.57656	0.894614	2.41739	0.687143	1.21339	2.12062	0.573025	1.84583	1.92948
AT1G16980	0.10413	0.196971	1.54321	1.00598	1.04617	5.00885	0.508093	0.094316	1.18709
AT1G17000	0	0	0	0	0	0.441988	0	0	0.046128
AT1G17010	0	0	0.138787	0	0	0	0.015219	0	0.250033
AT1G17020	0.691029	2.84941	4.88791	1.37067	1.84829	1.37897	1.71506	5.83661	2.14262
AT1G17030	0.184422	0.40646	0.508158	3.97841	1.6336	6.09495	0.449206	0.734963	1.70055
AT1G17040	0	0.292592	0.664743	1.48365	0.969354	2.16259	0.33446	0.415697	0.777829
AT1G17050	1.35437	1.83777	4.89033	1.50828	2.30945	3.85586	3.48801	6.36402	2.51932
AT1G17060	2.5799	2.34575	10.4516	3.0782	1.39644	7.13996	5.69114	7.33117	7.97245
AT1G17070	1.20221	1.12906	3.16567	2.07139	1.72552	4.41065	2.04593	3.19865	3.4149
AT1G17080	17.1836	12.8664	44.9803	23.7986	20.1221	59.7875	31.4274	32.1823	41.2035
AT1G17090	3.67128	4.66801	10.4693	9.50615	6.75691	10.9709	5.59498	10.3435	5.07772
AT1G17100	35.7928	23.7219	103.313	18.3576	15.3503	36.141	44.4847	56.5945	92.2622
AT1G17110	0.362086	0.813172	2.5315	0.652516	0.544651	2.47183	2.63727	2.2665	2.62939
AT1G17120	9.74375	4.45997	8.93152	6.49513	2.59996	6.7779	8.2009	8.93685	8.63813
AT1G17130	0.708083	4.76123	13.8518	7.42505	6.85866	23.6968	10.19	17.8586	15.9426
AT1G17140	1.66406	3.80492	13.6119	1.27709	0.192617	3.05931	7.7307	10.821	11.2871
AT1G17145	0.188265	0.777894	2.5263	0.440139	0.416668	1.86936	1.01914	2.01428	1.48995
AT1G17147	0	0	0	0	0	0	0	0	0
AT1G17150	0	0	0	0	0.125922	0.211831	0	0	0
AT1G17160	3.40932	3.63993	12.741	8.80115	7.24716	15.8465	10.7793	12.8717	12.403
AT1G17170	0	0.088969	0.183793	0.399285	0.141164	0.711207	0	0.48965	0.477832
AT1G17180	0	0	0	0	0	0.197693	0.232332	0.159547	0.178769
AT1G17190	12.7232	19.1807	34.0943	24.2152	14.6717	36.2893	34.0324	45.5113	39.8661
AT1G17200	126.939	69.2733	66.6273	182.527	103.858	166.819	130.086	166.462	136.283
AT1G17210	1.80517	3.35887	9.24512	3.5829	3.30307	8.65723	8.35988	8.59486	11.6376
AT1G17220	1.09003	1.73417	5.38121	3.05522	3.08948	4.18556	3.54084	5.05483	6.5078
AT1G17230	0.020161	0.116742	0.324805	0.153897	0.168327	0.479886	0.367776	0.178909	0.35727
AT1G17235	1.93651	0	0.262978	0	0	1.39361	0	1.19033	0
AT1G17240	0.051265	0.04406	0.173177	0.085273	0.119755	0	0	0.059396	0
AT1G17250	1.77738	0.983238	1.40887	1.90663	2.06787	2.80136	1.55246	2.02285	2.50375
AT1G17260	2.35868	2.12751	3.68629	4.69399	3.51853	6.80183	2.99842	5.99774	4.97701
AT1G17270	0.270106	0.475105	1.3397	0.914641	1.36033	1.29256	1.65536	2.13672	2.29647
AT1G17280	3.51397	5.52887	15.6587	6.1673	6.67278	19.05	12.9351	13.0751	14.6351
AT1G17285	0.909566	0.559242	2.10839	0	0	0	1.56521	0.685114	0.795586
AT1G17290	9.40011	7.0941	15.5552	20.7883	17.1376	37.7084	17.6636	24.1164	26.3
AT1G17300	0	0	0	0	0	0	0	0	0
AT1G17310	0	0	0	0	0	0	0	0	0
AT1G17330	0.26352	0.929937	5.67709	1.58363	1.45993	7.98661	3.12825	4.68377	4.24749
AT1G17340	0.042801	0.071625	0.108452	0.121435	0.13775	0.146857	0.161408	0.247754	0.281889
AT1G17345	0	0	0	0	0	0	0	0	0
AT1G17350	1.28943	2.03965	3.60875	2.9371	2.45239	4.98609	4.00615	4.80018	3.21131
AT1G17360	0	0.111786	0.673585	0.244194	0.118115	0.587103	0.262281	0.042327	0.194774
AT1G17370	8.35682	3.82128	11.824	5.1592	2.72139	8.51123	7.97138	7.01221	14.7574
AT1G17380	0	0	0.18076	0	0.115	0.303705	0	0	0.230865
AT1G17400	0	0	0	0	0	0	0	0	0
AT1G17410	0.624401	1.30641	2.80914	2.83158	2.24779	3.15113	1.60039	4.28987	1.79397
AT1G17420	2.33839	2.80938	9.38034	5.25879	4.32193	11.3321	5.51998	8.43425	10.4346
AT1G17430	9.46398	8.98754	17.9994	15.9068	15.0838	21.8571	15.2035	19.2406	20.7229
AT1G17440	0.360726	1.64642	4.46764	1.32766	1.09258	5.00198	2.25985	5.80635	4.21746
AT1G17450	0.375542	0.698703	1.90355	0.570987	1.02882	1.61772	1.23509	1.90233	1.69685
AT1G17455	0.387167	0.721948	2.45606	2.78344	4.08073	5.99765	2.90234	1.73677	2.49113
AT1G17460	0.605534	0.41499	0.671848	0.273794	0.504656	1.46033	0.655078	1.00578	0.705859
AT1G17470	3.59765	4.34702	13.7064	9.96711	8.21656	17.2297	10.2282	15.6732	17.6808
AT1G17480	0.585908	0.290107	1.42707	0.810331	0	0.204539	0.91316	1.16697	1.94237
AT1G17490	0	4.03015	20.7051	3.1174	3.16971	18.8209	11.605	22.2638	14.6491
AT1G17500	0.205935	0.412728	1.49953	0.166246	0.611343	1.35123	1.03868	0.875072	1.48756
AT1G17510	13.4663	17.6605	37.8384	27.1076	25.5348	47.962	28.7148	36.6665	35.8899
AT1G17520	0.449001	1.13527	3.74052	0.274145	1.04336	3.03456	2.13175	1.80737	2.62973
AT1G17530	18.8902	10.6338	28.6982	26.114	16.1312	38.5535	33.4233	30.9758	45.7689
AT1G17540	0.046273	0	0	0.236523	0	0	0	0.141837	0.037261
AT1G17545	0	0	0	0	0	0	0	0	0
AT1G17550	2.18451	1.42181	3.97129	2.10075	1.4266	2.90165	3.22311	4.29694	4.88685
AT1G17560	3.29921	2.97683	6.45346	11.1452	11.4102	14.4275	4.78214	9.31778	5.40972
AT1G17580	0.491495	1.26589	2.80919	0.839132	1.1918	1.54028	2.12613	2.73721	3.20734
AT1G17590	0.418507	0.124036	0.667587	0.057387	0.227973	0.546819	0.183609	0.285863	1.43002
AT1G17600	0	0	0	0	0.126369	0	0	0	0
AT1G17610	0	0	0	0	0	0	0	0	0
AT1G17615	0	0	0	0	0	0	0	0	0
AT1G17620	12.7326	11.7178	39.8173	37.6289	21.5175	59.0826	26.7627	33.2173	45.0731
AT1G17630	0.075135	0	0.091795	0.069309	0.291669	0	0.165794	0.134156	0.236522
AT1G17640	0.787532	0.863768	3.86011	3.82268	2.75295	4.77067	3.44659	4.67327	3.95776
AT1G17650	2.88484	2.23934	3.90851	4.32806	4.37521	4.67711	4.39771	5.7292	3.74071
AT1G17665	0	0.165632	0.567564	0.578021	0.699527	1.42317	1.02503	0.405436	0.238491
AT1G17680	0.369847	0.564563	1.52812	2.15583	0.745089	3.43934	1.08085	1.49651	1.79371
AT1G17690	0.114328	0.268134	0.857703	1.07223	0.747915	2.93525	0.955324	2.00749	1.40738
AT1G17700	0	0	0	0	0	0	0	0	0
AT1G17710	0	0	0	0	0	0	0	0	0
AT1G17720	1.54086	2.34903	7.05607	3.93961	2.91792	9.40447	4.94292	6.26187	6.86316
AT1G17730	9.57792	10.8561	24.6587	23.4315	20.3554	39.2891	22.752	24.1632	31.7849
AT1G17744	0	0.288448	0.338435	0	0	0	0	0	0
AT1G17745	12.9077	13.5564	33.6047	34.9413	22.0075	47.7667	25.895	38.0113	53.6105
AT1G17750	0	0.073165	0.272554	0.190277	0.168042	0.405394	0.600194	0.299107	0.252505
AT1G17760	0.521629	0.737106	2.0166	1.47073	1.2862	3.05459	0.915956	1.94963	2.43712
AT1G17770	0	0	0.230761	1.21066	0.973643	2.54155	0	0.10765	0.058031
AT1G17780	0	0.260225	0.51409	0.37854	0.388507	1.24307	0.850237	0.261496	0.556584
AT1G17790	0.199628	0.278319	1.3121	0.942133	0.211005	1.11427	1.8051	1.04524	0.808773
AT1G17800	0.769903	0	0	18.6485	20.6359	20.9197	0	0	0
AT1G17810	1.96369	0.821429	2.23132	2.97587	0.687521	1.62014	1.41129	1.50934	5.22013
AT1G17820	0.356582	1.03487	1.80581	0.237076	0.366895	1.95486	1.04275	1.94659	2.27525
AT1G17830	0.73374	0.092253	1.86967	1.71876	0.614558	1.07531	0.691856	0.444437	0.838739
AT1G17840	5.18539	5.57972	15.0677	14.3852	12.8884	32.5546	14.5485	21.2894	23.2107
AT1G17850	0.22499	0.77358	0.798926	0.084174	0.338852	0.802642	0.478051	0.897209	0.309069
AT1G17860	0	3.02351	25.7856	3.61588	6.65695	15.6766	6.2226	10.0964	17.8312
AT1G17870	0	0.027751	0.162048	0	0.081287	0.32197	0	0.475436	0.105364
AT1G17880	30.9144	24.7757	65.9571	56.3834	56.0698	133.321	87.9122	102.822	114.619
AT1G17890	5.84672	8.36589	20.5393	11.9246	11.7992	25.0488	16.0539	24.574	25.5241
AT1G17910	0	0	0	0	0	0	0	0	0
AT1G17920	1.04709	0.554811	3.11425	0.275196	0.116493	0.675508	1.88267	1.88902	2.77687
AT1G17930	0.296959	0.780817	2.75957	1.09172	0.394135	3.82902	2.48795	2.28005	1.94138
AT1G17940	0.703261	1.62498	8.04219	2.73949	2.26453	3.04631	3.86717	4.00444	5.92147
AT1G17950	0	0	0	0	0	0	0	0	0
AT1G17960	0	0	0.098354	0.19269	0.656407	0.691505	0.526168	0.767399	0.36213
AT1G17970	0.382627	0.240084	1.17722	0.757066	0.317138	1.71391	0.232466	1.04058	0.540435
AT1G17980	1.91282	1.34986	4.24602	2.77342	2.61266	5.42435	2.44283	3.70084	4.16675
AT1G17990	0.039585	0	0	0	0	0	0.056164	0	0.212608
AT1G18000	0.140231	0.145137	1.11741	1.49117	0.728449	1.86454	0.366299	0.712321	0.524216
AT1G18010	0.149067	0.154282	1.12614	1.54435	0.77435	1.98203	0.38938	0.757205	0.557248
AT1G18020	0.051438	0	0	0	0	0	0.07298	0	0.146319
AT1G18030	0.341517	0.300961	1.12548	1.33207	1.18642	1.61247	0.85312	0.734929	1.03346
AT1G18040	1.72398	1.68902	3.02938	4.38923	2.05646	5.66093	2.99932	5.9343	4.17654
AT1G18050	0	0	0	0	0	0	0	0	0
AT1G18060	4.28256	1.8273	8.1486	3.57669	5.61741	9.27597	4.55302	5.221	5.41195
AT1G18070	6.74033	7.69107	19.6749	15.4616	13.6685	35.6492	14.7141	23.1007	24.929
AT1G18080	297.346	137.376	288.341	367.072	168.907	369.967	466.266	498.227	613.295
AT1G18090	0	0.059755	0.427978	0	0.066282	1.49051	0.448638	0.342107	1.21907
AT1G18100	2.15793	1.57702	28.6399	0.14304	0	1.03271	3.75314	1.81024	26.2426
AT1G18130	0	0	0	0	0	0	0	0	0
AT1G18140	0	0	0	0	0.07671	0.112904	0	0.065699	0.121267
AT1G18150	1.08708	0.951674	1.4628	1.98765	1.68958	3.745	2.46279	2.83612	4.0816
AT1G18160	1.28849	1.04997	2.26326	1.38725	1.09028	2.33385	1.66854	3.11307	1.55253
AT1G18170	0.524806	0.38217	1.42937	1.13336	0.353631	0.928246	1.46678	0.617146	1.28461
AT1G18180	4.78648	5.63868	16.5059	11.4024	11.2135	14.9129	8.43999	15.8122	11.2448
AT1G18190	0.711639	0.549141	3.25419	0.525757	0.759796	4.65654	2.27514	3.16362	3.79038
AT1G18200	0	0	0.279684	0	0	0	0.013354	0	0
AT1G18210	36.716	21.7085	55.7834	54.9579	24.1581	53.8261	55.7866	55.6825	72.3964
AT1G18220	0	0	0	0	0	0	0	0	0
AT1G18250	14.9701	10.6144	19.175	2.78564	1.03971	2.80912	21.3937	25.2889	29.2758
AT1G18260	4.47628	5.18431	12.373	8.41633	7.20364	17.2821	9.63874	10.7513	11.7119
AT1G18265	0.144715	0	1.41044	0	0	0	0.349407	1.12416	0.863051
AT1G18270	0.589273	0.65557	2.79494	0.889269	1.38097	3.42752	2.82357	2.03651	4.02971
AT1G18280	0.733671	0	0.50435	0	0	0.283138	1.18024	1.93866	0.480433
AT1G18290	0	0	0	0	0	0	0	0.249784	0
AT1G18300	0	1.39057	6.06415	1.80311	1.09594	3.79825	2.74558	3.08259	5.73078
AT1G18310	0	0	0	0	0	0	0	0	0
AT1G18320	0	0.121295	0.280553	0.765153	1.12725	0.821081	0.654807	1.00931	0.584176
AT1G18330	0.070122	0.396914	0.880055	0.280769	0.737491	0.444975	0.535488	0.832127	1.24365
AT1G18335	0.224043	0.158191	2.43712	1.79086	0.599429	1.45154	1.20222	0.787196	1.68689
AT1G18340	3.60848	1.16864	2.6987	3.58038	3.8001	4.87284	2.56157	5.5503	3.23676
AT1G18350	0.432862	0.608852	0.583651	51.0357	35.0422	72.9648	1.86271	3.57842	3.34288
AT1G18360	2.95806	1.38442	4.50957	2.8016	1.70929	3.87098	1.58457	4.30463	5.64712
AT1G18370	0.704403	1.9131	5.90821	0.156023	0	1.61368	5.57978	8.44359	6.50627
AT1G18390	0.225171	0.116632	0.312825	0	0	0	0	0.051659	0.154526
AT1G18400	0	0	0.066558	0	0	0	0	0	0
AT1G18410	0	0	0.030292	0	0	0	0	0	0.010371
AT1G18420	0.009387	0.38893	0.312424	0	0.432826	0.631855	0.197935	0.601462	0.532183
AT1G18440	0.28129	0.922187	2.89378	1.98196	1.42338	2.52386	1.68078	1.79784	2.48777
AT1G18450	3.81874	4.81079	10.7915	10.6339	8.71686	16.7374	10.6022	13.1703	14.8672
AT1G18460	1.83316	0.96793	3.27303	0.715274	0.427071	2.1003	2.06508	2.2674	3.86683
AT1G18470	1.08433	1.31983	5.0161	0.64987	0.350059	1.6727	2.53876	4.44251	3.39463
AT1G18480	2.09111	1.99906	3.54613	4.20031	3.0484	6.00676	4.22947	5.97164	6.10499
AT1G18485	0.17225	0.129305	0.358378	0.167128	0.107878	0.710257	0.1606	0.066708	0.280497
AT1G18486	0	0	0	0	0	0	0	0	0
AT1G18490	0.985016	0.995029	3.55695	2.63678	0.277789	2.34165	2.02668	2.38626	3.63504
AT1G18500	1.69156	3.23107	9.27949	6.78289	6.29374	14.8495	8.91429	12.7244	14.022
AT1G18510	0	0	0	0	0	0	0.236041	0	0
AT1G18520	14.7672	12.1759	25.8716	0.538225	0.235193	0.276624	11.705	16.3858	18.5755
AT1G18530	0.530213	0.441327	0.448375	0	0	0	0	0.324149	0
AT1G18540	38.4184	43.8497	144.315	102.835	68.3759	256.76	170.324	195.021	219.746
AT1G18550	0.261573	0.567007	2.24208	0.185511	0.141213	3.27465	1.50823	2.87181	2.99182
AT1G18560	0.451019	0.634627	1.40131	0.857359	1.09035	0.56543	0.524173	0.936309	0.843808
AT1G18570	0	0	0	0	0	0	0	0	0
AT1G18580	3.19081	1.80632	6.09618	4.21054	3.1272	8.03627	4.74712	6.05638	9.11055
AT1G18590	0.291012	0.491242	1.65236	1.1365	0.543381	0.919252	0.252511	0.265787	0.917497
AT1G18600	6.68361	3.29887	6.31461	7.12055	3.27926	7.81076	6.4116	10.8703	8.21408
AT1G18610	1.27465	1.14029	2.46438	2.03973	1.77853	3.59309	1.6266	3.42304	3.93309
AT1G18620	0.336598	0.522175	0.675507	0.505276	0.81302	2.88274	1.87808	1.28543	1.81827
AT1G18630	3.50217	4.25734	6.69413	9.34727	7.04577	17.3954	6.9576	10.2116	7.98092
AT1G18640	7.5972	3.60386	11.5396	8.08356	5.02914	13.8549	7.81097	12.2942	11.5835
AT1G18650	6.72192	4.50854	9.33952	4.40522	3.02144	4.67836	14.0144	5.45356	12.5863
AT1G18660	0.272799	1.00636	5.36125	2.37054	1.26536	3.94518	1.85283	3.30995	3.43219
AT1G18670	0.108652	0.12459	0.828855	0.299554	0.207337	0.389122	0.462761	1.12814	0.924861
AT1G18680	1.05516	1.98801	2.47042	4.73789	3.88601	4.97938	2.95477	4.87442	3.78741
AT1G18690	0.178429	0.124856	0.950169	0.130224	0.321151	0.878074	0.888249	0.148902	0.829464
AT1G18700	0.373165	0.711004	1.9084	1.09591	0.884624	2.63418	1.2165	2.31527	1.93475
AT1G18710	0	0	0.978993	0.701693	0.340738	1.68189	0.26563	0.449712	0.225961
AT1G18720	20.7308	38.0283	121.827	81.6087	57.8493	172.175	105.032	102.098	158.302
AT1G18730	0	0.56722	5.62019	0.67486	0.982952	4.73979	0.644937	1.58683	4.21491
AT1G18740	5.44453	4.93927	14.5302	9.93155	4.3942	12.7332	9.37371	9.66234	15.4194
AT1G18750	0	0.038776	0.19869	0	0	0.051696	0.257206	0.10497	0.04704
AT1G18760	0.195876	0	0.161246	0.303456	0.731484	0.303531	0	0.248507	0.049823
AT1G18770	1.61012	1.65388	4.33566	0	1.16644	0.519614	3.34948	2.22638	2.2428
AT1G18773	1.08627	0.628312	2.35412	0	0	0.302844	0.975461	1.5091	1.77164
AT1G18780	0	0	0	0.181806	0	0	0	0	0
AT1G18790	0	0	0	0	0	0	0	0	0
AT1G18800	0.643276	3.88784	13.5069	15.411	10.1948	29.7354	9.58316	22.1381	16.8132
AT1G18810	0	0.049697	0.177725	0	0	0	0	0.155204	0.240433
AT1G18830	0.26022	0.050102	0.130576	0.372966	0.822448	0.997878	0	0.071206	0.063348
AT1G18835	0	0	0	0	0	0	0	0	0
AT1G18840	1.56451	3.16651	11.4083	2.10354	2.7605	7.84433	5.57179	8.8399	8.1078
AT1G18850	4.42559	1.963	4.20786	7.42586	6.55623	9.70403	6.19282	5.99274	4.78123
AT1G18860	0	0	0	0	0	0	0	0	0
AT1G18870	0.12116	0	0.063402	0	0.014213	0.063287	0.104638	0	0.200711
AT1G18871	0	0	0	0	0	0	0	0	0
AT1G18880	0.329068	0.307899	0.743592	0.730643	0.271332	0.539899	0.511948	0.838846	0.634357
AT1G18890	2.12405	1.30189	4.83899	3.30133	2.25438	5.00282	4.53751	5.62258	5.7719
AT1G18900	0.816089	1.43678	2.19867	1.30017	1.60763	2.12706	1.88783	3.48958	2.4705
AT1G18910	0	0.048354	0.274473	0	0.047585	0	0	0.046477	0.044747
AT1G18940	0.605444	1.00589	1.78259	0.60281	0.089354	0.278288	0.428189	1.75286	1.2306
AT1G18950	0.25487	0.585219	2.61738	0.613566	0.987343	2.26747	1.11078	1.98356	2.63161
AT1G18960	0	0	0	0	0	0	0	0	0
AT1G18970	0	0	0	0	0	0	0	0	0
AT1G18980	0	0	0	0.177807	0	0	0	0	0
AT1G18990	0	0	0.123451	0	0	0.189572	0	0.206719	0
AT1G19000	4.90007	5.01315	16.6436	3.26322	2.74033	10.2927	11.8129	12.8993	16.4181
AT1G19010	1.04455	1.15144	3.54949	1.10376	1.12673	3.86952	0.679767	4.4263	3.31158
AT1G19020	0	0	0.152113	0	0	1.58353	0.227552	0	0
AT1G19025	0	0.284762	0.279333	0.270542	0	0.326923	0	0.51569	0.573793
AT1G19040	0	0	0	0	0	0	0	0	0
AT1G19050	0	0.159065	0.326403	0	0	0.133451	0.244964	0.34061	0.711533
AT1G19060	0	0	0.087958	0	0	0	0	0	0
AT1G19070	0.906248	0.018867	0.089449	0.609622	0	0	0	2.18712	0
AT1G19080	1.44973	1.21581	2.87478	2.76186	2.92645	1.90511	2.06227	3.02095	1.93168
AT1G19086	0	0	0	0	0	0	0	0	0
AT1G19090	0	0	0	0	0	0	0	0	0
AT1G19100	0.475215	1.42085	4.22551	0.529858	0.23669	2.9429	1.878	4.02301	3.91903
AT1G19110	1.4358	3.94855	9.73794	2.80085	2.43016	7.23271	7.16228	9.70475	9.41426
AT1G19115	0	0	0	0	0	0	0	0	0
AT1G19120	8.59202	12.0371	34.1618	34.417	25.7435	35.0342	19.1264	29.4858	23.1071
AT1G19130	17.6344	8.21272	22.2768	14.4937	11.7419	19.9964	17.1713	23.967	20.4058
AT1G19140	2.86651	3.16599	10.2543	3.71888	5.16138	6.3663	7.15864	9.49532	14.9691
AT1G19150	1.97797	0.895703	2.26244	2.08935	2.18814	5.00535	1.35266	3.23951	0.695034
AT1G19160	0.075753	0.080517	0.14006	2.0506	1.74665	3.6058	0.118855	0.318599	0.272062
AT1G19170	1.86922	1.90288	3.5283	4.00558	3.14148	3.47823	3.03284	4.28707	4.74106
AT1G19180	1.89857	3.87904	12.7072	7.32246	7.80883	28.1996	9.42567	10.9727	16.8022
AT1G19190	12.8239	10.1018	31.0694	20.0099	15.7154	27.9475	19.8204	24.196	31.3788
AT1G19200	0.412002	0.193766	1.96376	1.41468	1.4521	1.86597	1.45328	0.60274	2.15082
AT1G19210	0	0	0.921079	0	0.17797	0.7706	0.579711	0	0.570958
AT1G19220	0	0.069761	0.30036	0.152979	0.111244	0	0.18617	0.121929	0.521118
AT1G19230	0	0.048031	0.226298	0.092218	0	0.203495	0.300114	0.036554	0.139293
AT1G19240	8.69757	10.8864	19.8092	22.8951	12.7286	17.5735	12.0186	18.8361	17.4472
AT1G19250	0	0	0	0	0	0	0	0	0
AT1G19260	0	0	0	0	0	0	0	0	0
AT1G19270	0.157896	0.818727	1.57027	0.610575	0.888631	2.35911	2.39003	2.09037	2.14337
AT1G19290	0.036624	0.048448	0.376454	0.288682	0.173273	0.496801	0.400207	0.363952	0.382157
AT1G19300	0	0.102377	0.155382	0.151904	0.322767	0.367081	0	0.276902	0
AT1G19310	5.12681	3.3644	8.89376	11.5892	10.9683	12.333	8.80266	8.32946	8.97643
AT1G19320	137.991	120.582	106.424	135.788	83.808	148.455	107.226	269.578	88.9932
AT1G19330	5.78768	6.89322	24.9615	4.82608	2.80556	3.0414	8.68422	9.95362	17.3676
AT1G19340	0	0.073825	0.646829	0.387861	0	0.575918	0.86922	0.334452	0.237508
AT1G19350	16.8198	10.4704	32.1449	3.76187	1.81728	8.68315	31.4418	38.5019	35.109
AT1G19360	2.94578	5.95877	13.0684	6.66197	5.24578	15.0082	12.2354	13.2745	17.195
AT1G19370	1.90505	1.12525	3.4898	2.69028	2.11131	4.16752	4.91514	4.34308	5.64607
AT1G19380	10.3669	8.30655	42.1492	1.22915	0.549018	3.55013	13.6548	18.9328	16.6082
AT1G19390	0	0	0	0	0	0.051602	0	0	0
AT1G19394	0.461704	0.36271	2.52396	0.762313	0.85672	3.99463	2.25047	1.27062	4.96648
AT1G19396	2.38533	1.08154	5.33483	2.20843	1.52479	4.04193	2.67542	5.1053	7.58925
AT1G19397	0.465166	0.595082	1.83466	0.706465	0.277244	1.02501	0.620665	1.57943	2.37775
AT1G19400	2.83567	1.46878	5.18075	4.58479	3.30218	9.43693	7.0965	3.55869	5.37549
AT1G19410	0.655788	0	0	0	0.017826	0	0.276177	0.14872	0
AT1G19430	1.06202	1.72909	6.92319	2.97957	2.78552	7.35582	4.45141	5.8023	7.503
AT1G19440	22.6803	15.2391	43.3189	12.5669	11.3616	19.9437	30.4444	38.5064	42.2195
AT1G19450	100.12	57.4747	107.243	30.7867	18.2348	39.3283	89.8603	130.19	111.154
AT1G19460	1.66744	1.03075	1.03751	0.095512	0.008771	0.843725	2.9757	3.77584	1.50693
AT1G19470	0	0.10094	0.028243	0.044775	0	0.109886	0.211207	0	0.179446
AT1G19480	1.79177	1.69363	4.01828	2.18751	2.17624	3.67339	4.49057	3.25818	5.46558
AT1G19485	0	0.297031	0.62495	0.15613	0.214611	0.711297	0.256569	0.20879	0.232745
AT1G19490	0.237927	0.579681	1.25096	0.407234	0.588589	1.17037	0.86184	0.656082	1.15588
AT1G19500	0.182444	0	0.129499	0	0	0.926658	0.413638	0	0.476312
AT1G19510	0	0	0.249302	0	0	0	0	0	0.236848
AT1G19520	1.79002	1.77004	4.6322	4.7741	3.13487	8.0505	4.97707	5.56557	7.88146
AT1G19530	0	0.260354	0.283373	0	0.697522	2.93253	0.258028	0.47121	0.742002
AT1G19540	0	0.11151	0.067824	0	0	0.564265	0	0	0.315745
AT1G19550	6.25573	5.93818	17.0402	22.3925	13.9369	23.991	15.9571	15.4318	21.8291
AT1G19570	97.949	72.4426	196.989	221.556	161.723	281.371	179.874	189.769	254.436
AT1G19580	6.95057	6.44869	12.9084	10.7736	7.50427	14.9661	8.87052	14.0227	14.0559
AT1G19600	3.36764	1.97545	7.00158	9.64452	7.55581	17.5123	7.86555	6.39802	14.8292
AT1G19610	0	0	0	0.276142	0	0	0	0	0
AT1G19620	0	0	0.109363	0	0	0	0	0.088654	0.276792
AT1G19630	0	0	1.15799	0.083498	0.415007	0.859049	0.087458	0.178293	0
AT1G19640	41.2214	42.2087	153.04	78.7774	58.1214	254.552	84.9283	136.125	150.556
AT1G19650	0.524299	0.242806	1.20079	0.479228	0.387509	1.48591	1.04146	0.823816	1.20453
AT1G19660	2.94773	4.81294	16.2839	10.1379	12.5235	15.8268	13.0617	14.0336	18.2535
AT1G19670	0.288316	0.44846	0.268471	1.3425	0.356534	1.47124	0.955904	1.63738	1.83286
AT1G19680	0.30753	0.626882	2.86441	1.52175	0.946776	7.13722	1.15746	2.72236	3.7926
AT1G19690	0.919718	0.312978	0.885792	0.412255	0.859895	1.30615	0.489299	1.45931	1.07962
AT1G19700	1.11386	2.71879	10.3678	3.53846	3.85993	12.533	8.87139	11.3966	11.083
AT1G19710	0.540339	2.08671	7.90958	3.44604	1.92825	12.2027	3.59544	9.14077	5.83549
AT1G19715	0.198983	0.497091	0.648903	0.331891	0.387156	0.420437	0.396371	1.22948	0.623338
AT1G19720	0.300145	0.88249	1.33569	0.220159	0.511253	0.717659	0.918011	1.11657	2.14007
AT1G19730	7.95363	7.50419	27.3839	21.4229	17.5189	19.8187	14.8289	18.7	15.6713
AT1G19740	9.78534	7.33685	18.472	13.8895	12.8644	19.0252	18.8535	21.4277	25.359
AT1G19750	0.080642	0	0.030894	0.184761	0.209526	0	0	0	0.166382
AT1G19770	3.94186	3.88017	10.0438	8.35232	7.24967	14.6727	10.2906	11.3071	15.4027
AT1G19780	0	0	0	0	0	0	0	0	0
AT1G19790	0	0	0.058976	0	0	0.159373	0.081496	0	0.125957
AT1G19800	6.86509	6.1823	9.33267	10.195	8.90366	14.1012	7.68917	12.3162	13.1585
AT1G19830	9.45384	10.1873	36.1598	2.625	1.95224	2.70719	27.9706	18.6762	21.3655
AT1G19835	0.73065	1.15737	5.81664	0.58254	0.816109	6.08963	4.77557	5.44853	7.38347
AT1G19840	1.08087	0.355028	1.19884	3.11585	1.67137	4.98904	1.91166	3.40501	1.53944
AT1G19850	1.05968	1.61059	3.83307	2.2911	1.34146	6.05038	3.25905	3.96651	3.77176
AT1G19860	1.40178	1.40502	3.55484	2.67449	1.45521	4.36838	2.87832	4.17564	3.51149
[truncated: 25,208 more rows]

## Sheet: Col-0 vs Col-0 x osd1
DataSet2.B: DESeq2 analysis of 7 DAP seed transcriptomes comparing Col-0 x Col-0 to Col-0 x osd1
Id	baseMean	log2FoldChange	lfcSE	stat	pvalue	padj
AT1G01010	3.2135	2.21424	1.90652	-1.1614	0.24548	0.572554
AT1G01020	11.4547	-2.65656	1.19976	2.21424	0.0268122	0.144516
AT1G01030	0.104301	-1.03455	4.0437	0.255843	0.798072	NA
AT1G01040	38.5764	0.02294	0.514934	-0.0445495	0.964466	0.989043
AT1G01050	354.47	0.485821	0.400805	-1.21212	0.225468	0.549214
AT1G01060	87.9429	-0.646398	0.510961	1.26506	0.205849	0.524915
AT1G01070	3.83536	-3.38792	1.84156	1.8397	0.0658118	0.268261
AT1G01073	0	NA	NA	NA	NA	NA
AT1G01080	58.37	0.336948	0.444438	-0.758143	0.448365	0.752545
AT1G01090	1362.89	-1.40696	0.316425	4.44643	8.73079e-06	0.000151869
AT1G01100	6780.34	-0.11435	0.469606	0.243501	0.807617	0.935747
AT1G01110	4.41878	-2.36541	1.5476	1.52844	0.126402	0.402314
AT1G01115	0	NA	NA	NA	NA	NA
AT1G01120	57.6841	0.419183	0.449629	-0.932285	0.351189	0.676487
AT1G01130	75.6389	-3.08467	0.656493	4.6987	2.61817e-06	4.9982e-05
AT1G01140	58.2892	-2.79429	0.617065	4.52835	5.94458e-06	0.000106519
AT1G01150	1.45426	-2.62083	2.28997	1.14448	0.252424	0.579082
AT1G01160	95.214	0.186329	0.46919	-0.397128	0.691273	0.891367
AT1G01170	47.6175	-0.480788	0.561111	0.85685	0.391528	0.711546
AT1G01180	31.8488	0.511255	0.715921	-0.714123	0.475151	0.773736
AT1G01190	0	NA	NA	NA	NA	NA
AT1G01200	0	NA	NA	NA	NA	NA
AT1G01210	61.768	0.628331	0.505928	-1.24194	0.21426	0.534401
AT1G01220	20.974	0.0455401	0.754178	-0.0603837	0.95185	0.985422
AT1G01225	49.768	-2.07545	0.67956	3.05411	0.00225727	0.0202536
AT1G01230	275.138	-0.213039	0.381152	0.558933	0.576207	0.832963
AT1G01240	17.9741	-0.113915	0.650526	0.175112	0.860992	0.955009
AT1G01250	14.5313	3.30723	0.919303	-3.59753	0.000321248	0.00382577
AT1G01260	37.2705	-0.540129	0.590692	0.9144	0.360507	0.685262
AT1G01280	0.208602	-1.55691	4.03565	0.38579	0.699652	NA
AT1G01290	49.4427	-0.057025	0.518908	0.109894	0.912493	0.972973
AT1G01300	302.448	-1.73077	0.470689	3.67711	0.000235894	0.00291151
AT1G01305	0	NA	NA	NA	NA	NA
AT1G01310	3.63835	0.320883	1.58539	-0.202399	0.839605	0.947966
AT1G01320	68.0276	0.986601	0.517233	-1.90746	0.0564614	0.242808
AT1G01340	4.1493	-4.52064	1.72124	2.62638	0.00862977	0.0609866
AT1G01350	27.8119	0.0855553	0.705262	-0.12131	0.903446	0.969212
AT1G01355	1.33846	1.37623	2.89849	-0.47481	0.634923	0.866094
AT1G01360	41.4402	0.285121	0.68316	-0.417357	0.676418	0.884826
AT1G01370	65.9771	0.109185	0.516898	-0.211231	0.832707	0.945408
AT1G01380	0.365054	-2.13066	4.01253	0.531001	0.595418	NA
AT1G01390	0.695276	1.28262	3.63446	-0.352906	0.724159	NA
AT1G01400	0	NA	NA	NA	NA	NA
AT1G01410	0	NA	NA	NA	NA	NA
AT1G01420	2.12339	-1.69289	2.24501	0.754066	0.45081	0.754594
AT1G01430	105.137	-1.17132	0.435326	2.69066	0.007131	0.0528083
AT1G01440	9.93068	-1.77205	0.894327	1.98144	0.0475424	0.216667
AT1G01450	1.5968	0.404826	2.15707	-0.187674	0.851132	0.952119
AT1G01453	0	NA	NA	NA	NA	NA
AT1G01460	0.343432	-1.1966	4.04091	0.29612	0.767138	NA
AT1G01470	32.8146	0.953228	0.813329	-1.17201	0.241194	0.566874
AT1G01471	0	NA	NA	NA	NA	NA
AT1G01480	1.43858	1.43913	2.54698	-0.565033	0.572051	0.830862
AT1G01490	8.97333	-1.06186	1.13282	0.937364	0.348572	0.674142
AT1G01500	115.693	-0.069203	0.408974	0.169211	0.865631	0.956135
AT1G01510	125.513	-0.568651	0.374374	1.51894	0.128778	0.407011
AT1G01520	0.798628	-2.01511	3.02956	0.66515	0.505955	NA
AT1G01530	31.206	5.08673	0.967507	-5.25757	1.45974e-07	3.44018e-06
AT1G01540	164.981	-0.587794	0.377168	1.55844	0.119129	0.388672
AT1G01550	447.29	-0.315352	0.291233	1.08282	0.27889	0.60806
AT1G01560	0	NA	NA	NA	NA	NA
AT1G01570	28.3965	4.99788	0.808198	-6.18397	6.25088e-10	2.05781e-08
AT1G01580	0.305648	1.92332	4.04049	-0.476011	0.634066	NA
AT1G01590	6.15857	4.82194	1.53477	-3.1418	0.00167913	0.0158053
AT1G01600	41.6886	1.17365	0.532812	-2.20275	0.0276127	0.147539
AT1G01610	348.333	0.941532	0.424093	-2.22011	0.0264113	0.142786
AT1G01620	871.335	-4.5533	0.434846	10.4711	1.1732e-25	2.16359e-23
AT1G01630	114.656	0.0915891	0.527954	-0.173479	0.862275	0.955205
AT1G01640	26.7153	0.185174	0.641924	-0.288467	0.772989	0.923783
AT1G01650	146.117	0.452612	0.423296	-1.06926	0.284954	0.614661
AT1G01660	0.260753	-1.77736	4.02645	0.441421	0.658908	NA
AT1G01670	2.4096	0.607881	1.70132	-0.3573	0.720867	0.902041
AT1G01680	0	NA	NA	NA	NA	NA
AT1G01690	7.30026	-2.41574	1.3544	1.78362	0.0744857	0.290969
AT1G01695	0.510211	0.243015	3.99757	-0.0607908	0.951526	NA
AT1G01700	0.257263	0.472439	4.03708	-0.117025	0.90684	NA
AT1G01710	95.9866	0.0304942	0.429183	-0.0710517	0.943357	0.983001
AT1G01720	110.621	0.363617	0.47982	-0.757819	0.448559	0.752545
AT1G01725	55.1223	-1.07497	0.467583	2.29899	0.0215056	0.122672
AT1G01730	200.861	0.0614234	0.409042	-0.150164	0.880635	0.960292
AT1G01740	2.6517	0.436692	1.84037	-0.237285	0.812435	0.937886
AT1G01750	6.95758	-1.51463	1.01854	1.48705	0.137001	0.42107
AT1G01760	1.67374	-0.417957	1.94796	0.214561	0.83011	0.944372
AT1G01770	7.88942	-0.892084	1.16376	0.766551	0.443348	0.748902
AT1G01780	5.13773	-1.70101	1.39565	1.21879	0.222923	0.546094
AT1G01790	52.8368	0.192627	0.474279	-0.406146	0.684635	0.888358
AT1G01800	41.4768	-2.87823	0.534639	5.38351	7.30488e-08	1.7904e-06
AT1G01810	8.12351	-0.0407271	0.958705	0.0424814	0.966115	0.989611
AT1G01820	101.814	0.0788211	0.411901	-0.191359	0.848244	0.951033
AT1G01830	140.918	-0.302543	0.465955	0.649297	0.516147	0.797618
AT1G01840	13.6334	-0.432423	0.729572	0.592707	0.553377	0.820434
AT1G01860	7.83586	-1.45742	0.986722	1.47703	0.139667	0.425815
AT1G01880	5.3428	-0.791222	1.38484	0.571346	0.567765	0.828445
AT1G01900	1185.63	-6.48255	0.553798	11.7056	1.19269e-31	4.04555e-29
AT1G01910	218.64	-0.453984	0.359299	1.26352	0.206401	0.525175
AT1G01920	28.0516	0.057857	0.547202	-0.105733	0.915795	0.974147
AT1G01930	16.826	0.846039	0.933583	-0.906229	0.364815	0.689861
AT1G01940	93.1621	0.336076	0.443159	-0.758364	0.448233	0.752545
AT1G01950	47.8492	-0.750562	0.478965	1.56705	0.117103	0.385372
AT1G01960	242.721	-0.302684	0.340986	0.887675	0.374716	0.696996
AT1G01970	68.7714	-0.297562	0.526212	0.56548	0.571747	0.830683
AT1G01980	3.2114	-2.56694	1.77229	1.44838	0.147511	0.437878
AT1G01990	107.492	-0.18658	0.374712	0.49793	0.618533	0.855907
AT1G02000	124.824	0.295968	0.411751	-0.718803	0.472262	0.770805
AT1G02010	2.33021	0.779349	1.85254	-0.420692	0.67398	0.884194
AT1G02020	105.982	0.550137	0.403524	-1.36333	0.172778	0.477718
AT1G02030	0	NA	NA	NA	NA	NA
AT1G02040	0.104301	-1.03455	4.0437	0.255843	0.798072	NA
AT1G02050	4.85941	1.30851	1.33026	-0.983648	0.325289	0.653006
AT1G02060	5.89339	-0.111938	1.12848	0.0991933	0.920985	0.975802
AT1G02065	0.410224	2.24376	4.02144	-0.557948	0.57688	NA
AT1G02070	5.36612	0.734557	1.34798	-0.544931	0.585801	0.838623
AT1G02074	0	NA	NA	NA	NA	NA
AT1G02080	345.281	0.247991	0.334471	-0.741443	0.458425	0.759774
AT1G02090	218.376	1.09521	0.369971	-2.96025	0.00307386	0.0261947
AT1G02100	49.7212	0.126203	0.529701	-0.238253	0.811685	0.937456
AT1G02110	180.497	-2.23382	0.389323	5.7377	9.59686e-09	2.669e-07
AT1G02120	129.68	0.037084	0.462455	-0.0801893	0.936087	0.980586
AT1G02130	230.751	-0.245087	0.390592	0.627476	0.530347	0.806671
AT1G02140	942.566	-0.106861	0.3441	0.310552	0.756141	0.916717
AT1G02145	73.1349	0.586528	0.421022	-1.3931	0.163588	0.463878
AT1G02150	151.737	-0.0582622	0.407836	0.142857	0.886403	0.962111
AT1G02160	382.3	-0.137772	0.383722	0.359041	0.719564	0.901769
AT1G02170	226.467	-0.220906	0.360705	0.612428	0.540255	0.81227
AT1G02180	60.0212	-0.480128	0.558141	0.860227	0.389664	0.710021
AT1G02190	4.75402	4.63824	1.71675	-2.70176	0.00689734	0.0514996
AT1G02205	14.8028	0.800876	0.757151	-1.05775	0.29017	0.620167
AT1G02210	0	NA	NA	NA	NA	NA
AT1G02220	0.0521506	-0.612605	4.05242	0.15117	0.879841	NA
AT1G02230	0.312904	-1.96737	4.01859	0.489566	0.624441	NA
AT1G02250	0.256285	1.25456	4.06038	-0.308977	0.757339	NA
AT1G02260	52.1908	-0.662276	0.478689	1.38352	0.166505	0.4677
AT1G02270	52.5401	0.302306	0.585582	-0.516249	0.60568	0.848819
AT1G02280	161.773	0.379598	0.419746	-0.904353	0.365808	0.690777
AT1G02290	11.8832	-1.48673	0.925997	1.60555	0.108374	0.366553
AT1G02300	11.0486	0.563309	0.854553	-0.659185	0.509777	0.793641
AT1G02305	619.389	-0.222755	0.319856	0.696425	0.486163	0.779899
AT1G02310	2.5349	-3.61576	2.2312	1.62055	0.105115	0.360677
AT1G02320	0	NA	NA	NA	NA	NA
AT1G02330	116.859	0.398081	0.651203	-0.611301	0.541	0.812549
AT1G02335	0.67349	-1.20881	3.67584	0.328852	0.742267	NA
AT1G02340	1.1717	2.02999	2.65578	-0.764365	0.44465	0.749842
AT1G02350	6.31492	0.785663	1.14789	-0.684439	0.493698	0.784359
AT1G02360	0	NA	NA	NA	NA	NA
AT1G02370	22.4817	0.173046	0.615004	-0.281374	0.778424	0.925345
AT1G02380	3.16583	0.166271	1.6635	-0.0999527	0.920382	0.97562
AT1G02390	9.55899	-2.40997	1.07948	2.23252	0.0255808	0.139669
AT1G02391	0	NA	NA	NA	NA	NA
AT1G02400	2.69438	-0.813316	2.35378	0.345536	0.729691	0.903858
AT1G02405	40.5356	3.7301	0.714023	-5.22405	1.75047e-07	4.09486e-06
AT1G02410	26.2692	-0.667539	0.641407	1.04074	0.297995	0.626153
AT1G02420	7.07661	0.753181	1.28105	-0.58794	0.556572	0.822405
AT1G02430	5.34117	-0.513964	1.30785	0.392983	0.694332	0.892423
AT1G02440	0	NA	NA	NA	NA	NA
AT1G02450	0.301609	1.96945	4.03792	-0.487737	0.625736	NA
AT1G02460	1.9729	-0.150372	2.058	0.0730672	0.941753	0.982095
AT1G02470	0.658184	-1.72451	3.26855	0.527608	0.597771	NA
AT1G02475	67.1266	-0.199822	0.503888	0.396561	0.691691	0.891483
AT1G02490	0.417205	-2.27392	4.00769	0.567388	0.57045	NA
AT1G02500	1432.91	-0.0909507	0.330186	0.275453	0.782968	0.926464
AT1G02510	0	NA	NA	NA	NA	NA
AT1G02520	13.1242	1.55995	0.795058	-1.96206	0.049755	0.223105
AT1G02530	78.0408	1.15147	0.42859	-2.68665	0.00721733	0.0532814
AT1G02540	0	NA	NA	NA	NA	NA
AT1G02550	0	NA	NA	NA	NA	NA
AT1G02560	370.834	0.232925	0.296441	-0.785736	0.432022	0.74077
AT1G02570	827.988	-2.17102	0.565389	3.83987	0.000123098	0.00164278
AT1G02575	0	NA	NA	NA	NA	NA
AT1G02580	10.4543	3.12254	1.36965	-2.27982	0.0226185	0.12715
AT1G02590	0	NA	NA	NA	NA	NA
AT1G02610	1.41504	2.09605	2.82978	-0.740711	0.458869	0.760307
AT1G02620	0	NA	NA	NA	NA	NA
AT1G02630	1.26316	1.61729	2.24013	-0.721962	0.470318	0.769349
AT1G02640	8.37184	-0.689026	1.2307	0.559867	0.57557	0.832797
AT1G02650	10.5801	-1.44383	1.00875	1.43131	0.152341	0.445393
AT1G02660	29.5928	0.493102	0.586051	-0.841397	0.400125	0.718101
AT1G02670	3.74855	-1.35993	1.49248	0.91119	0.362195	0.687372
AT1G02680	61.1339	0.972698	0.583494	-1.66702	0.0955098	0.339485
AT1G02690	179.434	0.599019	0.361337	-1.65778	0.097361	0.344361
AT1G02700	27.3572	-2.42825	1.81697	1.33643	0.18141	0.491356
AT1G02710	4.03021	-2.36749	1.43708	1.64743	0.0994693	0.348795
AT1G02720	251.06	-2.20827	0.622544	3.54717	0.0003894	0.00454619
AT1G02730	242.871	-4.08411	0.590741	6.91354	4.72715e-12	2.09306e-10
AT1G02740	28.072	0.39936	0.627651	-0.636277	0.524596	0.802964
AT1G02750	106.534	0.541207	0.399212	-1.35569	0.175198	0.481118
AT1G02770	245.27	0.832688	0.384467	-2.16582	0.0303246	0.157812
AT1G02780	4108.75	0.0970056	0.301641	-0.321593	0.747761	0.912425
AT1G02790	7.06475	0.296148	1.29581	-0.228544	0.819223	0.940762
AT1G02800	26.6056	-0.91671	0.742408	1.23478	0.216913	0.537822
AT1G02810	11.1862	-3.62257	1.04627	3.46236	0.000535462	0.00602911
AT1G02813	0.448879	-0.111553	4.02553	0.0277114	0.977892	NA
AT1G02816	291.971	0.398774	0.381258	-1.04594	0.295588	0.625174
AT1G02820	9.46172	6.82518	1.46209	-4.6681	3.03996e-06	5.73997e-05
AT1G02830	0	NA	NA	NA	NA	NA
AT1G02840	461.589	0.105497	0.327459	-0.322168	0.747325	0.912169
AT1G02850	40.2641	-3.82042	0.746602	5.11707	3.10312e-07	6.9264e-06
AT1G02860	35.741	-2.01807	0.590954	3.41493	0.000637986	0.00702117
AT1G02870	88.7561	1.98533	0.434581	-4.56838	4.91507e-06	8.92559e-05
AT1G02880	11.0456	1.19244	0.957451	-1.24543	0.212973	0.532784
AT1G02890	202.542	-0.0220289	0.456307	0.0482766	0.961496	0.988761
AT1G02900	2.50192	1.43924	1.93033	-0.745593	0.455913	0.758379
AT1G02910	25.8044	0.42193	0.630826	-0.668853	0.503589	0.790257
AT1G02920	2.55711	1.84414	1.93545	-0.952824	0.340679	0.667272
AT1G02930	3416.59	0.856065	0.484025	-1.76864	0.0769541	0.296982
AT1G02940	420.728	3.89038	0.425439	-9.14438	5.99756e-20	6.43636e-18
AT1G02950	0	NA	NA	NA	NA	NA
AT1G02960	12.8653	0.424805	1.03516	-0.410377	0.681529	0.886992
AT1G02965	0	NA	NA	NA	NA	NA
AT1G02970	27.449	-0.197499	0.592209	0.333495	0.738761	0.908361
AT1G02980	310.368	2.35174	0.369052	-6.37238	1.8612e-10	6.5958e-09
AT1G02990	18.6272	0.911374	0.866091	-1.05228	0.292669	0.622188
AT1G03000	37.3521	-0.182227	0.54604	0.333725	0.738587	0.908349
AT1G03010	0.343432	-1.1966	4.04091	0.29612	0.767138	NA
AT1G03020	0	NA	NA	NA	NA	NA
AT1G03022	0	NA	NA	NA	NA	NA
AT1G03030	75.3536	0.238892	0.393205	-0.607551	0.543485	0.814274
AT1G03040	113.66	-0.251066	0.407621	0.615928	0.537942	0.81084
AT1G03050	0.710581	2.18785	3.17738	-0.688571	0.491093	NA
AT1G03055	12.4918	-0.511797	0.901488	0.567725	0.570222	0.829926
AT1G03060	149.89	-0.531135	0.402198	1.32058	0.186641	0.498348
AT1G03070	48.3015	-0.373531	0.578618	0.645556	0.518567	0.799125
AT1G03080	28.124	-1.00348	0.797254	1.25866	0.208152	0.527601
AT1G03090	34.4142	0.387097	0.682597	-0.567096	0.570649	0.830039
AT1G03100	4.13861	-1.43116	1.39717	1.02432	0.305683	0.63403
AT1G03103	0	NA	NA	NA	NA	NA
AT1G03106	1.33972	0.35523	2.33771	-0.151957	0.879221	0.959884
AT1G03110	33.9898	-0.605579	0.553991	1.09312	0.274341	0.602649
AT1G03120	9.60803	1.36881	1.02928	-1.32988	0.183559	0.493431
AT1G03130	147.237	0.161375	0.604157	-0.267107	0.789387	0.928825
AT1G03140	188.435	0.115503	0.334796	-0.344995	0.730098	0.903996
AT1G03150	170.329	0.651223	0.380892	-1.70973	0.0873157	0.32124
AT1G03160	27.6415	0.214359	0.610041	-0.351385	0.725299	0.903416
AT1G03170	2.86825	1.39014	1.77737	-0.782134	0.434136	0.742719
AT1G03180	7.20349	-1.72736	1.03663	1.66633	0.0956485	0.339724
AT1G03190	34.8712	-0.124446	0.610714	0.203771	0.838532	0.947752
AT1G03200	0	NA	NA	NA	NA	NA
AT1G03210	77.2189	-2.26885	0.425923	5.3269	9.99035e-08	2.40821e-06
AT1G03220	28.2515	-1.03209	0.766498	1.34651	0.178139	0.486032
AT1G03230	48.3464	1.22309	0.719005	-1.70109	0.0889262	0.32525
AT1G03240	0.256285	1.25456	4.06038	-0.308977	0.757339	NA
AT1G03250	67.6079	-0.738044	0.554	1.33221	0.182791	0.492662
AT1G03260	55.7888	-0.00974749	0.462343	0.0210828	0.98318	0.99506
AT1G03270	23.2588	-1.50033	0.824456	1.81978	0.0687927	0.276378
AT1G03280	38.462	0.286235	0.778163	-0.367834	0.712997	0.899772
AT1G03290	88.0689	-0.0318048	0.654056	0.0486271	0.961216	0.988761
AT1G03300	4.49886	0.0644572	1.54357	-0.0417584	0.966691	0.98967
AT1G03310	113.172	0.12504	0.35952	-0.347798	0.727992	0.903717
AT1G03320	0	NA	NA	NA	NA	NA
AT1G03330	414.656	0.10968	0.488601	-0.224477	0.822386	0.942002
AT1G03340	3.46894	1.01775	1.49598	-0.680325	0.496299	0.786523
AT1G03350	254.667	-0.0554068	0.330906	0.16744	0.867024	0.956325
AT1G03360	38.2812	0.756984	0.516547	-1.46547	0.142793	0.431148
AT1G03365	12.3926	-0.773723	0.952228	0.81254	0.416482	0.730716
AT1G03370	14.8022	-0.658816	0.883879	0.745369	0.456049	0.758379
AT1G03380	31.4085	0.358829	0.701855	-0.511258	0.60917	0.851213
AT1G03390	0.256285	1.25456	4.06038	-0.308977	0.757339	NA
AT1G03400	9.9992	1.0428	1.00515	-1.03746	0.299523	0.628025
AT1G03410	567.868	-1.68472	0.452825	3.72046	0.000198858	0.00250484
AT1G03430	65.8377	-1.02188	0.490824	2.08197	0.0373448	0.183156
AT1G03440	187.505	-3.91252	0.465868	8.39834	4.5284e-17	3.49662e-15
AT1G03445	112.005	3.98702	0.509074	-7.83191	4.80495e-15	3.11502e-13
AT1G03457	14.872	-3.6025	0.94853	3.79798	0.000145881	0.00190964
AT1G03470	51.4833	-2.92851	0.730082	4.01121	6.04078e-05	0.000877924
AT1G03475	232.675	0.402748	0.338266	-1.19063	0.233801	0.558341
AT1G03490	0	NA	NA	NA	NA	NA
AT1G03495	7.57872	0.00828478	0.994657	-0.00832928	0.993354	0.997757
AT1G03510	8.66408	-0.444786	1.18879	0.374151	0.708292	0.897891
AT1G03520	25.0838	-0.496233	0.598894	0.828583	0.40734	0.724275
AT1G03530	25.9001	1.08783	0.653651	-1.66424	0.0960644	0.340755
AT1G03540	1.51972	-1.72108	2.27095	0.757869	0.448529	0.752545
AT1G03550	2.82495	-0.0839897	1.50322	0.0558731	0.955443	0.986275
AT1G03560	11.3173	0.930499	0.850522	-1.09403	0.27394	0.602472
AT1G03590	32.9898	1.0535	0.611012	-1.72419	0.0846728	0.31536
AT1G03600	339.112	0.375839	0.342182	-1.09836	0.272048	0.600799
AT1G03610	56.5387	0.444841	0.504875	-0.881092	0.378268	0.701064
AT1G03620	0	NA	NA	NA	NA	NA
AT1G03630	65.1179	0.669607	0.478134	-1.40046	0.161376	0.460329
AT1G03650	15.3541	1.59081	0.902515	-1.76264	0.077961	0.298984
AT1G03660	1.13543	-3.59267	2.93696	1.22326	0.22123	0.543631
AT1G03670	0	NA	NA	NA	NA	NA
AT1G03680	631.796	-0.467548	0.430362	1.08641	0.277299	0.605715
AT1G03687	31.1997	0.00136461	0.590471	-0.00231105	0.998156	0.999254
AT1G03700	1.23067	3.84203	3.33718	-1.15128	0.249617	0.577033
AT1G03710	322.662	0.291323	0.38327	-0.760098	0.447196	0.751791
AT1G03720	0.205112	1.25456	4.06038	-0.308977	0.757339	NA
AT1G03730	56.0676	0.240433	0.473697	-0.507566	0.611758	0.852431
AT1G03740	11.5005	-0.0421851	1.09143	0.0386511	0.969169	0.98967
AT1G03750	11.5746	-0.630862	1.05927	0.595564	0.551467	0.819328
AT1G03760	28.3481	1.85744	0.648711	-2.86327	0.0041929	0.0340359
AT1G03770	16.8969	0.14205	0.973694	-0.145888	0.88401	0.961122
AT1G03780	19.5172	-0.699227	0.946282	0.73892	0.459956	0.760984
AT1G03790	0.820448	3.25331	3.8493	-0.845169	0.398016	NA
AT1G03800	9.96024	4.75395	1.23963	-3.83496	0.000125584	0.00167049
AT1G03810	0	NA	NA	NA	NA	NA
AT1G03820	0.0521506	-0.612605	4.05242	0.15117	0.879841	NA
AT1G03830	16.493	0.352907	0.887442	-0.397667	0.690875	0.89118
AT1G03840	2.80507	-2.90293	1.94878	1.48962	0.136325	0.419487
AT1G03850	1.47346	-1.32356	2.287	0.578735	0.562768	0.825083
AT1G03860	372.997	1.73852	0.306072	-5.6801	1.34616e-08	3.64289e-07
AT1G03870	6.37114	-0.0719273	1.06026	0.0678394	0.945913	0.98388
AT1G03880	0.602818	0.881586	3.87405	-0.227562	0.819987	NA
AT1G03890	0.305648	1.92332	4.04049	-0.476011	0.634066	NA
AT1G03900	309.023	-0.179975	0.334826	0.537518	0.59091	0.841671
AT1G03905	21.1318	-0.316611	0.648466	0.488246	0.625376	0.859428
AT1G03910	85.7881	0.443572	0.506543	-0.875686	0.381201	0.703399
AT1G03920	90.6012	-0.169066	0.692563	0.244117	0.80714	0.935747
AT1G03930	13.7797	1.05793	0.806161	-1.3123	0.189418	0.501184
AT1G03940	8.96017	1.73327	1.19941	-1.4451	0.14843	0.440122
AT1G03950	34.7695	1.0907	0.81902	-1.33172	0.182953	0.492662
AT1G03960	13.6238	-0.127427	0.798894	0.159504	0.873272	0.958223
AT1G03970	45.3418	0.488464	0.624373	-0.782327	0.434022	0.742669
AT1G03980	0.873859	0.79231	2.98563	-0.265375	0.790721	NA
AT1G03982	0	NA	NA	NA	NA	NA
AT1G03990	4.37188	-2.63448	1.48523	1.77379	0.0760983	0.295056
AT1G04000	214.124	-0.0185791	0.452066	0.0410982	0.967218	0.98967
AT1G04010	21.1274	1.12821	0.690534	-1.63382	0.102297	0.35569
AT1G04020	28.0004	0.0817094	0.596115	-0.13707	0.890976	0.963896
AT1G04030	41.0299	-1.57637	0.823065	1.91525	0.055461	0.239973
AT1G04040	1.03113	-3.44695	3.05219	1.12934	0.258756	NA
AT1G04050	10.4401	-0.974196	0.931033	1.04636	0.295395	0.624905
AT1G04070	491.462	0.492897	0.490827	-1.00422	0.315273	0.644007
AT1G04080	287.24	0.00975347	0.337493	-0.0288998	0.976945	0.992787
AT1G04090	8.5251	-1.1316	1.06037	1.06718	0.28589	0.61598
AT1G04100	12.4287	-0.507934	0.87179	0.582634	0.56014	0.82422
AT1G04110	0.260753	-1.77736	4.02645	0.441421	0.658908	NA
AT1G04120	200.849	-0.903335	0.454761	1.98639	0.0469898	0.214922
AT1G04130	26.842	0.466209	0.728881	-0.639623	0.522418	0.801753
AT1G04140	224.099	-0.244739	0.372026	0.657855	0.510632	0.794234
AT1G04150	16.9595	-1.49672	0.849076	1.76276	0.0779414	0.298984
AT1G04160	13.9872	-0.596648	0.731704	0.815423	0.41483	0.729467
AT1G04170	552.721	0.14612	0.377907	-0.386655	0.699012	0.893839
AT1G04171	0	NA	NA	NA	NA	NA
AT1G04180	0	NA	NA	NA	NA	NA
AT1G04190	88.7914	0.104753	0.385727	-0.271571	0.785952	0.92768
AT1G04200	39.7184	-0.212448	0.624089	0.340414	0.733545	0.9057
AT1G04210	60.3289	-0.529692	0.418421	1.26593	0.205538	0.524517
AT1G04220	236.995	0.578311	0.376043	-1.53788	0.124077	0.397444
AT1G04230	35.1813	0.104166	0.694567	-0.149973	0.880786	0.960366
AT1G04240	0	NA	NA	NA	NA	NA
AT1G04250	5.75322	-0.645498	1.07314	0.601504	0.547504	0.816635
AT1G04260	302.548	-0.496398	0.414705	1.19699	0.23131	0.555605
AT1G04270	4634.21	-0.0674031	0.424026	0.15896	0.8737	0.958527
AT1G04280	2.31381	-2.88294	2.36586	1.21856	0.223011	0.546171
AT1G04290	108.83	-0.171729	0.40394	0.425134	0.670739	0.883175
AT1G04300	72.1439	0.402472	0.464552	-0.866367	0.386289	0.707114
AT1G04310	145.03	-0.438826	0.382682	1.14671	0.2515	0.578219
AT1G04330	2.0745	-3.47895	2.23219	1.55854	0.119106	0.388664
AT1G04340	443.309	0.0892773	0.457497	-0.195143	0.845281	0.950075
AT1G04350	20.5684	0.285899	0.730866	-0.391178	0.695665	0.892909
AT1G04360	5.36004	-1.21418	1.33045	0.912608	0.361449	0.686366
AT1G04370	0	NA	NA	NA	NA	NA
AT1G04380	512.468	-5.08375	0.378711	13.4238	4.38554e-41	3.62189e-38
AT1G04390	9.86481	0.154776	0.854438	-0.181144	0.856254	0.953877
AT1G04400	62.7758	0.123842	0.450517	-0.274888	0.783403	0.926521
AT1G04410	5457.36	-0.574143	0.381839	1.50363	0.132678	0.413557
AT1G04420	69.0477	0.267544	0.438058	-0.61075	0.541365	0.812775
AT1G04430	104.465	0.649216	0.489406	-1.32654	0.184661	0.494731
AT1G04440	37.2727	0.916863	0.53946	-1.69959	0.0892075	0.325927
AT1G04445	242.232	9.39973	0.901252	-10.4296	1.81581e-25	3.22349e-23
AT1G04450	0	NA	NA	NA	NA	NA
AT1G04470	1.63825	4.23375	2.73	-1.55082	0.120944	0.392371
AT1G04480	1795.22	0.957015	0.436673	-2.19161	0.0284079	0.150729
AT1G04490	4.84868	-3.84354	1.53347	2.50644	0.0121954	0.0795523
AT1G04500	0.517741	-1.37312	3.9983	0.343427	0.731277	NA
AT1G04501	0	NA	NA	NA	NA	NA
AT1G04510	265.304	0.317993	0.459152	-0.692565	0.488583	0.781302
AT1G04520	130.229	-3.7509	0.475551	7.8875	3.08311e-15	2.02642e-13
AT1G04530	102.919	-1.36428	0.408853	3.33685	0.000847328	0.00888736
AT1G04540	6.67236	-0.963946	1.33284	0.723228	0.46954	0.768794
AT1G04550	87.3004	-1.59474	0.449901	3.54464	0.000393145	0.00458428
AT1G04555	36.8243	1.80769	0.826211	-2.18793	0.0286747	0.151467
AT1G04560	0	NA	NA	NA	NA	NA
AT1G04570	31.8793	-0.256798	0.63775	0.402663	0.687196	0.889487
AT1G04580	517.104	0.166181	0.459081	-0.361987	0.717362	0.901026
AT1G04590	29.601	0.974066	0.829325	-1.17453	0.240183	0.56597
AT1G04600	1.85927	-0.0781092	2.06088	0.0379009	0.969767	0.98967
AT1G04610	1.97475	0.0748003	1.8471	-0.040496	0.967698	0.98967
AT1G04620	10.8078	-0.156144	0.950025	0.164358	0.86945	0.956863
AT1G04625	0	NA	NA	NA	NA	NA
AT1G04630	254.308	0.0965215	0.3237	-0.298181	0.765565	0.920972
AT1G04635	21.9638	1.91909	0.71662	-2.67797	0.00740695	0.0542386
AT1G04640	30.5545	1.31143	0.640918	-2.04617	0.0407395	0.193946
AT1G04645	221.875	-2.57953	0.370544	6.96146	3.36766e-12	1.53035e-10
AT1G04650	10.0675	-0.0979594	0.916291	0.106909	0.914861	0.973819
AT1G04660	2168.46	-2.76088	0.373522	7.39148	1.45199e-13	8.06449e-12
AT1G04670	0	NA	NA	NA	NA	NA
AT1G04680	28.232	-3.70535	0.767605	4.82715	1.385e-06	2.8137e-05
AT1G04684	0	NA	NA	NA	NA	NA
AT1G04690	481.622	-0.0675054	0.310008	0.217754	0.827621	0.943364
AT1G04700	2.2988	-1.1124	2.16177	0.514578	0.606848	0.849256
AT1G04710	100.707	0.963186	0.467537	-2.06013	0.0393865	0.18974
AT1G04730	9.09729	-0.341178	0.895783	0.380871	0.703299	0.895326
AT1G04750	844.748	-0.0667148	0.316065	0.211079	0.832825	0.945408
AT1G04760	22.5362	-3.03479	0.753677	4.02665	5.65776e-05	0.000827323
AT1G04770	109.853	0.0590797	0.410351	-0.143973	0.885521	0.961995
AT1G04778	9.94242	0.995682	0.957255	-1.04014	0.298274	0.626391
AT1G04780	41.4589	0.734352	0.953068	-0.770514	0.440995	0.747274
AT1G04790	33.3166	-0.0603159	0.597195	0.100999	0.919552	0.975585
AT1G04800	0.561933	2.69801	3.47286	-0.776885	0.437227	NA
AT1G04810	280.153	0.922771	0.3334	-2.76776	0.00564437	0.0434711
AT1G04820	4087.94	-1.47048	0.409179	3.59375	0.000325959	0.00387701
AT1G04830	63.6931	-0.0961156	0.43731	0.219788	0.826036	0.942644
AT1G04840	1.22204	1.80617	2.60221	-0.694092	0.487624	0.780519
AT1G04850	175.675	0.27634	0.584613	-0.47269	0.636435	0.866889
AT1G04860	56.0829	1.04275	0.499997	-2.08552	0.0370221	0.182327
AT1G04870	91.6838	0.170652	0.454757	-0.375258	0.707468	0.897446
AT1G04880	10.1487	5.08154	1.24744	-4.07359	4.62939e-05	0.000691315
AT1G04890	0	NA	NA	NA	NA	NA
AT1G04900	31.9711	1.43649	0.562354	-2.55443	0.0106361	0.0714401
AT1G04910	61.1359	0.0870376	0.507362	-0.171549	0.863792	0.955706
AT1G04920	25.847	-5.7604	1.02593	5.61481	1.96779e-08	5.17704e-07
AT1G04930	9.03869	0.530159	1.16684	-0.454356	0.649573	0.873161
AT1G04940	8.91524	-0.315224	0.903113	0.349041	0.727058	0.903717
AT1G04945	24.9325	0.0592435	0.627175	-0.0944609	0.924743	0.976523
AT1G04950	51.9029	-0.122393	0.473093	0.258707	0.795861	0.931004
AT1G04960	54.8952	0.558519	0.440401	-1.2682	0.204725	0.523949
AT1G04970	78.4276	0.175294	0.444637	-0.394242	0.693402	0.892114
AT1G04980	60.794	0.650985	0.422412	-1.54111	0.123289	0.396525
AT1G04985	56.745	0.716931	0.710482	-1.00908	0.312937	0.641982
AT1G04990	135.693	0.453897	0.374014	-1.21358	0.224908	0.548481
AT1G05000	28.5236	-1.19799	0.669647	1.78899	0.0736157	0.288851
AT1G05010	6.04636	-1.9454	1.22536	1.58762	0.112373	0.375335
AT1G05020	1.92579	0.621689	1.86943	-0.332555	0.73947	0.90873
AT1G05030	7.55919	-0.741256	1.05665	0.701516	0.482981	0.77835
AT1G05040	0	NA	NA	NA	NA	NA
AT1G05055	83.7535	-0.557276	0.403602	1.38076	0.167354	0.469002
AT1G05060	52.914	0.389633	0.684965	-0.568836	0.569467	0.829463
AT1G05065	0.343432	-1.1966	4.04091	0.29612	0.767138	NA
AT1G05070	50.5008	-0.839828	0.801236	1.04817	0.294562	0.623839
AT1G05080	3.0078	3.20302	1.9081	-1.67864	0.0932216	0.334324
AT1G05085	0	NA	NA	NA	NA	NA
AT1G05090	2.72075	-2.83471	1.75392	1.61622	0.106047	0.36205
AT1G05100	3.47331	0.856096	1.6915	-0.506117	0.612775	0.852587
AT1G05120	80.8012	-0.115607	0.409791	0.282112	0.777858	0.925082
AT1G05136	0	NA	NA	NA	NA	NA
AT1G05140	66.8405	-0.734524	0.489639	1.50013	0.13358	0.414939
AT1G05150	185.319	-0.853461	0.340574	2.50595	0.0122124	0.0796344
AT1G05160	636.51	-1.87286	0.311072	6.02065	1.7372e-09	5.40068e-08
AT1G05170	51.9631	-1.01596	0.652086	1.55801	0.119231	0.388805
AT1G05180	85.3988	1.09914	0.435703	-2.52269	0.0116462	0.0768655
AT1G05190	462.39	0.695438	0.322281	-2.15787	0.0309382	0.160313
AT1G05200	11.5924	0.251643	1.00189	-0.251167	0.801685	0.933309
AT1G05205	272.59	-0.349017	0.397801	0.877366	0.380288	0.702618
AT1G05210	121.139	0.968432	0.510051	-1.8987	0.0576042	0.246123
AT1G05220	20.5282	-3.82299	0.874144	4.37341	1.22319e-05	0.000205434
AT1G05230	173.695	-0.464115	0.452418	1.02585	0.304961	0.633152
AT1G05240	0	NA	NA	NA	NA	NA
AT1G05250	0	NA	NA	NA	NA	NA
AT1G05260	1901.88	-0.583141	0.295008	1.97669	0.0480762	0.218471
AT1G05270	159.539	0.00973776	0.367427	-0.0265025	0.978857	0.993555
AT1G05280	430.054	-0.359163	0.315937	1.13682	0.255614	0.582671
AT1G05290	0	NA	NA	NA	NA	NA
AT1G05291	15.7784	3.20414	0.904582	-3.54213	0.000396916	0.00462258
AT1G05300	31.7752	-0.971322	0.662851	1.46537	0.14282	0.43116
AT1G05310	0.365054	-2.13066	4.01253	0.531001	0.595418	NA
AT1G05320	6.407	-0.885299	1.32932	0.665977	0.505426	0.791466
AT1G05330	2.13087	-3.1975	2.32596	1.3747	0.169225	0.47216
AT1G05340	97.154	-1.19473	0.573938	2.08163	0.0373763	0.183264
AT1G05350	172.025	0.855321	0.445581	-1.91956	0.0549131	0.238199
AT1G05360	29.5658	0.109235	0.842641	-0.129635	0.896855	0.966733
AT1G05370	22.9014	-7.88402	1.33127	5.92216	3.17733e-09	9.46574e-08
AT1G05380	105.737	-0.246195	0.394755	0.623666	0.532847	0.808308
AT1G05385	20.7512	1.08911	0.698908	-1.5583	0.119163	0.388711
AT1G05400	4.9576	-1.19051	1.26795	0.93892	0.347772	0.673257
AT1G05410	82.7136	-0.304666	0.552663	0.551269	0.581449	0.835852
AT1G05420	38.7415	-4.06939	0.722186	5.63482	1.75237e-08	4.65543e-07
AT1G05430	73.8768	-0.0717329	0.480988	0.149136	0.881446	0.960416
AT1G05440	38.7887	-2.84947	0.586971	4.85453	1.2067e-06	2.48604e-05
AT1G05450	7.18928	6.42246	1.569	-4.09335	4.2519e-05	0.000643032
AT1G05460	41.8924	-0.528246	0.904857	0.58379	0.559362	0.823969
AT1G05470	2.16345	-3.52701	2.01501	1.75037	0.0800549	0.304189
AT1G05490	341.585	-0.0204881	0.343624	0.0596238	0.952455	0.985558
AT1G05500	283.387	0.0754441	0.328091	-0.229949	0.818132	0.94012
AT1G05510	0.448879	-0.111553	4.02553	0.0277114	0.977892	NA
AT1G05520	164.67	-0.336326	0.333584	1.00822	0.313349	0.641996
AT1G05530	0.104301	-1.03455	4.0437	0.255843	0.798072	NA
AT1G05540	24.0914	-1.63377	0.807592	2.02301	0.043072	0.201764
AT1G05550	0.973135	2.63843	2.88949	-0.913114	0.361182	NA
AT1G05560	13.0875	-3.01834	1.08886	2.77202	0.00557103	0.043017
AT1G05570	141.161	0.452896	0.367101	-1.23371	0.217311	0.538388
AT1G05575	0.402145	2.31222	4.01604	-0.575746	0.564787	NA
AT1G05577	0.100536	1.07032	4.06639	-0.263211	0.792388	NA
AT1G05580	2.22318	1.41722	2.35115	-0.602777	0.546657	0.815885
AT1G05590	75.2034	-0.282406	0.450298	0.627153	0.530559	0.806689
AT1G05600	32.996	0.295921	0.518795	-0.5704	0.568407	0.828657
AT1G05610	0	NA	NA	NA	NA	NA
AT1G05615	0	NA	NA	NA	NA	NA
AT1G05620	107.928	-0.467169	0.410876	1.13701	0.255535	0.582671
AT1G05630	29.8333	-1.92079	0.748497	2.56619	0.0102822	0.0695553
AT1G05640	9.83025	-0.87365	1.08165	0.807703	0.419261	0.732417
AT1G05650	0	NA	NA	NA	NA	NA
AT1G05660	0.469355	-2.40159	4.00373	0.599838	0.548614	NA
AT1G05670	2.50364	0.990501	1.87391	-0.528575	0.597101	0.845169
AT1G05675	0	NA	NA	NA	NA	NA
AT1G05680	0.0521506	-0.612605	4.05242	0.15117	0.879841	NA
AT1G05690	5.32324	0.915552	1.18111	-0.775159	0.438245	0.745944
AT1G05700	0	NA	NA	NA	NA	NA
AT1G05710	35.2599	-0.0359564	0.616977	0.0582784	0.953527	0.985808
AT1G05720	435.751	0.454572	0.396859	-1.14542	0.252033	0.578898
AT1G05730	35.5257	2.39867	0.652119	-3.67828	0.000234815	0.00290196
AT1G05740	0	NA	NA	NA	NA	NA
AT1G05750	7.73923	-0.166397	0.979987	0.169795	0.865172	0.956115
AT1G05760	0	NA	NA	NA	NA	NA
AT1G05770	0	NA	NA	NA	NA	NA
AT1G05780	10.7019	0.0284243	0.93784	-0.0303083	0.975821	0.992363
AT1G05785	131.471	-0.00359791	0.511707	0.00703119	0.99439	0.998346
AT1G05790	9.30816	0.544619	1.15198	-0.47277	0.636378	0.866889
AT1G05800	0	NA	NA	NA	NA	NA
AT1G05805	15.8374	-0.151042	0.769716	0.196231	0.844429	0.94967
AT1G05810	2.35495	-1.58392	1.91951	0.825171	0.409275	0.725677
AT1G05820	3.11031	0.932189	1.78936	-0.520962	0.602393	0.84772
AT1G05830	22.2626	-0.347321	0.605496	0.573614	0.566229	0.827374
AT1G05835	27.8116	-5.85255	1.03564	5.65116	1.59373e-08	4.2578e-07
AT1G05840	73.7566	0.0731268	0.415333	-0.176068	0.860241	0.954838
AT1G05850	5301.59	-0.188395	0.279982	0.672882	0.501022	0.789
AT1G05860	20.8353	-1.26763	0.715337	1.77207	0.0763822	0.295615
AT1G05870	27.6972	0.283835	0.844504	-0.336097	0.736798	0.908042
AT1G05880	0	NA	NA	NA	NA	NA
AT1G05890	44.1593	-0.522197	0.473641	1.10252	0.270238	0.599147
AT1G05894	0.50103	-0.526313	3.68483	0.142832	0.886423	NA
AT1G05900	10.4709	-0.0233922	0.8956	0.026119	0.979162	0.993759
AT1G05910	86.9426	0.355446	0.546695	-0.650173	0.515581	0.797478
AT1G05920	0	NA	NA	NA	NA	NA
AT1G05925	0	NA	NA	NA	NA	NA
AT1G05930	0	NA	NA	NA	NA	NA
AT1G05940	356.519	0.133748	0.412583	-0.324172	0.745808	0.911672
AT1G05950	13.717	-0.380068	1.05737	0.359447	0.719261	0.901508
AT1G05960	21.3572	-0.137084	0.671293	0.204208	0.838191	0.947664
AT1G05970	43.967	-0.320754	0.460615	0.696359	0.486204	0.779899
AT1G05990	0	NA	NA	NA	NA	NA
AT1G06000	23.761	-4.05309	0.819652	4.94489	7.61873e-07	1.62696e-05
AT1G06010	143.432	-0.293713	0.427421	0.687175	0.491972	0.783583
AT1G06020	7.49228	6.47689	1.51993	-4.2613	2.03245e-05	0.000329125
AT1G06030	5.44437	5.18994	1.5183	-3.41826	0.000630227	0.00696402
AT1G06040	701.147	-0.167328	0.297891	0.561708	0.574315	0.831984
AT1G06050	37.9807	1.3461	0.57932	-2.32359	0.0201477	0.116289
AT1G06060	45.7572	-0.0222211	0.460705	0.0482327	0.961531	0.988761
AT1G06070	36.7903	-0.570621	0.570346	1.00048	0.317077	0.645827
AT1G06080	133.148	-2.09135	0.435068	4.80695	1.53253e-06	3.07721e-05
AT1G06090	0	NA	NA	NA	NA	NA
AT1G06100	0	NA	NA	NA	NA	NA
AT1G06110	114.542	0.23917	0.433976	-0.551114	0.581556	0.835852
AT1G06120	0	NA	NA	NA	NA	NA
AT1G06130	38.4002	-1.06443	0.500709	2.12584	0.0335168	0.170364
AT1G06135	0	NA	NA	NA	NA	NA
AT1G06137	0	NA	NA	NA	NA	NA
AT1G06140	1.84615	3.56903	2.69167	-1.32595	0.184856	0.494862
AT1G06148	0	NA	NA	NA	NA	NA
AT1G06149	0	NA	NA	NA	NA	NA
AT1G06150	19.4439	0.415635	0.697276	-0.596084	0.551119	0.819178
AT1G06160	0	NA	NA	NA	NA	NA
AT1G06170	1.57277	-4.05602	2.6306	1.54186	0.123107	0.396136
AT1G06180	2.48373	-3.6155	2.23299	1.61913	0.105419	0.361191
AT1G06190	89.0503	0.630707	0.396053	-1.59248	0.111277	0.373182
AT1G06200	145.918	0.222204	0.360931	-0.615642	0.538131	0.810921
AT1G06210	72.0168	0.0686745	0.636403	-0.10791	0.914067	0.973353
AT1G06220	236.281	0.144218	0.31536	-0.457311	0.647447	0.871721
AT1G06225	0.312904	-1.96737	4.01859	0.489566	0.624441	NA
AT1G06230	98.7834	0.177913	0.491481	-0.361994	0.717356	0.901026
AT1G06240	55.9851	0.45504	0.468123	-0.972052	0.331025	0.658548
AT1G06250	0.88307	-1.85764	3.32584	0.558548	0.57647	NA
AT1G06260	0.759944	2.31755	3.09717	-0.74828	0.454291	NA
AT1G06270	18.0094	0.349744	0.685503	-0.5102	0.609912	0.851482
AT1G06280	0	NA	NA	NA	NA	NA
AT1G06290	113.287	1.32941	0.400613	-3.31844	0.000905225	0.00939127
AT1G06310	6.87582	-2.49631	1.29024	1.93476	0.0530196	0.232588
AT1G06320	0.706845	-0.463366	2.90169	0.159688	0.873127	NA
AT1G06330	0.0521506	-0.612605	4.05242	0.15117	0.879841	NA
AT1G06340	0.208602	-1.55691	4.03565	0.38579	0.699652	NA
AT1G06350	2.9536	-4.96591	1.92863	2.57484	0.0100286	0.068253
AT1G06360	1.20771	-3.65365	3.00525	1.21576	0.224078	0.547372
AT1G06380	35.6598	0.711518	0.554392	-1.28342	0.199344	0.515934
AT1G06390	44.5093	-0.00783577	0.597488	0.0131145	0.989536	0.997127
AT1G06400	152.724	0.50733	0.45082	-1.12535	0.260441	0.587101
AT1G06410	152.671	0.37906	0.400324	-0.946882	0.343699	0.669527
AT1G06420	11.9419	-0.199879	1.08989	0.183393	0.854489	0.953252
AT1G06430	110.153	-0.594921	0.435699	1.36544	0.172115	0.476578
AT1G06440	1.47668	0.93185	2.05657	-0.453108	0.650471	0.873931
AT1G06450	11.2305	-0.350429	0.910714	0.384785	0.700397	0.894569
AT1G06460	8.17227	0.580097	1.04153	-0.556965	0.577551	0.833736
AT1G06470	29.8666	0.670696	0.71219	-0.941737	0.346328	0.671892
AT1G06475	25.0416	-0.702515	0.595178	1.18034	0.237864	0.563369
AT1G06490	0.907214	1.21677	2.45866	-0.494892	0.620676	NA
AT1G06500	18.7522	-0.614706	0.921338	0.667188	0.504652	0.791044
AT1G06510	30.3707	-0.219203	0.623227	0.351723	0.725046	0.903276
AT1G06515	246.31	-1.38837	0.511867	2.71236	0.00668056	0.0501768
AT1G06520	65.4556	0.569281	0.464053	-1.22676	0.219913	0.541866
AT1G06530	175.947	0.529525	0.426174	-1.24251	0.214049	0.53431
AT1G06540	0.856441	2.5102	3.34773	-0.749822	0.453362	NA
AT1G06550	370.487	0.825744	0.611515	-1.35032	0.176912	0.484004
AT1G06560	12.3419	0.0325917	0.82253	-0.0396237	0.968393	0.98967
AT1G06570	95.5328	0.79573	0.58802	-1.35324	0.17598	0.482359
AT1G06580	3.50458	0.743494	1.43902	-0.516668	0.605388	0.848598
AT1G06590	42.0191	-0.370968	0.478157	0.77583	0.43785	0.745678
AT1G06620	0.763006	3.17005	3.0681	-1.03323	0.301497	NA
AT1G06630	83.9141	-0.595736	0.451016	1.32088	0.186542	0.498224
AT1G06640	18.7109	0.474122	0.659905	-0.71847	0.472468	0.770875
AT1G06645	0.205112	1.25456	4.06038	-0.308977	0.757339	NA
AT1G06650	8.50438	0.207112	1.28748	-0.160866	0.872199	0.957726
AT1G06660	94.546	-0.300845	0.438273	0.686434	0.49244	0.784131
AT1G06670	62.103	-0.207114	0.769867	0.269026	0.78791	0.92841
AT1G06680	2081.89	-0.103197	0.266772	0.386834	0.698879	0.893839
AT1G06690	23.7406	-0.598161	0.707003	0.846051	0.397524	0.71614
AT1G06700	174.252	0.98062	0.376379	-2.60541	0.00917646	0.0638989
AT1G06710	4.94411	-0.464487	1.16493	0.398726	0.690095	0.890844
AT1G06720	13.704	1.34607	1.09491	-1.22939	0.218927	0.54084
AT1G06730	57.8122	0.422175	0.478729	-0.881866	0.377849	0.700424
AT1G06750	10.1326	0.35435	0.988739	-0.358386	0.720054	0.902041
AT1G06760	1184.82	-0.0554165	0.313891	0.176547	0.859865	0.954838
AT1G06770	25.6626	0.379987	0.778658	-0.488003	0.625548	0.859478
AT1G06780	68.1475	0.518863	0.462563	-1.12171	0.261984	0.588525
AT1G06790	24.7257	-0.132512	0.620349	0.213609	0.830852	0.944699
AT1G06800	12.5069	-0.993602	0.952078	1.04361	0.296664	0.625481
AT1G06810	0.256285	1.25456	4.06038	-0.308977	0.757339	NA
AT1G06820	54.3082	-0.239833	0.481112	0.498498	0.618133	0.855728
AT1G06830	0.343432	-1.1966	4.04091	0.29612	0.767138	NA
AT1G06840	21.6988	-1.04	0.664672	1.56468	0.117658	0.386461
AT1G06850	5.99608	-0.100733	1.06129	0.0949154	0.924382	0.976523
AT1G06870	78.3837	0.698229	0.498372	-1.40102	0.161208	0.460126
AT1G06890	156.911	-0.117837	0.338325	0.348294	0.727619	0.903717
AT1G06900	57.3453	0.20331	0.550864	-0.369075	0.712071	0.899405
AT1G06910	15.431	-0.318083	0.929012	0.342389	0.732058	0.905147
AT1G06920	0	NA	NA	NA	NA	NA
AT1G06923	0	NA	NA	NA	NA	NA
AT1G06925	0	NA	NA	NA	NA	NA
AT1G06930	0	NA	NA	NA	NA	NA
AT1G06950	158.18	0.48161	0.422413	-1.14014	0.254229	0.581184
AT1G06960	59.5928	-0.275853	0.463371	0.595319	0.55163	0.819419
AT1G06970	0	NA	NA	NA	NA	NA
AT1G06980	0.5903	-1.00193	3.91436	0.255961	0.797981	NA
AT1G06990	0.0521506	-0.612605	4.05242	0.15117	0.879841	NA
AT1G07000	15.5166	0.393592	0.703909	-0.559152	0.576058	0.832868
AT1G07010	44.6034	-0.557382	0.552448	1.00893	0.313007	0.641993
AT1G07020	128.606	-0.184143	0.441027	0.417531	0.67629	0.88478
AT1G07025	0	NA	NA	NA	NA	NA
AT1G07030	102.263	-0.809143	0.464681	1.74128	0.0816337	0.307971
AT1G07040	169.904	-0.270823	0.405612	0.66769	0.504331	0.790798
AT1G07050	0.0521506	-0.612605	4.05242	0.15117	0.879841	NA
AT1G07060	1.74074	2.95985	2.13702	-1.38504	0.166041	0.466837
AT1G07070	239.394	0.675289	0.344946	-1.95767	0.0502691	0.224357
AT1G07080	1777.65	-0.486787	0.365415	1.33215	0.182811	0.492662
AT1G07090	1696.17	0.104668	0.411209	-0.254536	0.799081	0.932572
AT1G07110	46.9719	-0.318156	0.625643	0.508527	0.611084	0.852044
AT1G07120	4.63552	-0.244324	1.56415	0.156202	0.875874	0.958767
AT1G07130	40.2979	1.04498	0.512655	-2.03836	0.0415135	0.196597
AT1G07135	45.1929	0.505168	0.737886	-0.684616	0.493587	0.784353
AT1G07140	387.163	0.104015	0.471898	-0.220418	0.825546	0.942644
AT1G07150	2.58269	2.30647	1.84134	-1.2526	0.21035	0.530094
AT1G07160	0.864938	-3.19126	3.29315	0.969059	0.332516	NA
AT1G07170	119.94	0.241836	0.394981	-0.612273	0.540357	0.81227
AT1G07175	0.208602	-1.55691	4.03565	0.38579	0.699652	NA
AT1G07180	3.21331	-0.648494	1.46304	0.443251	0.657584	0.876835
AT1G07190	0	NA	NA	NA	NA	NA
AT1G07200	22.1083	0.679195	0.782881	-0.867558	0.385636	0.706946
AT1G07210	182.422	0.20359	0.361543	-0.563114	0.573357	0.831431
AT1G07220	2.82311	0.888697	1.6556	-0.536782	0.591418	0.841671
AT1G07230	223.476	0.111433	0.380714	-0.292696	0.769754	0.921885
AT1G07240	15.678	-0.210943	0.826429	0.255246	0.798533	0.932276
AT1G07250	368.725	0.276568	0.302134	-0.915383	0.359991	0.684783
AT1G07260	49.2093	-0.982	0.600625	1.63496	0.102056	0.355048
AT1G07270	5.21971	-0.852009	1.33555	0.637944	0.52351	0.80249
AT1G07280	193.627	-0.269897	0.394831	0.683577	0.494242	0.784633
AT1G07290	7.16932	-2.7794	1.2631	2.20046	0.0277742	0.148236
AT1G07300	0.794863	-1.22715	3.04188	0.403419	0.68664	NA
AT1G07310	667.345	-0.437698	0.43465	1.00701	0.313929	0.642161
AT1G07320	541.546	-0.155257	0.350437	0.443038	0.657738	0.876835
AT1G07330	0.256285	1.25456	4.06038	-0.308977	0.757339	NA
AT1G07340	0.100536	1.07032	4.06639	-0.263211	0.792388	NA
AT1G07350	38.5403	0.592808	0.509212	-1.16417	0.244356	0.571125
AT1G07360	209.203	-0.0264231	0.40808	0.0647497	0.948373	0.984359
AT1G07370	241.553	-0.830009	0.474975	1.74748	0.0805543	0.305537
AT1G07380	34.0395	-2.30032	0.602404	3.81857	0.000134229	0.00177307
AT1G07390	7.13175	1.25168	1.0765	-1.16273	0.244938	0.571573
AT1G07400	25.8154	-0.772864	0.580524	1.33132	0.183083	0.492662
AT1G07410	61.8486	0.308683	0.509097	-0.606333	0.544294	0.81466
AT1G07420	252.821	-0.536727	0.404294	1.32757	0.184321	0.494328
AT1G07430	5.09991	-0.554992	1.30722	0.424559	0.671158	0.883298
AT1G07440	7.95231	3.90232	1.20915	-3.22733	0.00124952	0.0122976
AT1G07450	2.73391	-1.43731	1.77876	0.80804	0.419067	0.732417
AT1G07460	0	NA	NA	NA	NA	NA
AT1G07470	65.5887	0.91296	0.42359	-2.15529	0.031139	0.160992
AT1G07473	56.7865	-6.84903	0.957693	7.15159	8.57794e-13	4.21029e-11
AT1G07476	1.71321	-4.17406	2.5702	1.62402	0.104371	0.359414
AT1G07480	40.5433	0.763265	0.525298	-1.45301	0.14622	0.436057
AT1G07485	0	NA	NA	NA	NA	NA
AT1G07490	0	NA	NA	NA	NA	NA
AT1G07500	11.3167	-2.63434	1.11039	2.37243	0.0176713	0.105423
AT1G07510	185.803	0.110662	0.374155	-0.295765	0.767409	0.921483
AT1G07520	11.0639	-1.41714	0.869318	1.63017	0.103066	0.357251
AT1G07530	89.7588	-0.127712	0.435177	0.293471	0.769162	0.921885
AT1G07540	0.0521506	-0.612605	4.05242	0.15117	0.879841	NA
AT1G07550	0	NA	NA	NA	NA	NA
AT1G07560	0	NA	NA	NA	NA	NA
AT1G07570	44.6466	-0.846694	0.494018	1.71389	0.0865481	0.319344
AT1G07590	159.601	-0.257829	0.454106	0.567772	0.57019	0.829926
AT1G07600	0	NA	NA	NA	NA	NA
AT1G07610	1.13602	-1.3894	3.02463	0.459362	0.645974	0.871721
AT1G07615	25.8485	2.50014	0.664848	-3.76048	0.000169591	0.00217367
AT1G07620	0.312904	-1.96737	4.01859	0.489566	0.624441	NA
AT1G07630	23.4124	-0.358595	0.888048	0.403801	0.686359	0.889193
AT1G07640	24.8549	-0.309839	0.679642	0.455886	0.648472	0.872422
AT1G07645	1.83362	3.10605	2.28624	-1.35858	0.174279	0.479908
AT1G07650	9.72305	0.109086	0.857676	-0.127188	0.898791	0.967119
AT1G07660	241.271	-0.528801	0.365211	1.44793	0.147636	0.438178
AT1G07670	713.465	1.13939	0.341527	-3.33616	0.000849435	0.00889663
AT1G07680	4.38253	-0.166658	1.44739	0.115144	0.908331	0.971659
AT1G07690	27.7892	1.51562	0.739182	-2.0504	0.0403251	0.19265
AT1G07700	35.4347	-0.097342	0.507429	0.191834	0.847872	0.951009
AT1G07705	78.5786	0.210466	0.450843	-0.466829	0.640623	0.869498
AT1G07710	24.387	1.3215	0.655813	-2.01506	0.0438981	0.204424
AT1G07720	1244.78	1.05148	0.365074	-2.88018	0.00397453	0.0326259
AT1G07725	37.9823	0.0521236	0.669599	-0.0778429	0.937953	0.981359
AT1G07730	0	NA	NA	NA	NA	NA
AT1G07740	3.20367	0.271085	1.49628	-0.181173	0.856232	0.953877
AT1G07745	4.97014	0.68245	1.30074	-0.524663	0.599817	0.846249
AT1G07747	1.01929	3.57354	2.75748	-1.29594	0.194995	NA
AT1G07750	1995.13	-0.462077	0.45722	1.01062	0.312198	0.640856
AT1G07770	3172.6	-0.238759	0.444204	0.537498	0.590923	0.841671
AT1G07780	9.66823	1.06697	0.919027	-1.16097	0.245653	0.572635
AT1G07790	201.14	-0.286394	0.402281	0.711927	0.47651	0.774127
AT1G07795	61.2734	-0.604136	0.577642	1.04587	0.295623	0.625179
AT1G07810	224.136	0.00352878	0.34739	-0.010158	0.991895	0.997296
AT1G07820	1061.31	-0.166106	0.365904	0.45396	0.649858	0.873297
AT1G07830	132.716	0.350422	0.437635	-0.800717	0.423295	0.735349
AT1G07840	32.4596	0.915632	0.832269	-1.10016	0.271261	0.599871
AT1G07850	2.17427	1.84526	2.20327	-0.837511	0.402305	0.719769
AT1G07860	0	NA	NA	NA	NA	NA
AT1G07870	52.032	-0.959883	0.776578	1.23604	0.216443	0.537362
AT1G07880	0.870552	-3.25332	3.27342	0.993859	0.320292	NA
AT1G07885	0.659408	2.09416	3.25594	-0.643181	0.520107	NA
AT1G07890	5898.56	0.517682	0.414934	-1.24763	0.212168	0.53175
AT1G07900	0	NA	NA	NA	NA	NA
AT1G07901	12.5055	-1.37071	0.864675	1.58523	0.112915	0.376548
AT1G07910	19.9215	-0.284534	0.673393	0.422538	0.672632	0.883689
AT1G07920	3840.12	0.208348	0.435023	-0.478936	0.631984	0.864071
AT1G07930	3601.7	0.651657	0.410871	-1.58604	0.11273	0.376247
AT1G07940	2806.95	0.148274	0.440165	-0.33686	0.736222	0.907793
AT1G07950	148.277	-0.603634	0.437015	1.38127	0.167197	0.468904
AT1G07960	184.091	0.0378549	0.495329	-0.0764239	0.939082	0.981777
AT1G07970	76.086	0.421461	0.443585	-0.950126	0.342048	0.668094
AT1G07980	54.3709	0.830092	0.572042	-1.4511	0.146751	0.436887
AT1G07985	0.100536	1.07032	4.06639	-0.263211	0.792388	NA
AT1G07990	59.5129	-0.17293	0.602282	0.287124	0.774017	0.92387
AT1G08000	59.7592	-0.00778445	0.438822	0.0177394	0.985847	0.996441
AT1G08005	0.395582	-1.63291	4.03306	0.404881	0.685565	NA
AT1G08010	124.52	-0.495839	0.415215	1.19418	0.232409	0.55733
AT1G08030	45.06	1.2065	0.54748	-2.20374	0.0275426	0.147331
AT1G08032	0.0521506	-0.612605	4.05242	0.15117	0.879841	NA
AT1G08035	2.34314	-4.62168	2.34706	1.96913	0.048938	0.221012
AT1G08040	86.0532	0.634335	0.397918	-1.59414	0.110906	0.372661
AT1G08050	42.1363	-0.202651	0.501304	0.404248	0.686031	0.888892
AT1G08060	34.4628	-0.0126569	0.592664	0.021356	0.982962	0.99506
AT1G08065	3.05481	4.34377	1.76624	-2.45934	0.0139194	0.0881918
AT1G08070	4.7585	0.154644	1.26655	-0.122098	0.902821	0.96882
AT1G08080	0	NA	NA	NA	NA	NA
AT1G08090	0	NA	NA	NA	NA	NA
AT1G08100	0	NA	NA	NA	NA	NA
AT1G08110	518.941	0.140744	0.339525	-0.414532	0.678484	0.885606
AT1G08120	0	NA	NA	NA	NA	NA
AT1G08125	60.4181	-0.761123	0.474178	1.60514	0.108462	0.366705
AT1G08130	81.3337	-0.228511	0.409915	0.557459	0.577214	0.833524
AT1G08135	0	NA	NA	NA	NA	NA
AT1G08140	0	NA	NA	NA	NA	NA
AT1G08150	0.343432	-1.1966	4.04091	0.29612	0.767138	NA
AT1G08160	0	NA	NA	NA	NA	NA
AT1G08165	0.192594	-1.1966	4.04091	0.29612	0.767138	NA
AT1G08170	0.208602	-1.55691	4.03565	0.38579	0.699652	NA
AT1G08180	26.177	1.03706	0.794505	-1.30529	0.191795	0.505249
AT1G08190	227.505	0.608085	0.359201	-1.69288	0.0904779	0.328314
AT1G08200	551.986	-0.237123	0.303933	0.780183	0.435283	0.743734
AT1G08210	26.3258	-1.51803	0.673413	2.25423	0.0241815	0.134267
AT1G08220	17.9748	0.59468	0.751244	-0.791594	0.428598	0.737897
AT1G08230	3.66667	-4.08437	1.87661	2.17647	0.0295202	0.154674
AT1G08250	61.7665	0.567458	0.484084	-1.17223	0.241105	0.566806
AT1G08260	33.2933	-0.183247	0.625003	0.293194	0.769374	0.921885
AT1G08270	6.44784	-0.933617	1.1019	0.847283	0.396837	0.71558
AT1G08280	173.413	-0.667361	0.403361	1.6545	0.0980258	0.346032
AT1G08290	0.410224	2.24376	4.02144	-0.557948	0.57688	NA
AT1G08300	2.99154	3.34959	1.86709	-1.79401	0.0728112	0.287007
AT1G08310	0	NA	NA	NA	NA	NA
AT1G08315	58.2523	1.24489	0.426289	-2.92031	0.00349689	0.0291714
AT1G08320	11.6544	-5.26412	1.31697	3.99715	6.41107e-05	0.000922563
AT1G08340	0.763006	3.17005	3.0681	-1.03323	0.301497	NA
AT1G08350	104.567	-0.0544096	0.462692	0.117594	0.90639	0.970949
AT1G08360	2272.66	0.289453	0.354173	-0.817265	0.413777	0.728661
AT1G08370	246.619	-0.289962	0.419219	0.691673	0.489143	0.78183
AT1G08380	1185.24	-0.593549	0.313213	1.89503	0.0580882	0.247729
AT1G08390	42.9565	-0.252286	0.550424	0.458348	0.646702	0.871721
AT1G08400	22.6004	0.0581053	0.766815	-0.0757749	0.939598	0.981882
AT1G08410	22.6208	0.512159	0.648747	-0.789459	0.429844	0.738588
AT1G08420	125.58	-1.55868	0.410616	3.79594	0.000147084	0.00192017
AT1G08430	0.201073	1.59809	4.05073	-0.394519	0.693198	NA
AT1G08440	0	NA	NA	NA	NA	NA
AT1G08450	16.7771	-2.55682	0.910971	2.80669	0.00500528	0.0393687
AT1G08460	79.2548	-0.52025	0.43112	1.20674	0.227532	0.551695
AT1G08465	2.66191	0.674273	1.66301	-0.405454	0.685144	0.88847
AT1G08470	211.519	0.106787	0.330116	-0.323482	0.746331	0.911996
AT1G08480	629.754	0.172715	0.368655	-0.468502	0.639426	0.868564
AT1G08490	42.7631	-0.0393059	0.471282	0.0834021	0.933532	0.979639
AT1G08500	0.918937	-2.27995	2.91845	0.781219	0.434674	NA
AT1G08510	305.969	-0.615779	0.335442	1.83573	0.0663983	0.269991
AT1G08520	61.5955	0.60422	0.543488	-1.11175	0.266247	0.594454
AT1G08530	30.0308	-0.898225	0.658698	1.36364	0.172682	0.47766
AT1G08540	31.9818	0.23863	0.830012	-0.287502	0.773728	0.92387
AT1G08550	13.8139	0.413272	0.917509	-0.450428	0.652402	0.874674
AT1G08560	1114.83	-4.19925	0.391377	10.7294	7.4051e-27	1.56289e-24
AT1G08570	130.072	-0.788793	0.399384	1.97502	0.0482654	0.218951
AT1G08580	192.851	1.11639	0.409973	-2.72308	0.00646767	0.0487513
AT1G08590	6.10234	-2.50729	1.19055	2.10599	0.035205	0.175886
AT1G08600	63.1314	0.33929	0.625989	-0.542006	0.587815	0.839675
AT1G08610	5.34645	-0.267578	1.20962	0.221209	0.82493	0.942644
AT1G08620	49.2004	0.0882699	0.594068	-0.148585	0.881881	0.960457
AT1G08630	865.872	-0.567356	0.330237	1.71802	0.0857922	0.317611
AT1G08640	185.189	0.540769	0.390792	-1.38378	0.166427	0.467646
AT1G08650	47.3262	0.153248	0.483151	-0.317185	0.751103	0.91433
AT1G08660	65.6281	-0.0498726	0.440026	0.11334	0.909761	0.972179
AT1G08670	0	NA	NA	NA	NA	NA
AT1G08680	79.9344	-0.0647187	0.479016	0.135108	0.892527	0.964859
AT1G08695	0	NA	NA	NA	NA	NA
AT1G08700	441.159	-0.222991	0.357273	0.624148	0.532531	0.80807
AT1G08710	9.36399	0.465675	1.13578	-0.410006	0.681802	0.887104
AT1G08720	16.9811	0.161021	0.706788	-0.227821	0.819785	0.941041
AT1G08730	0.926827	-3.28456	3.19631	1.02761	0.304133	NA
AT1G08750	40.9541	-0.224505	0.48928	0.458847	0.646344	0.871721
AT1G08760	76.6101	-0.133756	0.426351	0.313722	0.753732	0.915594
AT1G08770	336.193	-0.438151	0.510035	0.859059	0.390308	0.710484
AT1G08780	189.819	0.986557	0.529612	-1.86279	0.0624912	0.25997
AT1G08790	0	NA	NA	NA	NA	NA
AT1G08800	50.3005	0.758716	0.464293	-1.63413	0.102231	0.355591
AT1G08810	53.825	0.198389	0.513813	-0.38611	0.699415	0.893909
AT1G08820	329.855	0.439929	0.417459	-1.05383	0.291963	0.62173
AT1G08830	2426.01	-0.00155176	0.425405	0.00364772	0.99709	0.998761
AT1G08840	5.96588	-1.15733	1.32607	0.872748	0.3828	0.704481
AT1G08845	21.2396	0.570434	0.615803	-0.926326	0.354277	0.678718
AT1G08860	38.5456	0.611274	0.502099	-1.21744	0.223438	0.546581
AT1G08880	790.133	0.18805	0.335448	-0.560595	0.575074	0.832332
AT1G08890	0.943149	-1.63022	3.37166	0.483507	0.628736	NA
AT1G08900	0.343432	-1.1966	4.04091	0.29612	0.767138	NA
AT1G08910	20.0548	-1.04398	0.678799	1.53798	0.124053	0.397433
AT1G08920	90.2061	2.06633	0.460949	-4.48278	7.3677e-06	0.000130065
AT1G08930	1.21815	2.26094	3.0448	-0.742559	0.457748	0.759237
AT1G08940	2.51017	-3.63439	2.08712	1.74134	0.0816234	0.307971
AT1G08960	41.5783	-0.795582	0.611853	1.30028	0.193503	0.50796
AT1G08970	342.693	-0.115528	0.314575	0.367251	0.713432	0.899963
AT1G08980	371.346	-0.504053	0.394052	1.27915	0.200843	0.51736
AT1G08985	183.077	1.47369	0.520939	-2.8289	0.00467076	0.0372465
AT1G08990	4.17841	1.53852	1.59648	-0.963694	0.335199	0.661862
AT1G09000	9.97129	-1.97012	0.943757	2.08753	0.0368399	0.181623
AT1G09010	110.179	0.00381096	0.361774	-0.0105341	0.991595	0.997296
AT1G09020	108.337	-0.96774	0.441689	2.191	0.0284519	0.150835
AT1G09026	0	NA	NA	NA	NA	NA
AT1G09030	0	NA	NA	NA	NA	NA
AT1G09040	8.11726	0.2436	1.07093	-0.227467	0.820061	0.941041
AT1G09050	2.19424	0.286636	1.92431	-0.148955	0.881589	0.960416
AT1G09060	60.7688	-0.344068	0.458688	0.750115	0.453186	0.756242
AT1G09070	841.523	0.27603	0.311043	-0.887432	0.374846	0.697112
AT1G09080	1.11181	-2.26049	2.71228	0.833428	0.404603	0.721697
AT1G09090	0.201073	1.59809	4.05073	-0.394519	0.693198	NA
AT1G09100	170.573	0.74214	0.337792	-2.19703	0.0280182	0.149286
AT1G09130	362.438	0.270515	0.344106	-0.786138	0.431787	0.740693
AT1G09140	280.635	0.337465	0.383995	-0.878825	0.379496	0.701932
AT1G09150	159.206	0.363084	0.362379	-1.00195	0.316369	0.645374
AT1G09155	25.6856	0.0652684	0.612546	-0.106553	0.915144	0.973956
AT1G09157	0	NA	NA	NA	NA	NA
AT1G09160	52.1297	-0.493332	0.555558	0.887993	0.374545	0.696882
AT1G09170	0	NA	NA	NA	NA	NA
AT1G09176	0	NA	NA	NA	NA	NA
AT1G09180	3.84137	0.825642	1.51392	-0.545368	0.5855	0.838614
AT1G09190	8.83195	0.855492	0.978453	-0.874331	0.381938	0.703903
AT1G09195	5.04296	2.36293	1.33843	-1.76546	0.0774872	0.29801
AT1G09200	834.342	-0.0480389	0.321796	0.149284	0.88133	0.960416
AT1G09210	853.473	0.76126	0.34531	-2.20457	0.0274843	0.147102
AT1G09220	5.39191	0.539224	1.19732	-0.450359	0.652451	0.874678
AT1G09230	10.454	0.0206007	0.984701	-0.0209208	0.983309	0.99506
AT1G09240	0.100536	1.07032	4.06639	-0.263211	0.792388	NA
AT1G09245	0	NA	NA	NA	NA	NA
AT1G09250	8.67465	-1.89799	1.23887	1.53203	0.125514	0.400293
AT1G09260	0	NA	NA	NA	NA	NA
AT1G09270	246.689	0.0916476	0.31639	-0.289667	0.772071	0.923456
AT1G09280	31.98	0.0261727	0.583718	-0.0448379	0.964237	0.989043
AT1G09290	32.102	0.132129	0.521043	-0.253586	0.799815	0.932742
AT1G09300	24.8865	0.931366	0.661401	-1.40817	0.15908	0.456593
AT1G09310	178.333	1.13668	0.502268	-2.2631	0.0236298	0.131743
AT1G09320	43.2284	0.825195	0.516664	-1.59716	0.11023	0.371112
AT1G09330	492.104	-0.358199	0.38384	0.9332	0.350717	0.676223
AT1G09340	84.0134	-0.572426	0.411347	1.39159	0.164047	0.464255
AT1G09350	1.87628	0.595801	2.63491	-0.226118	0.82111	0.941392
AT1G09360	0.613106	2.8117	3.77756	-0.744317	0.456685	NA
AT1G09370	423.404	1.76842	0.428738	-4.12471	3.71198e-05	0.000567706
AT1G09380	473.776	-1.16686	0.361702	3.22601	0.00125528	0.0123416
AT1G09390	49.3784	0.833368	0.564782	-1.47556	0.140063	0.426431
AT1G09400	1.4693	0.390887	2.21532	-0.176447	0.859943	0.954838
AT1G09410	2.07875	0.95677	1.79343	-0.533486	0.593697	0.843146
AT1G09415	0.204838	-0.133757	4.03439	0.0331542	0.973552	NA
AT1G09420	35.366	-2.04966	0.566301	3.61937	0.000295317	0.00356614
AT1G09430	240.704	0.0688845	0.329546	-0.209029	0.834426	0.946603
AT1G09440	57.0527	1.05046	0.475948	-2.20709	0.0273076	0.146404
AT1G09450	8.52573	-1.46532	1.15953	1.26372	0.206331	0.525088
AT1G09460	26.315	-2.75246	0.672874	4.09059	4.3027e-05	0.00064968
AT1G09470	22.9717	-2.05248	0.945067	2.17178	0.0298721	0.156185
AT1G09480	1.73878	-4.12311	2.59997	1.58583	0.112778	0.37629
AT1G09483	0.505498	-2.45954	4.00077	0.614766	0.538709	NA
AT1G09490	85.0756	-1.39878	0.477322	2.93048	0.00338437	0.0284075
AT1G09500	79.369	-0.126103	0.427783	0.294782	0.768161	0.921885
AT1G09510	366.522	3.30841	0.470379	-7.0335	2.01422e-12	9.44695e-11
AT1G09520	49.4752	-0.938838	0.47291	1.98524	0.0471181	0.215302
AT1G09530	3.25815	-1.65639	1.73807	0.953004	0.340588	0.667272
AT1G09540	327.134	-0.281348	0.353518	0.795852	0.426118	0.736968
AT1G09550	314.697	-0.582075	0.463109	1.25689	0.208795	0.528315
AT1G09560	496.986	0.881575	0.350159	-2.51764	0.0118144	0.0776519
AT1G09570	93.7389	-0.165846	0.379974	0.436466	0.662499	0.87818
AT1G09575	20.1178	0.530056	0.796846	-0.665193	0.505927	0.791466
AT1G09580	53.4306	-0.166333	0.482796	0.34452	0.730455	0.904009
AT1G09590	1685.44	0.614572	0.285129	-2.15542	0.031129	0.160984
AT1G09600	2.23971	-2.12543	1.94183	1.09455	0.273713	0.602279
AT1G09610	6.36482	1.79055	1.19112	-1.50325	0.132775	0.413724
AT1G09620	594.783	0.13493	0.342399	-0.394072	0.693528	0.892161
AT1G09625	0.152687	0.288191	4.04313	-0.0712792	0.943176	NA
AT1G09630	148.04	-1.04052	0.345431	3.01223	0.00259334	0.0227531
AT1G09640	1772.93	0.12575	0.39082	-0.32176	0.747635	0.912388
AT1G09645	284.006	-0.390443	0.397921	0.981206	0.326491	0.654188
AT1G09650	8.11093	0.223624	1.01539	-0.220234	0.825689	0.942644
AT1G09660	139.743	-0.789401	0.387177	2.03886	0.0414637	0.196546
AT1G09665	0	NA	NA	NA	NA	NA
AT1G09680	5.41675	1.05112	1.18503	-0.887004	0.375077	0.697201
AT1G09690	3758.21	0.0103398	0.338854	-0.030514	0.975657	0.992355
AT1G09700	48.7588	0.647763	0.578829	-1.11909	0.263101	0.590236
AT1G09710	14.8196	0.184968	0.817445	-0.226276	0.820987	0.941392
AT1G09720	0.100536	1.07032	4.06639	-0.263211	0.792388	NA
AT1G09730	46.9845	-0.642188	0.500017	1.28433	0.199025	0.515545
AT1G09740	4.51798	-2.62121	1.48201	1.76868	0.0769473	0.296982
AT1G09750	42.8479	-2.04767	0.624382	3.27952	0.00103985	0.0105625
AT1G09760	206.638	0.404058	0.332497	-1.21522	0.224282	0.547726
AT1G09770	126.093	0.0530882	0.690104	-0.0769278	0.938681	0.981705
AT1G09780	890.714	0.311418	0.347052	-0.897324	0.369546	0.69309
AT1G09790	172.978	1.00505	0.378184	-2.65756	0.00787085	0.0568251
AT1G09794	11.4117	-0.744691	1.11553	0.667564	0.504412	0.790798
AT1G09795	219.279	0.448256	0.313302	-1.43075	0.152502	0.445632
AT1G09800	16.9093	0.869172	0.706493	-1.23026	0.218599	0.540239
AT1G09810	9.50406	-0.634621	1.05442	0.601867	0.547263	0.816467
AT1G09812	0	NA	NA	NA	NA	NA
AT1G09815	373.506	-0.599548	0.376547	1.59223	0.111334	0.373308
AT1G09820	23.4958	-0.0916229	0.611816	0.149756	0.880957	0.960384
AT1G09830	94.4687	0.270912	0.403352	-0.671653	0.501805	0.789272
AT1G09840	39.9262	0.152287	0.52992	-0.287377	0.773824	0.92387
AT1G09850	8.09994	1.74958	1.13752	-1.53807	0.12403	0.397428
AT1G09860	0	NA	NA	NA	NA	NA
AT1G09870	152.057	-0.228208	0.371766	0.613847	0.539316	0.811752
AT1G09880	28.4328	8.41727	1.33842	-6.28894	3.19648e-10	1.09995e-08
AT1G09890	1.07661	0.232521	2.72833	-0.0852245	0.932083	NA
AT1G09900	68.6884	-0.382317	0.521513	0.733092	0.463503	0.763646
AT1G09910	37.8867	-0.317142	0.556569	0.569816	0.568802	0.828829
AT1G09920	145.589	0.570424	0.435543	-1.30968	0.190303	0.502729
AT1G09930	11.8066	2.30224	0.884181	-2.60382	0.00921921	0.0640523
AT1G09932	0	NA	NA	NA	NA	NA
AT1G09935	0	NA	NA	NA	NA	NA
AT1G09940	18.8687	0.636292	0.647677	-0.982421	0.325893	0.653672
AT1G09950	2.28067	-0.950755	2.45884	0.386668	0.699002	0.893839
AT1G09960	231.373	-1.0007	0.434004	2.30573	0.0211255	0.120758
AT1G09970	8.66409	-0.997717	1.07313	0.929724	0.352514	0.677278
AT1G09980	36.9599	-0.157589	0.518297	0.304052	0.761088	0.91918
AT1G09995	20.6151	-1.31671	0.814903	1.61579	0.10614	0.362287
AT1G10000	2.86729	-0.713647	1.81827	0.392487	0.694698	0.892423
AT1G10010	158.739	7.8811	0.773193	-10.1929	2.13241e-24	3.4038e-22
AT1G10020	91.3703	-0.49087	0.421871	1.16356	0.244604	0.571363
AT1G10030	466.955	-1.55669	0.493881	3.15195	0.00162182	0.0153527
AT1G10040	1.37069	1.72003	2.5372	-0.677924	0.49782	0.78722
AT1G10050	35.0453	0.994834	0.503416	-1.97617	0.0481358	0.21864
AT1G10060	90.0721	-0.491803	0.435434	1.12945	0.258707	0.585085
AT1G10070	3.60578	1.94582	1.64843	-1.1804	0.237839	0.563369
AT1G10090	20.5354	0.151966	0.610042	-0.249108	0.803277	0.934312
AT1G10095	4.91848	-1.27576	1.37214	0.929757	0.352497	0.677278
AT1G10100	0.0521506	-0.612605	4.05242	0.15117	0.879841	NA
AT1G10110	0.621339	-1.05824	3.7848	0.279603	0.779782	NA
AT1G10120	17.2109	-1.20038	0.750115	1.60026	0.109541	0.369252
AT1G10130	65.2732	-0.360545	0.468021	0.770362	0.441085	0.747274
AT1G10140	1.21046	0.352649	2.39639	-0.147159	0.883007	0.960639
AT1G10150	94.298	0.758491	0.483189	-1.56976	0.11647	0.383769
AT1G10155	0	NA	NA	NA	NA	NA
AT1G10170	133.29	0.0145573	0.382778	-0.0380305	0.969663	0.98967
AT1G10180	70.5683	-1.20463	0.461006	2.61304	0.00897404	0.0629475
AT1G10190	146.764	10.7847	1.24625	-8.6537	4.98557e-18	4.28511e-16
AT1G10200	42.499	1.10493	0.507691	-2.17639	0.029526	0.154674
AT1G10210	17.1242	0.246104	0.709765	-0.34674	0.728787	0.903717
AT1G10220	2.89447	5.12151	1.98974	-2.57396	0.0100541	0.0683414
AT1G10230	137.618	0.162709	0.394891	-0.412036	0.680313	0.886479
AT1G10240	25.6209	0.157494	0.553451	-0.284568	0.775975	0.924282
AT1G10250	0	NA	NA	NA	NA	NA
AT1G10270	80.034	0.651526	0.384434	-1.69477	0.0901192	0.327307
AT1G10280	32.7799	-0.617515	0.604602	1.02136	0.307085	0.635234
AT1G10290	194.276	-0.362312	0.352064	1.02911	0.303429	0.631769
AT1G10300	0.711284	0.895251	3.57042	-0.250741	0.802014	NA
AT1G10310	58.15	1.04182	0.582556	-1.78836	0.0737177	0.289192
AT1G10320	1.99203	0.91766	2.02652	-0.452825	0.650674	0.87394
AT1G10330	8.89657	-1.52069	1.01271	1.50161	0.133198	0.414294
AT1G10340	0.0521506	-0.612605	4.05242	0.15117	0.879841	NA
AT1G10350	36.6428	-0.265094	0.531153	0.499093	0.617714	0.855728
AT1G10360	54.3399	-0.970494	0.46962	2.06655	0.0387766	0.187755
AT1G10370	55.4148	-0.674781	0.56671	1.1907	0.233771	0.558341
AT1G10380	0.256285	1.25456	4.06038	-0.308977	0.757339	NA
AT1G10385	4.85814	5.82665	1.72854	-3.37086	0.000749344	0.00803714
AT1G10390	284.563	-0.528928	0.349793	1.51212	0.130503	0.409969
AT1G10400	0	NA	NA	NA	NA	NA
AT1G10410	93.2769	0.0552196	0.504283	-0.109501	0.912805	0.972973
AT1G10417	1.79024	-0.347587	2.20723	0.157476	0.87487	0.958572
AT1G10430	100.455	0.425228	0.40171	-1.05855	0.289806	0.620058
AT1G10450	19.8548	0.612281	0.731337	-0.837208	0.402476	0.719939
AT1G10455	0	NA	NA	NA	NA	NA
AT1G10460	0	NA	NA	NA	NA	NA
AT1G10470	21.5033	-0.957778	0.703216	1.362	0.173199	0.478532
AT1G10480	0.461397	2.39161	4.01008	-0.596399	0.550909	NA
AT1G10490	12.4627	2.06602	0.841292	-2.45577	0.0140581	0.0888632
AT1G10500	129.334	0.28636	0.37111	-0.77163	0.440334	0.746987
AT1G10510	42.1761	0.648002	0.596293	-1.08672	0.277162	0.605554
AT1G10520	5.64374	-0.917443	1.13813	0.806094	0.420189	0.732683
AT1G10522	128.772	1.2316	0.415459	-2.96443	0.00303243	0.0259028
AT1G10530	3.60464	-1.59788	1.54172	1.03642	0.300004	0.628566
AT1G10540	965.774	-0.701419	0.336059	2.08719	0.0368709	0.181724
AT1G10550	11.6902	2.43725	1.09394	-2.22796	0.0258831	0.140714
AT1G10560	4.23351	0.519261	1.37328	-0.378118	0.705343	0.896246
AT1G10570	13.3748	-0.323569	0.932677	0.346925	0.728648	0.903717
AT1G10580	105.842	-0.296984	0.481496	0.616795	0.53737	0.810622
AT1G10585	0	NA	NA	NA	NA	NA
AT1G10586	0	NA	NA	NA	NA	NA
AT1G10588	0	NA	NA	NA	NA	NA
AT1G10590	971.679	-0.388618	0.373069	1.04168	0.297561	0.625794
AT1G10600	11.4451	0.703422	0.778541	-0.903513	0.366254	0.690922
AT1G10610	1.84726	-0.679695	1.98935	0.341667	0.732601	0.905354
AT1G10620	0	NA	NA	NA	NA	NA
AT1G10630	639.854	-0.235805	0.379266	0.621741	0.534112	0.808712
AT1G10640	37.8642	0.120126	0.591315	-0.203151	0.839017	0.947772
AT1G10650	61.3478	-1.30937	0.723528	1.8097	0.0703424	0.280427
AT1G10652	0	NA	NA	NA	NA	NA
AT1G10657	2.95491	-2.02296	1.73527	1.16579	0.2437	0.570667
AT1G10660	44.2199	-0.110035	0.576313	0.190929	0.848581	0.951298
AT1G10670	2054.79	-0.172925	0.312858	0.552726	0.580451	0.835215
AT1G10680	35.7455	0.293012	0.698767	-0.419328	0.674977	0.88428
AT1G10690	2.11542	-3.44615	2.0241	1.70256	0.0886498	0.324764
AT1G10700	21.0311	0.140652	0.847934	-0.165876	0.868254	0.956696
AT1G10710	17.9003	6.89889	1.28842	-5.35453	8.57779e-08	2.09428e-06
AT1G10717	191.974	10.2934	1.10519	-9.31366	1.23499e-20	1.37992e-18
AT1G10720	32.4913	0.808024	0.604361	-1.33699	0.181226	0.491188
AT1G10730	25.8946	0.483868	0.576602	-0.839172	0.401373	0.719184
AT1G10740	45.2067	0.781075	0.530762	-1.47161	0.141126	0.428226
AT1G10745	180.82	7.57554	1.6787	-4.51274	6.39966e-06	0.000113715
AT1G10747	0	NA	NA	NA	NA	NA
AT1G10750	1.38893	-1.78404	2.31096	0.771988	0.440121	0.746987
AT1G10760	201.894	0.415292	0.381083	-1.08977	0.275816	0.604298
AT1G10770	7.10706	0.257722	1.15346	-0.223434	0.823198	0.942087
AT1G10780	68.0556	0.375209	0.475366	-0.789304	0.429935	0.738588
AT1G10790	48.7562	3.63608	0.584958	-6.21596	5.10118e-10	1.70593e-08
AT1G10800	0	NA	NA	NA	NA	NA
AT1G10810	8.36333	-4.56613	3.01232	1.51582	NA	NA
AT1G10820	47.1924	0.38651	0.577723	-0.669023	0.503481	0.790186
AT1G10830	124.097	0.103788	0.457582	-0.226818	0.820565	0.941392
AT1G10840	341.282	0.164286	0.32484	-0.505745	0.613036	0.852641
AT1G10850	49.7124	-0.959851	0.526226	1.82403	0.0681479	0.274674
AT1G10865	84.6866	0.641772	0.413873	-1.55065	0.120986	0.39244
AT1G10870	36.5672	-0.245133	0.677774	0.361673	0.717596	0.901026
AT1G10880	243.279	-7.00247	0.563359	12.4299	1.79956e-35	8.54568e-33
AT1G10890	10.1442	0.257444	0.988676	-0.260392	0.794561	0.930384
AT1G10900	12.9597	-0.621826	0.819935	0.758385	0.448221	0.752545
AT1G10910	15.5361	-0.0828601	0.698118	0.118691	0.90552	0.970346
AT1G10920	1.17825	2.92677	2.72665	-1.07339	0.283095	0.612877
AT1G10930	19.57	0.0134225	0.703701	-0.0190741	0.984782	0.99595
AT1G10940	50.6913	-0.259993	0.488057	0.532711	0.594234	0.843292
AT1G10950	644.795	-0.110697	0.31436	0.352134	0.724737	0.903253
AT1G10960	1421.36	-0.584915	0.350281	1.66985	0.0949499	0.338001
AT1G10970	539.653	-0.481996	0.451576	1.06736	0.285808	0.615942
AT1G10980	1.21608	0.13115	2.35774	-0.0556252	0.95564	0.986275
AT1G10990	0.590025	-1.48132	3.41587	0.433658	0.664537	NA
AT1G11000	3.96994	-2.61961	1.46	1.79426	0.0727723	0.287007
AT1G11020	172.862	0.157081	0.449858	-0.349178	0.726956	0.903717
AT1G11040	0	NA	NA	NA	NA	NA
AT1G11050	23.4983	0.42981	0.665456	-0.645888	0.518352	0.799046
AT1G11060	35.8487	-0.326964	0.57887	0.564832	0.572188	0.830862
AT1G11070	78.4851	0.0565494	0.586199	-0.0964678	0.923149	0.97637
AT1G11080	0.309139	-0.656115	4.02632	0.162956	0.870553	NA
AT1G11090	156.183	-0.849721	0.390819	2.1742	0.0296898	0.155341
AT1G11100	8.63634	0.759089	1.0217	-0.742969	0.457501	0.759237
AT1G11110	0.402145	2.31222	4.01604	-0.575746	0.564787	NA
AT1G11112	2.67684	-4.80562	1.97979	2.42734	0.0152102	0.0939663
AT1G11120	10.2624	-2.95201	1.12	2.63572	0.00839581	0.0597745
AT1G11125	1.13335	1.06393	3.05627	-0.348115	0.727754	0.903717
AT1G11130	20.6493	-2.05054	0.756392	2.71095	0.00670905	0.0503113
AT1G11145	0	NA	NA	NA	NA	NA
AT1G11160	1.21608	0.13115	2.35774	-0.0556252	0.95564	0.986275
AT1G11170	61.739	-1.68954	1.54734	1.0919	0.274876	0.603078
AT1G11180	41.8837	0.648304	0.536259	-1.20894	0.226686	0.55091
AT1G11190	13.063	-2.1826	0.962876	2.26675	0.0234055	0.130607
AT1G11200	150.852	-0.951252	0.485233	1.9604	0.0499486	0.22342
AT1G11210	5.11772	0.590409	1.39983	-0.421773	0.67319	0.883777
AT1G11220	6.1675	-1.92309	1.448	1.3281	0.184145	0.494114
AT1G11230	0	NA	NA	NA	NA	NA
AT1G11240	61.4694	0.514915	0.630356	-0.816864	0.414006	0.728661
AT1G11250	0	NA	NA	NA	NA	NA
AT1G11260	208.965	1.88243	0.397602	-4.73446	2.19637e-06	4.2615e-05
AT1G11270	27.0327	-1.59348	0.675859	2.35771	0.0183879	0.10864
AT1G11280	12.2888	0.308586	0.85776	-0.359758	0.719028	0.901401
AT1G11290	4.3209	-1.23506	1.46651	0.842177	0.399689	0.718101
AT1G11300	1.31103	-1.6621	2.19669	0.75664	0.449266	0.753208
AT1G11310	15.8325	-0.440615	0.795523	0.553868	0.579669	0.834719
AT1G11320	13.5341	0.239564	0.802865	-0.298386	0.765408	0.920972
AT1G11330	14.5655	0.992769	0.843131	-1.17748	0.239004	0.564858
AT1G11340	0	NA	NA	NA	NA	NA
AT1G11350	1.69128	-0.606576	2.13896	0.283584	0.776729	0.924548
AT1G11360	400.459	-0.849378	0.388914	2.18398	0.028964	0.152656
AT1G11362	4.06561	2.0369	1.35792	-1.50002	0.13361	0.414964
AT1G11370	0.205112	1.25456	4.06038	-0.308977	0.757339	NA
AT1G11380	19.0266	0.223532	0.719903	-0.310503	0.756178	0.916717
AT1G11390	22.9537	-0.94454	0.687084	1.37471	0.169222	0.47216
AT1G11400	35.7776	0.502006	0.713048	-0.704028	0.481416	0.776866
AT1G11410	11.4683	-0.408087	0.883409	0.461945	0.644121	0.871258
AT1G11420	15.7092	-2.22343	1.08377	2.05157	0.0402112	0.192396
AT1G11430	151.588	1.06849	0.443821	-2.40747	0.0160633	0.0979525
AT1G11440	11.6264	0.497242	0.992678	-0.50091	0.616435	0.854934
AT1G11450	6.3173	-6.03975	1.58153	3.81893	0.000134034	0.00177172
AT1G11460	0	NA	NA	NA	NA	NA
AT1G11470	0	NA	NA	NA	NA	NA
AT1G11475	333.864	0.620473	0.357772	-1.73427	0.0828699	0.310781
AT1G11480	150.831	0.854815	0.507154	-1.68551	0.0918894	0.331518
AT1G11490	1.53409	4.15956	2.39909	-1.7338	0.0829528	0.310848
AT1G11500	0	NA	NA	NA	NA	NA
AT1G11510	2.29458	1.02882	2.17631	-0.472737	0.636401	0.866889
AT1G11520	0	NA	NA	NA	NA	NA
AT1G11530	26.1097	-2.59833	0.788567	3.295	0.000984219	0.0100869
AT1G11540	92.7517	1.23598	0.4477	-2.76074	0.00576702	0.0442247
AT1G11545	1.34532	-2.46581	2.36582	1.04227	0.297288	0.625601
AT1G11560	0	NA	NA	NA	NA	NA
AT1G11570	0.205112	1.25456	4.06038	-0.308977	0.757339	NA
AT1G11572	0	NA	NA	NA	NA	NA
AT1G11580	494.719	-0.241366	0.365931	0.659594	0.509514	0.793427
AT1G11590	213.501	0.351616	0.324837	-1.08244	0.279059	0.60806
AT1G11593	149.175	4.22985	0.472218	-8.95742	3.32366e-19	3.22107e-17
AT1G11600	0	NA	NA	NA	NA	NA
AT1G11608	0	NA	NA	NA	NA	NA
AT1G11610	0	NA	NA	NA	NA	NA
AT1G11620	1.7056	-2.98129	2.35825	1.26419	0.206161	0.525088
AT1G11630	30.8738	-0.461751	0.548788	0.841402	0.400123	0.718101
AT1G11650	972.037	-0.400997	0.398682	1.00581	0.314508	0.642997
AT1G11655	0	NA	NA	NA	NA	NA
AT1G11660	47.4999	0.396139	0.617028	-0.642011	0.520866	0.800408
AT1G11670	76.4183	-2.09365	0.48877	4.28352	1.83961e-05	0.000300201
AT1G11680	820.002	-0.629473	0.389263	1.61709	0.105859	0.361983
AT1G11684	2.06059	-4.36024	2.91216	1.49726	0.134327	0.415623
AT1G11690	1.09934	1.38209	2.81632	-0.490742	0.623609	0.858775
AT1G11700	143.613	0.490891	0.367134	-1.33709	0.181194	0.491188
AT1G11710	5.3711	0.163805	1.12698	-0.145348	0.884436	0.96131
AT1G11720	67.0894	0.152475	0.507865	-0.300227	0.764004	0.920244
AT1G11730	1.25574	-3.75863	2.82667	1.3297	0.183616	0.493431
AT1G11740	39.1299	-2.1439	0.648975	3.30352	0.00095478	0.00983516
AT1G11750	218.408	0.633173	0.346432	-1.82769	0.0675954	0.27307
AT1G11755	28.3422	0.326132	0.555375	-0.587228	0.557051	0.822405
AT1G11760	65.7549	-0.636334	0.540307	1.17773	0.238906	0.564851
AT1G11765	0	NA	NA	NA	NA	NA
AT1G11770	0.208602	-1.55691	4.03565	0.38579	0.699652	NA
AT1G11780	33.6397	1.04987	0.541739	-1.93797	0.052627	0.231454
AT1G11785	1.97655	-1.88725	2.4528	0.769426	0.44164	0.747344
AT1G11790	81.0689	-0.844218	0.476266	1.77258	0.0762989	0.295353
AT1G11800	61.0362	0.20246	0.522842	-0.387229	0.698587	0.893756
AT1G11810	26.961	4.64475	0.774544	-5.99675	2.0131e-09	6.20201e-08
AT1G11820	47.7048	-1.52474	0.552437	2.76002	0.00577981	0.0442931
AT1G11840	2101.3	0.589659	0.388742	-1.51684	0.129307	0.407599
AT1G11850	216.397	-0.501244	0.528841	0.947816	0.343223	0.669012
AT1G11860	412.445	0.0563954	0.339387	-0.166168	0.868025	0.956647
AT1G11870	38.4518	0.598908	0.53834	-1.11251	0.26592	0.594042
AT1G11880	12.6444	-0.0319691	0.863358	0.0370288	0.970462	0.9899
AT1G11890	178.436	0.479751	0.349449	-1.37288	0.169791	0.472899
AT1G11900	19.5847	0.55124	0.668854	-0.824156	0.409851	0.72575
AT1G11905	172.391	-0.51192	0.329978	1.55138	0.120811	0.392096
AT1G11910	3479.84	-0.471344	0.312486	1.50837	0.13146	0.411293
AT1G11915	0	NA	NA	NA	NA	NA
AT1G11920	0	NA	NA	NA	NA	NA
AT1G11925	0	NA	NA	NA	NA	NA
AT1G11930	112.308	0.650191	0.377496	-1.72238	0.085001	0.31586
AT1G11940	29.7055	0.633485	0.739585	-0.856541	0.391699	0.71172
AT1G11950	32.917	0.128201	0.655686	-0.195522	0.844985	0.949845
AT1G11960	17.767	-0.22429	0.800837	0.28007	0.779424	0.925415
AT1G11970	0	NA	NA	NA	NA	NA
AT1G11980	0	NA	NA	NA	NA	NA
AT1G11990	17.9144	-0.96827	0.860661	1.12503	0.260576	0.587136
AT1G12000	1233.94	-0.461458	0.325602	1.41725	0.156411	0.451593
AT1G12010	115.89	0.907159	0.510484	-1.77706	0.0755588	0.293805
AT1G12020	0.521506	-2.53944	3.99592	0.635509	0.525097	NA
AT1G12030	4.08886	5.57327	1.8635	-2.99075	0.00278294	0.0241049
AT1G12040	0	NA	NA	NA	NA	NA
AT1G12050	292.895	0.392379	0.450687	-0.870626	0.383958	0.705708
AT1G12060	19.3943	0.49516	0.677988	-0.730339	0.465183	0.765017
AT1G12064	11.3834	-2.25829	1.07032	2.10992	0.0348649	0.174831
AT1G12070	0	NA	NA	NA	NA	NA
AT1G12080	1228.15	-5.30982	0.607414	8.74168	2.29663e-18	2.03853e-16
AT1G12090	828.577	-0.514142	0.611	0.841476	0.400082	0.718101
AT1G12100	0	NA	NA	NA	NA	NA
AT1G12110	192.779	-0.886781	0.395271	2.24348	0.0248661	0.13667
AT1G12120	76.6536	-0.179965	0.712043	0.252744	0.800466	0.932984
AT1G12130	0.205112	1.25456	4.06038	-0.308977	0.757339	NA
AT1G12140	46.9901	0.502096	0.497805	-1.00862	0.313156	0.641993
AT1G12150	0.461826	-0.348794	4.00125	0.0871713	0.930535	NA
AT1G12160	29.8628	-0.603612	0.626032	0.964187	0.334952	0.661568
AT1G12170	55.2497	2.40336	0.735706	-3.26674	0.00108793	0.0109513
AT1G12180	40.4249	3.65529	0.618502	-5.9099	3.42313e-09	1.01598e-07
AT1G12190	45.5211	3.71162	0.649668	-5.7131	1.10934e-08	3.05833e-07
AT1G12200	580.249	-0.135376	0.285368	0.474391	0.635221	0.86619
AT1G12210	1.78107	2.43934	2.25611	-1.08121	0.279602	0.608465
AT1G12211	0.385188	-2.08695	4.01409	0.519906	0.603129	NA
AT1G12220	3.43059	0.685728	1.55466	-0.441079	0.659156	0.877014
AT1G12230	476.871	-1.82118	0.383532	4.74845	2.04982e-06	4.0058e-05
AT1G12240	82.1921	-1.46076	0.462907	3.15562	0.00160157	0.0152414
AT1G12244	23.4089	0.99572	0.635227	-1.5675	0.116997	0.385097
AT1G12250	11.3627	-1.12266	1.01337	1.10784	0.267929	0.59637
AT1G12260	0.152687	0.288191	4.04313	-0.0712792	0.943176	NA
AT1G12270	84.3366	0.776329	0.515077	-1.50721	0.131757	0.411835
AT1G12280	0.395582	-1.63291	4.03306	0.404881	0.685565	NA
AT1G12290	1.38893	-1.78404	2.31096	0.771988	0.440121	0.746987
AT1G12300	10.0636	-0.512748	0.970071	0.528568	0.597105	0.845169
AT1G12310	1076.91	-0.442107	0.378719	1.16738	0.243059	0.569565
AT1G12320	0.152687	0.288191	4.04313	-0.0712792	0.943176	NA
AT1G12330	206.694	0.446476	0.366496	-1.21823	0.223137	0.546326
AT1G12340	5.48953	2.50148	1.66642	-1.5011	0.133329	0.414497
AT1G12350	66.7216	0.0251842	0.439099	-0.0573542	0.954263	0.985928
AT1G12360	132.357	0.382023	0.377286	-1.01255	0.311273	0.640033
AT1G12370	36.5817	-0.685674	0.649168	1.05623	0.290861	0.620637
AT1G12380	86.4257	-2.97774	0.519917	5.72735	1.02011e-08	2.82876e-07
AT1G12390	62.1267	-0.533869	0.498167	1.07167	0.28387	0.613855
AT1G12400	73.7888	-0.821454	0.538876	1.52439	0.127413	0.404378
AT1G12410	207.321	0.0538036	0.324588	-0.16576	0.868346	0.956704
AT1G12411	0	NA	NA	NA	NA	NA
AT1G12420	13.5401	-1.10122	0.835606	1.31787	0.187547	0.499783
AT1G12423	0	NA	NA	NA	NA	NA
AT1G12430	20.9053	-1.33531	0.72911	1.83143	0.0670362	0.271674
AT1G12440	422.207	-0.834188	0.387315	2.15377	0.0312581	0.161388
AT1G12450	46.9777	-0.0162952	0.469665	0.0346953	0.972323	0.990968
AT1G12451	0	NA	NA	NA	NA	NA
AT1G12460	30.0725	0.149569	0.640919	-0.233366	0.815477	0.938856
AT1G12470	129.292	0.0789587	0.383979	-0.205633	0.837078	0.947308
AT1G12480	0.343432	-1.1966	4.04091	0.29612	0.767138	NA
AT1G12490	0	NA	NA	NA	NA	NA
AT1G12500	33.2715	-0.409948	0.644921	0.635655	0.525001	0.803247
AT1G12520	88.719	-0.278568	0.5749	0.48455	0.627996	0.861532
AT1G12530	16.1913	-0.118	1.09983	0.107289	0.914559	0.973667
AT1G12540	0	NA	NA	NA	NA	NA
AT1G12550	181.566	-0.384926	0.331838	1.15998	0.246056	0.572953
AT1G12560	0	NA	NA	NA	NA	NA
AT1G12570	0.666938	0.310637	3.25159	-0.095534	0.923891	NA
AT1G12580	28.4489	-0.491778	0.640339	0.767996	0.44249	0.748316
AT1G12600	21.7517	-0.451341	0.726798	0.620999	0.5346	0.808877
AT1G12610	8.14573	0.870649	1.10309	-0.789278	0.42995	0.738588
AT1G12620	7.36965	0.799531	1.0834	-0.737983	0.460525	0.761141
AT1G12630	0	NA	NA	NA	NA	NA
AT1G12640	176.355	0.290652	0.361814	-0.803317	0.421792	0.733962
AT1G12650	19.9349	1.69143	1.00402	-1.68465	0.0920559	0.331866
AT1G12660	0	NA	NA	NA	NA	NA
AT1G12663	0	NA	NA	NA	NA	NA
AT1G12665	3.25714	5.27734	1.85217	-2.84928	0.00438186	0.0353583
AT1G12672	5.9685	6.14635	1.60036	-3.84059	0.000122738	0.00164068
AT1G12680	99.4672	0.0426128	0.383647	-0.111073	0.911558	0.972973
AT1G12700	1.01441	-0.579291	2.85772	0.202711	0.839361	NA
AT1G12710	56.2391	0.952969	0.488081	-1.95248	0.0508813	0.226291
AT1G12730	29.8755	0.418239	0.522498	-0.80046	0.423445	0.735424
AT1G12740	0.308436	0.472439	4.03708	-0.117025	0.90684	NA
AT1G12750	3.9723	-0.651121	1.35207	0.481575	0.630108	0.862714
AT1G12760	70.0063	-0.57919	0.430532	1.34529	0.178532	0.486474
AT1G12770	54.4666	0.991442	0.51588	-1.92185	0.0546251	0.237492
AT1G12775	14.7506	-0.186379	0.749038	0.248825	0.803496	0.934375
AT1G12780	598.841	0.747012	0.38586	-1.93597	0.0528716	0.232154
AT1G12790	12.299	-1.2717	0.838849	1.516	0.129519	0.407954
AT1G12800	46.0946	0.547935	0.51263	-1.06887	0.285128	0.614967
AT1G12805	57.6339	-7.48861	1.1163	6.70843	1.96723e-11	8.10577e-10
AT1G12810	285.112	-0.104638	0.390304	0.268095	0.788627	0.92841
AT1G12820	72.1867	-0.44962	0.434297	1.03528	0.300538	0.629268
AT1G12830	90.2493	0.636193	0.608607	-1.04533	0.295872	0.625467
AT1G12840	981.787	-0.192691	0.415116	0.464185	0.642515	0.870643
AT1G12845	4.35949	-1.01783	1.46736	0.693647	0.487903	0.780703
AT1G12850	83.5282	-1.2642	0.484969	2.60677	0.00914002	0.063782
AT1G12855	1.24567	0.921814	2.4081	-0.382797	0.70187	0.895007
AT1G12860	54.4186	-2.52853	0.501297	5.04397	4.55963e-07	9.96664e-06
AT1G12870	0	NA	NA	NA	NA	NA
AT1G12880	14.2622	1.00575	0.818448	-1.22885	0.219128	0.541036
AT1G12890	13.1679	1.13977	0.846317	-1.34675	0.178062	0.485961
AT1G12900	749.496	0.195487	0.404998	-0.482686	0.629319	0.86233
AT1G12910	425.772	0.0286201	0.443024	-0.0646016	0.948491	0.984406
AT1G12920	427.176	0.595764	0.331091	-1.7994	0.071956	0.284514
AT1G12930	39.4092	0.673154	0.531896	-1.26557	0.205666	0.524599
AT1G12938	0	NA	NA	NA	NA	NA
AT1G12940	2.46052	-0.64292	1.83082	0.351164	0.725465	0.903416
AT1G12950	1.99099	-3.37503	2.0418	1.65297	0.0983377	0.346554
AT1G12960	0	NA	NA	NA	NA	NA
AT1G12970	59.6015	1.00769	0.474582	-2.12332	0.0337269	0.171251
AT1G12980	0.156452	-1.32912	4.03883	0.329085	0.742092	NA
AT1G12990	74.2644	-1.45227	0.605405	2.39884	0.0164471	0.0996775
AT1G13000	19.1885	-0.824774	0.83226	0.991005	0.321683	0.650107
AT1G13020	94.2528	-0.377557	0.635742	0.593884	0.55259	0.819986
AT1G13030	11.6872	0.652172	0.941856	-0.692432	0.488666	0.781302
AT1G13040	1.06743	-0.0607309	2.31052	0.0262845	0.97903	NA
AT1G13050	1.53801	0.910551	2.16274	-0.421018	0.673742	0.884115
AT1G13060	1458.21	0.157431	0.400683	-0.392907	0.694388	0.892423
AT1G13080	3.02961	-1.86262	1.62502	1.14622	0.251706	0.578325
AT1G13090	157.093	-0.0457062	0.352752	0.129571	0.896906	0.966733
AT1G13100	7.35271	-1.79868	1.08996	1.65023	0.0988957	0.347617
AT1G13110	2.50708	-0.995642	2.1451	0.464147	0.642543	0.870643
AT1G13120	17.7949	0.54645	0.796788	-0.685815	0.49283	0.78416
AT1G13130	42.5621	1.45341	0.556346	-2.61242	0.0089903	0.0629686
AT1G13140	4.38145	-4.44785	1.6856	2.63874	0.00832153	0.0594676
AT1G13150	0.874563	-0.0815163	2.9616	0.0275244	0.978041	NA
AT1G13160	17.3477	0.674571	0.918924	-0.734088	0.462895	0.763084
AT1G13170	42.1437	-0.618667	0.730856	0.846497	0.397275	0.716099
AT1G13180	48.916	-0.167207	0.477277	0.350336	0.726087	0.903416
AT1G13190	119.104	0.306118	0.371259	-0.824541	0.409632	0.725702
AT1G13195	58.092	-0.265376	0.503056	0.527528	0.597827	0.845423
AT1G13200	0	NA	NA	NA	NA	NA
AT1G13210	3.26952	-0.158272	1.70378	0.092895	0.925987	0.976984
AT1G13220	15.135	-0.534251	0.918696	0.581532	0.560882	0.82461
AT1G13230	0.517038	-0.69231	4.01102	0.172602	0.862964	NA
AT1G13245	33.6241	-0.809838	0.655469	1.23551	0.216641	0.5375
AT1G13250	202.555	0.0586149	0.332777	-0.176139	0.860185	0.954838
AT1G13260	9.56709	0.85282	0.971802	-0.877565	0.38018	0.702618
AT1G13270	89.3431	1.72038	0.473407	-3.63403	0.000279027	0.00339316
AT1G13280	84.7645	-0.892454	0.472728	1.88788	0.0590419	0.250503
AT1G13290	0	NA	NA	NA	NA	NA
AT1G13300	0	NA	NA	NA	NA	NA
AT1G13310	0	NA	NA	NA	NA	NA
AT1G13320	214.847	-0.410423	0.38592	1.06349	0.28756	0.617616
AT1G13330	7.5995	-0.550428	1.42678	0.385783	0.699658	0.893986
AT1G13340	18.0637	-1.19982	1.05372	1.13866	0.254846	0.581827
AT1G13350	5.86305	-0.162383	1.29715	0.125185	0.900377	0.967783
AT1G13360	381.638	-0.0104744	0.39303	0.0266503	0.978739	0.993555
AT1G13370	0.0521506	-0.612605	4.05242	0.15117	0.879841	NA
AT1G13380	233.128	-0.92482	0.450756	2.05171	0.040198	0.192396
AT1G13390	115.184	0.713515	0.388258	-1.83774	0.0661014	0.269211
AT1G13400	1.33428	1.871	2.62786	-0.711986	0.476474	0.774127
AT1G13410	8.13554	2.11732	1.09853	-1.92741	0.0539282	0.235162
AT1G13420	1.92178	-0.719791	1.86448	0.386055	0.699456	0.893909
AT1G13430	0	NA	NA	NA	NA	NA
AT1G13440	6716.59	-1.00588	0.411882	2.44216	0.0145995	0.0913732
AT1G13450	22.405	0.0929379	0.641579	-0.144858	0.884823	0.961456
AT1G13460	14.3161	-1.00592	0.758652	1.32593	0.184863	0.494862
AT1G13470	0.820448	3.25331	3.8493	-0.845169	0.398016	NA
AT1G13480	0	NA	NA	NA	NA	NA
AT1G13485	0	NA	NA	NA	NA	NA
AT1G13490	0	NA	NA	NA	NA	NA
AT1G13500	0	NA	NA	NA	NA	NA
AT1G13510	0	NA	NA	NA	NA	NA
AT1G13520	0.402145	2.31222	4.01604	-0.575746	0.564787	NA
AT1G13530	2.22534	-3.56422	2.00936	1.77381	0.0760947	0.295056
AT1G13540	0.244744	-1.61115	4.03411	0.399381	0.689612	NA
AT1G13550	0	NA	NA	NA	NA	NA
AT1G13560	219.377	-0.519619	0.394489	1.31719	0.187774	0.500106
AT1G13570	83.9863	-0.602584	0.405472	1.48613	0.137245	0.421566
AT1G13580	24.5192	-0.720428	0.636059	1.13264	0.257364	0.584223
AT1G13590	187.302	-6.80205	1.27143	5.34991	8.79986e-08	2.14299e-06
AT1G13600	0	NA	NA	NA	NA	NA
AT1G13605	843.458	5.45077	0.324642	-16.7901	2.88316e-63	7.82365e-60
AT1G13607	361.502	-0.101303	0.321977	0.314628	0.753044	0.915402
AT1G13608	3.05902	0.0359308	1.49111	-0.0240967	0.980775	0.99428
AT1G13609	116.315	4.14114	0.532603	-7.77529	7.52763e-15	4.76624e-13
AT1G13610	0	NA	NA	NA	NA	NA
AT1G13620	1.73055	-1.92382	2.57505	0.747101	0.455002	0.757673
AT1G13630	0.100536	1.07032	4.06639	-0.263211	0.792388	NA
AT1G13635	185.769	-0.930941	0.502996	1.85079	0.0641995	0.264584
AT1G13640	77.4322	-0.343214	0.404483	0.848525	0.396146	0.715051
AT1G13650	8.34905	6.66092	1.58067	-4.21398	2.50906e-05	0.000398159
AT1G13670	0.402145	2.31222	4.01604	-0.575746	0.564787	NA
AT1G13680	114.908	10.4251	1.24104	-8.40025	4.45539e-17	3.46845e-15
AT1G13690	112.033	0.498876	0.405881	-1.22912	0.219027	0.540947
AT1G13700	6.84407	2.28686	1.06528	-2.14673	0.0318147	0.16333
AT1G13710	58.7637	-2.08869	0.586843	3.5592	0.000371986	0.00436974
AT1G13730	114.053	0.15836	0.446893	-0.354357	0.723072	0.902515
AT1G13740	27.0499	-2.14247	0.698403	3.06768	0.0021573	0.0195226
AT1G13750	10.8234	-6.81533	1.46691	4.64605	3.38343e-06	6.32562e-05
AT1G13755	87.5342	2.57725	0.588644	-4.37827	1.19623e-05	0.000201262
AT1G13760	0	NA	NA	NA	NA	NA
AT1G13770	28.0642	-0.193457	0.558373	0.346465	0.728993	0.903731
AT1G13780	30.4571	0.404253	0.572059	-0.706662	0.479776	0.776114
AT1G13790	12.8174	0.195617	1.13659	-0.172109	0.863352	0.955563
AT1G13800	1.38294	3.12588	2.37444	-1.31647	0.188018	0.500441
AT1G13810	36.317	-0.243083	0.620342	0.391853	0.695167	0.892571
AT1G13820	41.5777	-0.296256	0.551568	0.537115	0.591188	0.841671
AT1G13830	116.279	-1.32742	0.415973	3.19112	0.00141721	0.0136857
AT1G13860	8.53291	-1.56932	1.0558	1.48639	0.137177	0.421493
AT1G13870	78.2383	0.294536	0.407718	-0.7224	0.470049	0.768975
AT1G13880	100.456	0.0920428	0.38267	-0.240528	0.809921	0.936477
AT1G13890	0	NA	NA	NA	NA	NA
AT1G13900	284.547	-0.0903908	0.301645	0.29966	0.764436	0.920474
AT1G13910	13.7177	-0.318099	0.75576	0.4209	0.673828	0.884118
AT1G13920	0	NA	NA	NA	NA	NA
AT1G13930	39.0443	-0.838758	0.65047	1.28946	0.197237	0.512975
AT1G13940	13.7741	0.0273902	0.936359	-0.0292519	0.976664	0.992787
AT1G13950	122.339	2.42337	0.54275	-4.46498	8.00745e-06	0.000140574
AT1G13960	1.48087	-0.487981	2.04548	0.238565	0.811443	0.937438
AT1G13970	4.78155	-1.96703	1.54646	1.27195	0.203389	0.521726
AT1G13980	125.003	-0.458309	0.369266	1.24114	0.214555	0.534559
AT1G13990	13.0529	-1.03741	0.916019	1.13253	0.257414	0.584223
AT1G14000	115.624	0.641591	0.471291	-1.36135	0.173404	0.47889
AT1G14010	389.33	0.537114	0.344587	-1.55872	0.119063	0.388664
AT1G14020	39.5715	-0.73946	0.489576	1.51041	0.130939	0.410684
AT1G14030	16.7489	0.237366	0.701294	-0.338469	0.73501	0.906827
AT1G14040	7.7791	1.33914	1.03249	-1.297	0.194633	0.509376
AT1G14048	0	NA	NA	NA	NA	NA
AT1G14060	70.3666	1.54027	0.463431	-3.32363	0.000888545	0.00925325
AT1G14070	3.76377	1.40032	1.44487	-0.969163	0.332464	0.659374
AT1G14080	21.6867	4.77747	0.898739	-5.31575	1.06221e-07	2.54756e-06
AT1G14100	0	NA	NA	NA	NA	NA
AT1G14110	0	NA	NA	NA	NA	NA
AT1G14120	0.208602	-1.55691	4.03565	0.38579	0.699652	NA
AT1G14130	73.404	1.93427	0.55762	-3.4688	0.000522797	0.00591103
AT1G14140	27.7003	-0.484881	0.623228	0.778015	0.43656	0.744466
AT1G14150	1.4708	4.14274	2.43179	-1.70358	0.0884601	0.32441
AT1G14160	0	NA	NA	NA	NA	NA
AT1G14170	82.3591	-0.279603	0.454506	0.61518	0.538436	0.811117
AT1G14180	19.013	0.313486	0.656058	-0.477833	0.632769	0.864771
AT1G14185	0	NA	NA	NA	NA	NA
AT1G14190	0.260753	-1.77736	4.02645	0.441421	0.658908	NA
AT1G14200	43.1687	0.307903	0.4746	-0.648763	0.516491	0.797618
AT1G14205	2.19181	0.926973	2.0276	-0.457177	0.647544	0.871721
AT1G14210	72.1795	-0.91998	0.484186	1.90005	0.0574261	0.245678
AT1G14220	0	NA	NA	NA	NA	NA
AT1G14225	0	NA	NA	NA	NA	NA
AT1G14230	53.4932	0.975778	0.48628	-2.00662	0.0447906	0.207663
AT1G14240	0	NA	NA	NA	NA	NA
AT1G14250	0	NA	NA	NA	NA	NA
AT1G14260	23.9104	-2.99624	0.729212	4.10888	3.9759e-05	0.000603212
AT1G14270	39.0186	0.222587	0.52873	-0.420985	0.673766	0.884115
AT1G14280	0.100536	1.07032	4.06639	-0.263211	0.792388	NA
AT1G14290	89.3866	-0.865138	0.644789	1.34174	0.179681	0.488345
AT1G14300	40.2261	0.151231	0.670348	-0.2256	0.821512	0.941512
AT1G14310	23.4669	-1.20101	0.591412	2.03075	0.0422799	0.199134
AT1G14315	0	NA	NA	NA	NA	NA
AT1G14320	5940.51	-0.0375572	0.42646	0.0880674	0.929823	0.978452
AT1G14330	181.27	0.146216	0.404766	-0.361235	0.717923	0.901026
AT1G14340	79.8146	0.153479	0.443318	-0.346205	0.729189	0.903763
AT1G14345	197.762	-1.13254	0.468288	2.41848	0.0155857	0.0956541
AT1G14350	4.08721	-3.53791	1.79102	1.97536	0.048227	0.218894
AT1G14360	76.9614	0.818032	0.461362	-1.77308	0.0762156	0.295211
AT1G14370	0.717408	1.58067	3.21168	-0.492164	0.622603	NA
AT1G14380	284.252	0.0014919	0.413305	-0.00360967	0.99712	0.998761
AT1G14390	6.83962	0.0257359	1.30711	-0.0196892	0.984291	0.995666
AT1G14400	774.16	-0.843091	0.353545	2.38468	0.0170942	0.102754
AT1G14410	139.113	0.280934	0.398362	-0.705224	0.480671	0.776539
AT1G14420	0.457358	2.42034	4.00799	-0.603879	0.545924	NA
AT1G14430	50.996	0.462554	0.598148	-0.773311	0.439338	0.746644
AT1G14440	5.28978	-4.7605	1.60559	2.96496	0.00302722	0.0258902
AT1G14450	1205.13	0.0100825	0.450973	-0.0223573	0.982163	0.994837
AT1G14455	249.24	9.0766	0.828132	-10.9603	5.92794e-28	1.40751e-25
AT1G14460	18.1526	-1.41019	0.692884	2.03525	0.0418255	0.197745
AT1G14470	0.305374	0.394014	4.01861	-0.0980475	0.921895	NA
AT1G14480	1.16515	3.8075	2.65632	-1.43337	0.151752	0.444788
AT1G14490	26.5603	-0.504586	0.591588	0.852936	0.393695	0.713504
AT1G14500	0	NA	NA	NA	NA	NA
AT1G14510	172.223	0.270059	0.38488	-0.701672	0.482884	0.77835
AT1G14520	2455.72	0.837208	0.628489	-1.3321	0.182828	0.492662
AT1G14530	87.1612	0.788422	0.419237	-1.88061	0.0600248	0.253276
AT1G14540	0	NA	NA	NA	NA	NA
AT1G14549	0	NA	NA	NA	NA	NA
AT1G14550	0	NA	NA	NA	NA	NA
AT1G14560	20.2479	-0.0931841	0.649776	0.143409	0.885967	0.962111
AT1G14570	176.61	0.104217	0.33073	-0.315111	0.752678	0.915265
AT1G14580	1266.32	1.9674	0.342829	-5.73872	9.53936e-09	2.65689e-07
AT1G14590	15.9245	-0.298482	0.779567	0.382881	0.701808	0.895007
AT1G14600	1.82588	-0.882816	2.03736	0.433314	0.664787	0.87937
AT1G14610	111.125	0.705346	0.68295	-1.03279	0.301701	0.630101
AT1G14620	90.5746	0.291518	0.411763	-0.707976	0.47896	0.775736
AT1G14630	1.17825	2.92677	2.72665	-1.07339	0.283095	0.612877
AT1G14640	0.674193	-1.78355	3.65509	0.487964	0.625575	NA
AT1G14642	0.100536	1.07032	4.06639	-0.263211	0.792388	NA
AT1G14650	199.803	0.661111	0.450811	-1.46649	0.142514	0.430871
AT1G14660	7.52608	-0.792186	1.01688	0.779035	0.435959	0.744029
AT1G14670	638.985	-0.243297	0.352473	0.690257	0.490032	0.782196
AT1G14680	5.24269	-1.11164	1.30312	0.853062	0.393625	0.713445
AT1G14685	77.1222	-0.0983631	0.55509	0.177202	0.85935	0.954838
AT1G14686	0	NA	NA	NA	NA	NA
AT1G14687	102.397	-2.22861	0.408169	5.46002	4.76088e-08	1.19147e-06
AT1G14688	0	NA	NA	NA	NA	NA
AT1G14690	51.7662	-1.68708	0.487664	3.4595	0.000541171	0.00608257
AT1G14700	2.75061	-4.87475	2.00442	2.432	0.0150158	0.0931197
AT1G14710	98.8994	-0.510843	0.600147	0.851198	0.39466	0.713996
AT1G14720	36.9476	0.527126	0.513067	-1.0274	0.304231	0.632538
AT1G14730	0.100536	1.07032	4.06639	-0.263211	0.792388	NA
AT1G14740	88.7896	-0.957154	0.638388	1.49933	0.133788	0.415315
AT1G14750	2.78225	-0.96621	2.11638	0.456538	0.648003	0.872004
AT1G14755	100.28	2.66412	0.479646	-5.55434	2.78659e-08	7.20152e-07
AT1G14760	24.7678	-4.71283	0.87384	5.39324	6.91992e-08	1.70485e-06
AT1G14770	30.7565	0.592658	0.714342	-0.829656	0.406733	0.723738
AT1G14780	0.565424	0.230752	3.50219	-0.0658879	0.947467	NA
AT1G14790	22.8819	-1.69448	0.681532	2.48628	0.0129085	0.0829769
AT1G14800	0	NA	NA	NA	NA	NA
AT1G14810	238.593	0.803794	0.347792	-2.31113	0.0208256	0.119511
AT1G14820	42.4381	0.661382	0.640184	-1.03311	0.301551	0.630101
AT1G14830	283.943	0.113753	0.304942	-0.373031	0.709125	0.897989
AT1G14840	26.7753	0.15629	0.550939	-0.283679	0.776657	0.924522
AT1G14850	112.061	-0.200479	0.469202	0.427275	0.669179	0.882405
AT1G14860	4.56668	1.78825	1.28498	-1.39166	0.164026	0.464255
AT1G14870	0.0521506	-0.612605	4.05242	0.15117	0.879841	NA
AT1G14880	0	NA	NA	NA	NA	NA
AT1G14890	27.6413	0.87602	0.700101	-1.25128	0.210833	0.530294
AT1G14900	507.191	-1.92524	0.416787	4.61924	3.8515e-06	7.13749e-05
AT1G14910	155.469	0.449664	0.360622	-1.24691	0.21243	0.532056
AT1G14920	53.5193	0.249318	0.540417	-0.461343	0.644552	0.871547
AT1G14930	0.256285	1.25456	4.06038	-0.308977	0.757339	NA
AT1G14940	0	NA	NA	NA	NA	NA
AT1G14950	0	NA	NA	NA	NA	NA
AT1G14960	0	NA	NA	NA	NA	NA
AT1G14970	125.389	-1.21774	0.616215	1.97616	0.0481365	0.21864
AT1G14980	1273.72	0.247968	0.392655	-0.631517	0.527703	0.80473
AT1G14990	82.3121	0.41574	0.437159	-0.951006	0.341602	0.667951
AT1G15000	43.23	-0.965617	0.728374	1.32572	0.184933	0.494902
AT1G15010	9.28258	-1.79913	0.981732	1.83261	0.0668611	0.271315
AT1G15015	0	NA	NA	NA	NA	NA
AT1G15020	64.1713	0.845336	0.42706	-1.97943	0.0477674	0.217275
AT1G15030	57.1774	-0.748648	0.570819	1.31153	0.189678	0.501655
AT1G15040	1.87909	-0.964262	2.23071	0.432266	0.665548	0.879817
AT1G15045	0	NA	NA	NA	NA	NA
AT1G15050	0.395582	-1.63291	4.03306	0.404881	0.685565	NA
AT1G15060	76.3577	-0.561718	0.451913	1.24298	0.213876	0.534058
AT1G15080	7.61197	1.06644	1.08071	-0.986798	0.323742	0.651635
AT1G15100	43.0347	0.0429728	0.64899	-0.0662149	0.947207	0.984212
AT1G15110	22.8	-0.659448	0.760356	0.867287	0.385785	0.706946
AT1G15120	1280.45	0.622138	0.447701	-1.38963	0.164641	0.465014
AT1G15125	0.521506	-2.53944	3.99592	0.635509	0.525097	NA
AT1G15130	263.049	0.150171	0.33583	-0.447165	0.654756	0.875651
AT1G15140	179.865	0.183634	0.437223	-0.420001	0.674484	0.88428
AT1G15150	856.366	-4.42959	0.482162	9.18692	4.04232e-20	4.43838e-18
AT1G15160	126.945	-6.45924	0.712182	9.06965	1.19403e-19	1.21287e-17
AT1G15165	1.16961	-1.32414	2.48471	0.532914	0.594093	0.843219
AT1G15170	52.5921	0.0293362	0.500224	-0.0586461	0.953234	0.985666
AT1G15180	43.9531	0.337675	0.516424	-0.653871	0.513195	0.796547
AT1G15190	2.04209	-0.89157	2.02137	0.441072	0.659161	0.877014
AT1G15200	44.8743	0.0888227	0.895492	-0.0991887	0.920988	0.975802
AT1G15210	2.48341	-4.64044	2.11978	2.18911	0.0285888	0.151181
AT1G15215	14.0991	-0.124068	0.944869	0.131307	0.895532	0.966112
AT1G15220	23.5085	0.663106	0.594707	-1.11501	0.264845	0.592338
AT1G15230	134.133	0.41082	0.451471	-0.909957	0.362845	0.687918
AT1G15240	39.7005	-0.427935	0.534961	0.799936	0.423748	0.735547
AT1G15250	127.512	-0.272724	0.407343	0.66952	0.503164	0.789949
AT1G15260	9.16168	0.705114	0.93652	-0.752909	0.451505	0.755135
AT1G15270	794.884	0.806542	0.443816	-1.81729	0.0691728	0.277612
AT1G15280	75.8589	-0.648813	0.472028	1.37452	0.16928	0.47216
AT1G15290	304.896	-1.14981	0.387387	2.96812	0.00299631	0.0256952
AT1G15310	138.77	1.2594	0.476565	-2.64267	0.00822545	0.0588927
AT1G15320	0.152687	0.288191	4.04313	-0.0712792	0.943176	NA
AT1G15330	6.95776	1.7526	1.31854	-1.32919	0.183784	0.493703
AT1G15340	72.7904	-0.331907	0.855689	0.387883	NA	NA
AT1G15350	61.1722	-0.349399	0.469565	0.744091	0.456821	0.758773
AT1G15360	0.0521506	-0.612605	4.05242	0.15117	0.879841	NA
AT1G15370	355.287	-0.452858	0.364852	1.24121	0.214528	0.534559
AT1G15380	48.9514	5.96718	0.745334	-8.00605	1.18452e-15	8.00714e-14
AT1G15385	0	NA	NA	NA	NA	NA
AT1G15390	82.8354	1.49428	0.529729	-2.82084	0.00478983	0.0380045
AT1G15400	55.9133	-0.209521	0.468348	0.447362	0.654614	0.875651
AT1G15410	44.7475	-2.30227	0.559498	4.11489	3.87365e-05	0.000589583
AT1G15415	0	NA	NA	NA	NA	NA
AT1G15420	55.0446	0.902204	0.462592	-1.95033	0.0511373	0.227122
AT1G15430	229.772	2.18748	0.382259	-5.7225	1.04965e-08	2.90643e-07
AT1G15440	99.7469	0.649997	0.398519	-1.63103	0.102884	0.356815
AT1G15460	17.1742	2.17813	1.028	-2.1188	0.0341074	0.172393
AT1G15470	67.1507	0.189558	0.488137	-0.38833	0.697772	0.893273
AT1G15480	54.8937	0.441941	0.447571	-0.98742	0.323437	0.651296
AT1G15490	29.5734	-1.68131	0.718881	2.33878	0.0193466	0.11283
AT1G15500	537.944	-0.759263	0.354627	2.14102	0.0322726	0.165278
AT1G15510	11.6507	-0.0658788	0.809525	0.0813796	0.93514	0.980297
AT1G15520	2.22448	0.883883	1.77195	-0.498818	0.617907	0.855728
AT1G15530	22.6837	-1.19041	0.720692	1.65176	0.0985825	0.34698
AT1G15540	0.208602	-1.55691	4.03565	0.38579	0.699652	NA
AT1G15550	2.61321	-0.549509	1.79992	0.305297	0.76014	0.918616
AT1G15570	4.06379	-0.535764	1.54914	0.345847	0.729458	0.903858
AT1G15580	0	NA	NA	NA	NA	NA
AT1G15590	0	NA	NA	NA	NA	NA
AT1G15600	0	NA	NA	NA	NA	NA
AT1G15610	0	NA	NA	NA	NA	NA
AT1G15620	0	NA	NA	NA	NA	NA
AT1G15630	0.453347	-2.3273	4.006	0.580954	0.561271	NA
AT1G15640	0	NA	NA	NA	NA	NA
AT1G15660	32.4825	0.0504192	0.703824	-0.0716361	0.942891	0.982782
AT1G15670	29.1137	-1.79397	0.60901	2.94571	0.00322211	0.0272381
AT1G15680	0	NA	NA	NA	NA	NA
AT1G15690	4334.14	-0.27036	0.409885	0.6596	0.509511	0.793427
AT1G15700	30.0314	-0.206124	0.578501	0.356307	0.721611	0.902073
AT1G15710	130.026	0.0460344	0.422386	-0.108987	0.913213	0.972973
AT1G15720	14.875	-0.146966	0.7441	0.197508	0.84343	0.949115
AT1G15730	24.4639	-0.539562	0.594923	0.906944	0.364437	0.689489
AT1G15740	81.664	0.0372202	0.38546	-0.0965605	0.923075	0.97637
AT1G15750	315.112	0.00138322	0.321408	-0.00430362	0.996566	0.998742
AT1G15757	8.98966	-1.50477	1.07221	1.40343	0.160489	0.459317
AT1G15760	18.8121	-1.04595	0.795316	1.31513	0.188465	0.500604
AT1G15770	0.0521506	-0.612605	4.05242	0.15117	0.879841	NA
AT1G15772	3.41668	-1.11779	1.93738	0.576963	0.563965	0.826009
AT1G15780	108.324	0.0717678	0.436624	-0.16437	0.86944	0.956863
AT1G15790	20.617	4.16115	0.820175	-5.0735	3.90566e-07	8.63656e-06
AT1G15800	4.96117	-1.16863	1.30178	0.897717	0.369336	0.692913
AT1G15810	54.3071	-0.2227	0.466054	0.477841	0.632763	0.864771
AT1G15820	2786.4	-0.450369	0.314852	1.43041	0.152598	0.445702
AT1G15825	1.12569	-3.58711	3.00516	1.19365	0.232615	0.557449
AT1G15830	3.39207	-2.55808	1.59258	1.60625	0.10822	0.366423
AT1G15840	2.17762	-1.19752	2.12441	0.563697	0.57296	0.831046
AT1G15850	0	NA	NA	NA	NA	NA
AT1G15860	166.91	0.882748	0.381036	-2.3167	0.0205199	0.118076
AT1G15870	16.3098	1.78967	0.741607	-2.41323	0.0158118	0.0966981
AT1G15880	157.739	-0.36195	0.352663	1.02633	0.304735	0.633101
AT1G15885	16.3758	1.24101	0.732201	-1.6949	0.0900936	0.327307
AT1G15890	0.343432	-1.1966	4.04091	0.29612	0.767138	NA
AT1G15900	1.55946	0.299405	2.5677	-0.116604	0.907174	0.971296
AT1G15910	94.224	-1.94365	0.743988	2.61247	0.00898898	0.0629686
AT1G15920	77.1108	-1.09147	0.440733	2.47649	0.0132683	0.0849159
AT1G15930	2232.94	0.175431	0.450347	-0.389546	0.696872	0.893141
AT1G15940	56.6363	0.308247	0.78612	-0.392112	0.694975	0.892446
AT1G15950	315.03	0.328222	0.307851	-1.06617	0.286347	0.616452
AT1G15960	5.07637	-1.10106	1.38965	0.792331	0.428168	0.73748
AT1G15970	28.5633	-0.563685	0.635224	0.887381	0.374874	0.697112
AT1G15980	1.69524	-2.02954	2.01275	1.00834	0.313291	0.641996
AT1G15990	0.256285	1.25456	4.06038	-0.308977	0.757339	NA
AT1G16000	67.5009	1.2347	0.440334	-2.80401	0.00504711	0.0396321
AT1G16010	165.855	-0.201842	0.361723	0.558	0.576844	0.833194
AT1G16020	26.3699	-0.868932	0.650848	1.33508	0.181852	0.491733
AT1G16022	0	NA	NA	NA	NA	NA
AT1G16025	0	NA	NA	NA	NA	NA
AT1G16030	8.15763	0.264875	1.22694	-0.215882	0.82908	0.944147
AT1G16040	124.362	0.954532	0.470303	-2.02961	0.042396	0.199532
AT1G16060	20.2633	1.2707	0.638248	-1.99091	0.0464903	0.213242
AT1G16070	5.34489	-1.72122	1.51428	1.13666	0.255681	0.582671
AT1G16080	57.6758	0.214171	0.457211	-0.46843	0.639477	0.868564
AT1G16090	0.305648	1.92332	4.04049	-0.476011	0.634066	NA
AT1G16110	0	NA	NA	NA	NA	NA
AT1G16120	0.402145	2.31222	4.01604	-0.575746	0.564787	NA
AT1G16130	0.256285	1.25456	4.06038	-0.308977	0.757339	NA
AT1G16150	0.770375	-3.00172	3.96482	0.75709	0.448996	NA
AT1G16160	0	NA	NA	NA	NA	NA
AT1G16170	118.365	0.0127991	0.521541	-0.0245409	0.980421	0.994239
AT1G16180	2048.65	-0.41659	0.39863	1.04506	0.295997	0.625481
AT1G16190	60.9206	-0.0883585	0.460827	0.191739	0.847946	0.951031
AT1G16210	188.165	0.478564	0.488684	-0.979291	0.327436	0.655235
AT1G16220	1.11625	-0.791528	2.6907	0.294172	0.768626	0.921885
AT1G16225	0	NA	NA	NA	NA	NA
AT1G16230	0	NA	NA	NA	NA	NA
AT1G16240	231.82	-0.186153	0.323861	0.574791	0.565432	0.826917
AT1G16250	42.8205	0.197928	0.731313	-0.270647	0.786662	0.928108
AT1G16260	1.28282	3.05202	2.97339	-1.02644	0.304683	0.633063
AT1G16270	30.4774	-2.51387	0.649656	3.86954	0.000109043	0.00147669
AT1G16280	19.6197	0.438098	0.857133	-0.51112	0.609267	0.851213
AT1G16290	8.47726	2.35114	1.16689	-2.01488	0.0439171	0.204462
AT1G16300	48.324	-0.181327	0.48397	0.374667	0.707908	0.897665
AT1G16310	5.20275	1.92214	1.34454	-1.42959	0.152834	0.446146
AT1G16320	61.7792	-0.658001	0.457818	1.43726	0.150645	0.443276
AT1G16330	5.33522	-0.446847	1.25604	0.35576	0.72202	0.902191
AT1G16340	69.7951	0.215737	0.479262	-0.450143	0.652607	0.874763
AT1G16350	200.063	0.255143	0.37987	-0.671658	0.501802	0.789272
AT1G16360	0.601566	0.208798	3.1191	-0.0669419	0.946628	NA
AT1G16370	0.100536	1.07032	4.06639	-0.263211	0.792388	NA
AT1G16380	0.301609	1.96945	4.03792	-0.487737	0.625736	NA
AT1G16390	775.907	0.671631	0.522457	-1.28552	0.19861	0.514912
AT1G16400	13.7378	-0.582824	0.908283	0.641676	0.521083	0.800613
AT1G16410	27.5281	-0.36289	0.642822	0.564527	0.572396	0.830862
AT1G16420	0	NA	NA	NA	NA	NA
AT1G16430	69.2137	0.962024	0.430794	-2.23314	0.0255394	0.139563
AT1G16440	0	NA	NA	NA	NA	NA
AT1G16445	9.51968	1.34273	0.895902	-1.49874	0.13394	0.415431
AT1G16460	385.892	-0.683842	0.342704	1.99543	0.0459958	0.211738
AT1G16470	641.092	0.584083	0.312191	-1.87091	0.0613569	0.256656
AT1G16480	2.93706	-0.433729	1.45069	0.298982	0.764954	0.920805
AT1G16490	0.557648	-2.60342	3.86543	0.673515	0.50062	NA
AT1G16500	277.263	-1.28374	0.382055	3.3601	0.000779146	0.00830987
AT1G16510	37.3002	-1.0115	0.735514	1.37522	0.169062	0.47216
AT1G16515	8.56975	0.0214959	1.00682	-0.0213503	0.982966	0.99506
AT1G16520	85.8134	-1.65837	0.509589	3.25432	0.00113663	0.0113394
AT1G16530	0.41344	-1.06657	4.00923	0.26603	0.790216	NA
AT1G16540	10.3711	0.430471	0.966904	-0.445206	0.656171	0.876387
AT1G16560	133.757	-0.663048	0.467878	1.41714	0.156443	0.451597
AT1G16570	58.5722	-0.001005	0.442256	0.00227244	0.998187	0.999254
AT1G16590	58.0505	-0.696281	0.48221	1.44394	0.148756	0.440817
AT1G16610	421.718	-0.229357	0.34627	0.662364	0.507738	0.792844
AT1G16630	29.8724	-1.23636	0.793675	1.55777	0.119288	0.388925
AT1G16640	4.4882	-1.29834	1.22426	1.06052	0.28891	0.619085
AT1G16650	10.0125	-0.635705	0.931145	0.682713	0.494788	0.784909
AT1G16670	18.2549	-1.15371	0.711236	1.62212	0.104777	0.360383
AT1G16680	13.7693	-0.0784254	0.87955	0.0891653	0.928951	0.978182
AT1G16690	22.1426	-1.63243	0.712634	2.2907	0.0219807	0.124671
AT1G16700	510	0.38022	0.34778	-1.09328	0.274272	0.602637
AT1G16705	153.881	0.692216	0.445802	-1.55274	0.120485	0.391348
AT1G16710	49.9698	-0.0722142	0.440666	0.163875	0.869829	0.956965
AT1G16720	88.3653	-1.42104	0.387503	3.66717	0.000245251	0.0030211
AT1G16730	2.76324	-1.6689	1.82642	0.913755	0.360846	0.685632
AT1G16740	103.091	-0.304595	0.495828	0.614316	0.539006	0.811543
AT1G16750	72.6292	0.843248	0.404461	-2.08487	0.0370811	0.182475
AT1G16760	0	NA	NA	NA	NA	NA
AT1G16770	0.659134	1.12487	3.6759	-0.306012	0.759595	NA
AT1G16780	151.364	-0.0912012	0.411042	0.221878	0.824409	0.942545
AT1G16790	129.523	-0.398537	0.348109	1.14486	0.252266	0.578998
AT1G16800	8.41778	0.486964	1.09703	-0.443893	0.65712	0.876729
AT1G16810	199.143	-0.32531	0.574627	0.566125	0.571309	0.83049
AT1G16820	46.2512	-0.522361	0.702821	0.743234	0.45734	0.759156
AT1G16825	105.25	-0.727809	0.508826	1.43037	0.152611	0.445702
AT1G16830	9.89174	0.755473	0.974607	-0.775156	0.438247	0.745944
AT1G16840	145.173	0.32673	0.359587	-0.908626	0.363547	0.688533
AT1G16850	0.0521506	-0.612605	4.05242	0.15117	0.879841	NA
AT1G16858	0	NA	NA	NA	NA	NA
AT1G16860	0	NA	NA	NA	NA	NA
AT1G16870	87.9723	0.758817	0.44853	-1.69179	0.0906863	0.328903
AT1G16880	76.9511	-1.61833	0.486616	3.32569	0.000882001	0.00920023
AT1G16890	567.111	0.706317	0.313473	-2.2532	0.0242464	0.134401
AT1G16900	165.413	-0.064598	0.344043	0.187761	0.851064	0.952119
AT1G16905	0	NA	NA	NA	NA	NA
AT1G16910	0.192594	-1.1966	4.04091	0.29612	0.767138	NA
AT1G16916	86.4516	-0.687692	0.412292	1.66797	0.0953208	0.339004
AT1G16920	251.609	-0.906056	0.35713	2.53705	0.0111791	0.0743254
AT1G16930	4.17866	-1.6348	1.39533	1.17162	0.24135	0.56703
AT1G16940	0.962969	-3.32381	3.66075	0.907958	0.363901	NA
AT1G16950	0	NA	NA	NA	NA	NA
AT1G16960	20.067	-3.73155	0.926843	4.02609	5.6712e-05	0.00082865
AT1G16970	32.5662	-0.415676	0.55608	0.747511	0.454755	0.757501
AT1G16980	30.0074	1.61728	0.725451	-2.22935	0.0257905	0.140545
AT1G17000	1.00536	3.6019	3.53676	-1.01842	0.30848	NA
AT1G17010	0.260753	-1.77736	4.02645	0.441421	0.658908	NA
AT1G17020	39.7296	-1.20296	0.686777	1.75161	0.0798415	0.303598
AT1G17030	32.5821	2.82044	0.643126	-4.38552	1.15712e-05	0.000195373
AT1G17040	21.0889	2.14023	0.74114	-2.88775	0.00388008	0.0320137
AT1G17050	48.5845	-0.464902	0.525891	0.884026	0.376682	0.699016
AT1G17060	93.1556	-0.945803	0.423466	2.23348	0.0255174	0.139483
AT1G17070	64.7134	0.268234	0.421444	-0.636463	0.524475	0.802964
AT1G17080	253.271	-0.00776187	0.320701	0.0242028	0.980691	0.994275
AT1G17090	64.7166	0.0685186	0.435794	-0.157227	0.875066	0.958572
AT1G17100	468.774	-1.59009	0.327449	4.856	1.19783e-06	2.47044e-05
AT1G17110	39.9795	-0.631612	0.580052	1.08889	0.276203	0.604641
AT1G17120	183.101	-1.33734	0.525088	2.54688	0.0108691	0.0726965
AT1G17130	132.664	0.681755	0.55019	-1.23913	0.215299	0.535779
AT1G17140	60.4274	-2.58391	0.68066	3.79618	0.000146942	0.00191964
AT1G17145	13.1144	-1.12792	0.890445	1.26669	0.205266	0.524275
AT1G17147	0	NA	NA	NA	NA	NA
AT1G17150	0.356821	1.98018	4.03733	-0.490468	0.623802	NA
AT1G17160	132.14	0.376341	0.362431	-1.03838	0.299094	0.627558
AT1G17170	2.04359	0.133469	1.80632	-0.0738899	0.941098	0.982095
AT1G17180	0.100536	1.07032	4.06639	-0.263211	0.792388	NA
AT1G17190	308.605	-0.311378	0.34897	0.892275	0.372245	0.694744
AT1G17200	1616.87	0.00531926	0.53861	-0.0098759	0.99212	0.997296
AT1G17210	192.388	-0.262961	0.396179	0.663743	0.506855	0.792013
AT1G17220	128.885	0.123625	0.392263	-0.315158	0.752641	0.915265
AT1G17230	6.55134	1.44861	1.14264	-1.26777	0.204879	0.524203
AT1G17235	2.41435	-2.4668	2.31539	1.06539	0.286698	0.616672
AT1G17240	1.61876	-0.458515	2.04134	0.224615	0.822279	0.941937
AT1G17250	50.6626	0.101751	0.593532	-0.171433	0.863884	0.955706
AT1G17260	132.635	0.207367	0.408051	-0.508189	0.61132	0.852197
AT1G17270	20.5061	0.570498	0.663766	-0.859486	0.390073	0.710191
AT1G17280	117.718	-0.00980275	0.398759	0.0245832	0.980387	0.994239
AT1G17285	4.94686	-5.67525	1.67331	3.39163	0.000694783	0.00753774
AT1G17290	467.495	0.685799	0.3528	-1.94388	0.0519105	0.229208
AT1G17300	0	NA	NA	NA	NA	NA
AT1G17310	0	NA	NA	NA	NA	NA
AT1G17330	26.4073	0.20331	0.732316	-0.277627	0.781299	0.92578
AT1G17340	4.49337	0.831215	1.19594	-0.69503	0.487037	0.780519
AT1G17345	0	NA	NA	NA	NA	NA
AT1G17350	31.762	0.249192	0.552802	-0.45078	0.652148	0.874604
AT1G17360	8.55514	-0.155468	1.05091	0.147937	0.882393	0.960639
AT1G17370	156.118	-1.24928	0.450381	2.77383	0.00554	0.0428296
AT1G17380	0.814882	1.44482	3.03055	-0.476751	0.633539	NA
AT1G17400	0	NA	NA	NA	NA	NA
AT1G17410	21.5519	0.352679	0.622119	-0.566899	0.570783	0.830142
AT1G17420	199.756	0.218131	0.331236	-0.658535	0.510194	0.794104
AT1G17430	232.794	0.0936393	0.371538	-0.252032	0.801017	0.933038
AT1G17440	57.5235	-0.259046	0.618619	0.418749	0.6754	0.884415
AT1G17450	56.2394	-0.341257	0.512079	0.666415	0.505146	0.79133
AT1G17455	23.1566	1.94985	0.748559	-2.60481	0.00919262	0.0639377
AT1G17460	15.4914	-0.664206	0.820509	0.809505	0.418224	0.731783
AT1G17470	180.078	0.435265	0.328293	-1.32584	0.184893	0.494862
AT1G17480	9.13278	-1.29418	1.12561	1.14976	0.250242	0.577611
AT1G17490	48.4965	-0.081798	1.53083	0.0534338	0.957386	0.986897
AT1G17500	27.541	-0.139942	0.70562	0.198325	0.842791	0.948839
AT1G17510	252.088	0.076988	0.33065	-0.232838	0.815887	0.939145
AT1G17520	19.5263	-0.707817	0.840983	0.841654	0.399982	0.718101
AT1G17530	281.922	-0.0806684	0.38477	0.209654	0.833938	0.946219
AT1G17540	0.820448	3.25331	3.8493	-0.845169	0.398016	NA
AT1G17545	0	NA	NA	NA	NA	NA
AT1G17550	67.4069	-0.730312	0.41958	1.74058	0.0817578	0.308133
AT1G17560	95.2843	1.18057	0.453301	-2.60439	0.00920381	0.0639921
AT1G17580	73.8163	-0.676932	0.526347	1.28609	0.19841	0.514793
AT1G17590	5.99076	-1.30243	1.16782	1.11526	0.264739	0.592296
AT1G17600	1.28143	3.8761	3.30531	-1.17269	0.240921	0.566652
AT1G17610	0	NA	NA	NA	NA	NA
AT1G17615	0	NA	NA	NA	NA	NA
AT1G17620	405.53	0.549427	0.309407	-1.77574	0.0757755	0.294164
AT1G17630	3.32097	2.14574	1.86347	-1.15147	0.249538	0.577033
AT1G17640	33.2319	0.7847	0.534993	-1.46675	0.142445	0.430871
AT1G17650	55.2997	0.124722	0.501458	-0.248719	0.803578	0.934375
AT1G17665	6.06102	1.81007	1.15734	-1.56399	0.11782	0.386659
AT1G17680	41.8955	0.79023	0.51164	-1.5445	0.122467	0.395357
AT1G17690	21.4873	1.72672	0.702147	-2.4592	0.0139246	0.0881954
AT1G17700	0	NA	NA	NA	NA	NA
AT1G17710	0	NA	NA	NA	NA	NA
AT1G17720	123.758	0.123399	0.382554	-0.322565	0.747024	0.912053
AT1G17730	241.162	0.554992	0.319177	-1.73882	0.082066	0.308804
AT1G17744	0.0521506	-0.612605	4.05242	0.15117	0.879841	NA
AT1G17745	582.011	0.339901	0.308798	-1.10072	0.271018	0.599719
AT1G17750	4.56656	0.994007	1.30569	-0.761289	0.446485	0.751194
AT1G17760	39.5892	0.3764	0.492441	-0.764356	0.444655	0.749842
AT1G17770	14.1637	3.96619	1.03466	-3.83332	0.000126427	0.00167969
AT1G17780	5.63646	0.488846	1.19795	-0.40807	0.683223	0.887936
AT1G17790	10.2162	0.0673977	0.915721	-0.0736008	0.941328	0.982095
AT1G17800	67.6918	5.77686	1.92822	-2.99595	0.0027359	0.0237624
AT1G17810	24.9549	-0.635484	0.777149	0.817712	0.413522	0.72865
AT1G17820	26.5777	-1.52367	0.739227	2.06117	0.0392868	0.189401
AT1G17830	17.2457	0.131465	0.838853	-0.15672	0.875466	0.958645
AT1G17840	424.066	0.775995	0.304292	-2.55016	0.0107673	0.0721685
AT1G17850	10.4174	-0.936892	1.02795	0.91142	0.362074	0.68721
AT1G17860	58.8864	0.0049795	1.5748	-0.00316199	0.997477	0.998897
AT1G17870	0.867033	1.20262	2.9637	-0.405785	0.684901	NA
AT1G17880	602.733	0.471126	0.33709	-1.39763	0.162225	0.461297
AT1G17890	230.531	0.060342	0.323904	-0.186296	0.852213	0.952334
AT1G17910	0	NA	NA	NA	NA	NA
AT1G17920	31.9646	-2.8832	0.635321	4.53818	5.67415e-06	0.000102162
AT1G17930	24.6405	-0.101706	0.706399	0.143978	0.885518	0.961995
AT1G17940	53.7314	-0.314762	0.622082	0.505982	0.612869	0.852587
AT1G17950	0	NA	NA	NA	NA	NA
AT1G17960	3.72592	4.08633	1.70974	-2.39003	0.0168471	0.101526
AT1G17970	9.04871	0.189903	0.935062	-0.203091	0.839064	0.947772
AT1G17980	103.777	0.0495404	0.399118	-0.124125	0.901216	0.967864
AT1G17990	0	NA	NA	NA	NA	NA
AT1G18000	0.104301	-1.03455	4.0437	0.255843	0.798072	NA
AT1G18010	0	NA	NA	NA	NA	NA
AT1G18020	0	NA	NA	NA	NA	NA
AT1G18030	14.2219	0.589417	0.737966	-0.798704	0.424462	0.736112
AT1G18040	52.4533	0.07564	0.499833	-0.151331	0.879715	0.96008
AT1G18050	0	NA	NA	NA	NA	NA
AT1G18060	61.2855	-0.120445	0.500339	0.240727	0.809767	0.936477
AT1G18070	439.95	0.429814	0.294476	-1.45959	0.144403	0.433666
AT1G18080	5394.88	-0.332417	0.4626	0.718584	0.472397	0.770875
AT1G18090	2.73542	0.983093	1.87364	-0.524695	0.599795	0.846249
AT1G18100	73.7593	-5.77584	0.904934	6.3826	1.74101e-10	6.20461e-09
AT1G18130	0	NA	NA	NA	NA	NA
AT1G18140	0.356821	1.98018	4.03733	-0.490468	0.623802	NA
AT1G18150	46.7696	0.385471	0.532937	-0.723294	0.469499	0.768794
AT1G18160	63.3105	-0.401926	0.431761	0.930899	0.351906	0.677228
AT1G18170	7.4738	-0.903729	1.00662	0.897788	0.369298	0.692913
AT1G18180	148.944	0.159765	0.385137	-0.414827	0.678269	0.885606
AT1G18190	34.5663	-0.108975	0.687367	0.158539	0.874032	0.958572
AT1G18200	0.208602	-1.55691	4.03565	0.38579	0.699652	NA
AT1G18210	497.985	-0.344053	0.409838	0.839486	0.401197	0.719072
AT1G18220	0	NA	NA	NA	NA	NA
AT1G18250	135.065	-3.67758	0.476743	7.71396	1.21972e-14	7.54676e-13
AT1G18260	260.709	0.0607705	0.309665	-0.196246	0.844417	0.94967
AT1G18265	1.8558	-4.32294	2.57858	1.67648	0.0936443	0.335175
AT1G18270	74.0426	0.230155	0.523391	-0.439737	0.660127	0.877184
AT1G18280	2.57833	-3.70524	2.18518	1.69562	0.0899581	0.327272
AT1G18290	0	NA	NA	NA	NA	NA
AT1G18300	25.215	-0.527923	0.865716	0.60981	0.541988	0.813452
AT1G18310	0	NA	NA	NA	NA	NA
AT1G18320	0.408972	1.19725	3.93395	-0.304337	0.760871	NA
AT1G18330	3.62473	-0.0862955	1.58116	0.0545774	0.956475	0.986654
AT1G18335	12.4764	0.668126	0.914441	-0.730639	0.465	0.764932
AT1G18340	51.3727	0.149546	0.606053	-0.246753	0.805099	0.934898
AT1G18350	324.143	6.60773	0.507328	-13.0246	8.86949e-39	5.80951e-36
AT1G18360	56.4263	-0.673725	0.470335	1.43244	0.152019	0.444998
AT1G18370	56.0384	-3.32529	0.801238	4.15018	3.32207e-05	0.000515545
AT1G18390	5.14902	-5.70074	1.70145	3.35053	0.000806573	0.0085353
AT1G18400	0.0521506	-0.612605	4.05242	0.15117	0.879841	NA
AT1G18410	0.0521506	-0.612605	4.05242	0.15117	0.879841	NA
AT1G18420	6.51592	-0.652788	1.2243	0.533194	0.5939	0.843219
AT1G18440	19.5251	0.360527	0.690561	-0.522079	0.601615	0.847122
AT1G18450	170.128	0.352396	0.34466	-1.02244	0.30657	0.6349
AT1G18460	41.3995	-1.86427	0.606912	3.07173	0.00212824	0.0193056
AT1G18470	33.6631	-2.28211	0.582258	3.91941	8.87674e-05	0.00123527
AT1G18480	57.5838	0.356807	0.435685	-0.818956	0.412811	0.727883
AT1G18485	6.87648	-0.0482084	1.04259	0.0462393	0.96312	0.989043
AT1G18486	0	NA	NA	NA	NA	NA
AT1G18490	32.137	-0.456214	0.707742	0.644605	0.519183	0.7995
AT1G18500	162.306	0.659679	0.385454	-1.71144	0.0870008	0.320454
AT1G18510	0	NA	NA	NA	NA	NA
AT1G18520	150.775	-7.23626	0.715543	10.113	4.83985e-24	7.23881e-22
AT1G18530	2.63359	-4.72363	2.11488	2.23352	0.0255145	0.139483
AT1G18540	1134.5	0.460001	0.301008	-1.5282	0.126462	0.402438
AT1G18550	23.6885	-0.458065	0.900187	0.508855	0.610854	0.852005
AT1G18560	23.5362	-0.066717	0.714025	0.0934379	0.925556	0.976773
AT1G18570	0	NA	NA	NA	NA	NA
AT1G18580	110.093	-0.0893011	0.39161	0.228036	0.819619	0.941018
AT1G18590	13.898	-0.261786	0.746372	0.350744	0.72578	0.903416
AT1G18600	116.943	-0.614084	0.506453	1.21252	0.225314	0.549119
AT1G18610	50.7486	-0.150449	0.468238	0.321309	0.747976	0.912571
AT1G18620	29.7721	0.83665	0.636156	-1.31517	0.188454	0.500604
AT1G18630	68.803	0.828352	0.430839	-1.92265	0.0545243	0.237163
AT1G18640	123.919	-0.215962	0.440174	0.490628	0.62369	0.858775
AT1G18650	68.9087	-1.45428	0.483476	3.00796	0.00263005	0.0229797
AT1G18660	48.0512	0.0974031	0.654394	-0.148845	0.881676	0.960452
AT1G18670	5.55517	-0.07138	1.16732	0.0611485	0.951241	0.98532
AT1G18680	30.6611	0.687269	0.597185	-1.15085	0.249795	0.577234
AT1G18690	10.215	-0.102945	0.934185	0.110198	0.912253	0.972973
AT1G18700	33.5272	0.0583131	0.535894	-0.108815	0.91335	0.972973
AT1G18710	5.46698	1.51311	1.41366	-1.07034	0.284465	0.614154
AT1G18720	852.275	0.464753	0.334476	-1.38949	0.164683	0.465014
AT1G18730	16.1633	0.0854707	0.910849	-0.0938362	0.925239	0.976656
AT1G18740	167.833	-0.318409	0.386164	0.824543	0.409631	0.725702
AT1G18750	0.658184	-1.72451	3.26855	0.527608	0.597771	NA
AT1G18760	3.56611	3.54152	1.64929	-2.1473	0.0317697	0.163217
AT1G18770	11.2339	-2.35247	1.06194	2.21526	0.0267419	0.144267
AT1G18773	8.23702	-4.76589	1.40122	3.40123	0.000670827	0.0073274
AT1G18780	0.205112	1.25456	4.06038	-0.308977	0.757339	NA
AT1G18790	0	NA	NA	NA	NA	NA
AT1G18800	166.879	1.55049	0.513024	-3.02226	0.00250898	0.0221665
AT1G18810	0.505498	-2.45954	4.00077	0.614766	0.538709	NA
AT1G18830	13.4045	1.70332	0.929276	-1.83295	0.0668094	0.271164
AT1G18835	0	NA	NA	NA	NA	NA
AT1G18840	127.27	-0.711165	0.446552	1.59257	0.111257	0.373182
AT1G18850	107.481	0.587731	0.510109	-1.15217	0.249252	0.576821
AT1G18860	0	NA	NA	NA	NA	NA
AT1G18870	1.93915	-2.14696	2.18846	0.981037	0.326575	0.654286
AT1G18871	0	NA	NA	NA	NA	NA
AT1G18880	4.17955	0.992193	1.32778	-0.747259	0.454907	0.75758
AT1G18890	85.8282	-0.154827	0.433438	0.357207	0.720937	0.902041
AT1G18900	58.7171	-0.0946809	0.510434	0.185491	0.852844	0.952704
AT1G18910	2.01752	-3.2236	2.25802	1.42762	0.153401	0.447312
AT1G18940	13.4753	-2.55437	0.888729	2.87419	0.0040507	0.0330829
AT1G18950	32.0112	-0.175626	0.617073	0.284612	0.775942	0.924282
AT1G18960	0	NA	NA	NA	NA	NA
AT1G18970	0	NA	NA	NA	NA	NA
AT1G18980	0.205112	1.25456	4.06038	-0.308977	0.757339	NA
AT1G18990	0.309139	-0.656115	4.02632	0.162956	0.870553	NA
AT1G19000	126.358	-1.19293	0.411179	2.90124	0.00371684	0.0308168
AT1G19010	27.0584	-0.382887	0.570606	0.671019	0.502208	0.789323
AT1G19020	0.856441	2.5102	3.34773	-0.749822	0.453362	NA
AT1G19025	2.80262	-1.06875	1.72488	0.619609	0.535515	0.809277
AT1G19040	0	NA	NA	NA	NA	NA
AT1G19050	1.02736	-2.38028	2.81204	0.846459	0.397297	NA
AT1G19060	0.104301	-1.03455	4.0437	0.255843	0.798072	NA
AT1G19070	0	NA	NA	NA	NA	NA
AT1G19080	23.4908	0.19467	0.796835	-0.244303	0.806996	0.935682
AT1G19086	0	NA	NA	NA	NA	NA
AT1G19090	0	NA	NA	NA	NA	NA
AT1G19100	44.2562	-1.68823	0.712919	2.36805	0.017882	0.106412
AT1G19110	134.621	-0.729108	0.423321	1.72235	0.0850054	0.31586
AT1G19115	0	NA	NA	NA	NA	NA
AT1G19120	241.812	0.606454	0.362012	-1.67523	0.0938891	0.335672
AT1G19130	183.939	-0.554219	0.43728	1.26742	0.205004	0.524215
AT1G19140	88.0561	-0.516358	0.408705	1.2634	0.206445	0.525175
AT1G19150	30.383	0.065213	0.700708	-0.0930672	0.92585	0.976921
AT1G19160	10.6652	4.6396	1.1535	-4.02219	5.76587e-05	0.000840542
AT1G19170	63.0849	0.21393	0.495549	-0.431704	0.665957	0.880042
AT1G19180	144.72	0.854518	0.456017	-1.87387	0.0609479	0.255505
AT1G19190	300.708	-0.0527249	0.347277	0.151824	0.879326	0.959884
AT1G19200	8.51932	0.502046	0.940057	-0.534059	0.593301	0.842913
AT1G19210	1.79821	-0.227934	2.31591	0.098421	0.921598	0.975946
AT1G19220	4.09729	-0.484996	1.59762	0.303573	0.761453	0.919215
AT1G19230	1.81556	-0.0186433	2.02851	0.00919062	0.992667	0.997554
AT1G19240	142.658	0.0722475	0.440308	-0.164084	0.869665	0.956863
AT1G19250	0	NA	NA	NA	NA	NA
AT1G19260	0	NA	NA	NA	NA	NA
AT1G19270	28.0262	-0.124343	0.669551	0.185711	0.852672	0.952623
AT1G19290	4.78026	1.11039	1.20972	-0.91789	0.358676	0.683316
AT1G19300	2.59455	2.425	1.74518	-1.38954	0.164668	0.465014
AT1G19310	111.322	0.623518	0.427623	-1.4581	0.144812	0.434363
AT1G19320	1678.9	-0.76936	0.479775	1.60358	0.108806	0.367359
AT1G19330	125.598	-2.11854	0.441789	4.79537	1.62379e-06	3.2399e-05
AT1G19340	2.90846	0.228609	1.76584	-0.129462	0.896992	0.966771
AT1G19350	255.975	-2.8632	0.414603	6.90589	4.98879e-12	2.20377e-10
AT1G19360	181.613	-0.209128	0.371945	0.562254	0.573943	0.831836
AT1G19370	69.9145	-0.19578	0.463536	0.422362	0.672761	0.883689
AT1G19380	92.8384	-4.15856	0.549658	7.56574	3.85675e-14	2.26637e-12
AT1G19390	0.100536	1.07032	4.06639	-0.263211	0.792388	NA
AT1G19394	0	NA	NA	NA	NA	NA
AT1G19396	6.86035	-0.026136	1.53082	0.0170732	0.986378	0.996441
AT1G19397	0.692477	-2.81183	3.19749	0.879387	0.379192	NA
AT1G19400	73.5412	0.219922	0.451467	-0.487127	0.626168	0.859833
AT1G19410	4.03403	-4.19864	2.34632	1.78946	0.0735411	0.288678
AT1G19430	112.469	0.152557	0.420453	-0.36284	0.716725	0.901026
AT1G19440	594.663	-1.41217	0.345959	4.0819	4.46698e-05	0.000671772
AT1G19450	1833.97	-2.28969	0.423075	5.41201	6.2322e-08	1.54551e-06
AT1G19460	16.5192	-3.64399	1.06477	3.42233	0.000620865	0.00686857
AT1G19470	0	NA	NA	NA	NA	NA
AT1G19480	50.4015	-0.286775	0.459919	0.623532	0.532935	0.808308
AT1G19485	8.55924	-0.000932176	1.10898	0.00084057	0.999329	0.999524
AT1G19490	12.6604	-0.392389	0.826905	0.474527	0.635124	0.866151
AT1G19500	0.898264	0.90499	3.00245	-0.301417	0.763096	NA
AT1G19510	0.208602	-1.55691	4.03565	0.38579	0.699652	NA
AT1G19520	97.9275	0.548531	0.371964	-1.47469	0.140297	0.426732
AT1G19530	3.70335	1.48486	1.68833	-0.879486	0.379138	0.701726
AT1G19540	0.64689	0.575188	3.32608	-0.172933	0.862704	NA
AT1G19550	10.697	0.807991	0.813965	-0.99266	0.320876	0.64896
AT1G19570	2025.31	0.414854	0.335345	-1.2371	0.216051	0.537018
AT1G19580	179.206	-0.251393	0.37119	0.677264	0.498238	0.787255
AT1G19600	127.138	1.18613	0.378118	-3.13694	0.00170723	0.016038
AT1G19610	0.205112	1.25456	4.06038	-0.308977	0.757339	NA
AT1G19620	0.208602	-1.55691	4.03565	0.38579	0.699652	NA
AT1G19630	4.92651	0.721062	1.56709	-0.460127	0.645425	0.871721
AT1G19640	1903.32	0.225061	0.324401	-0.693774	0.487824	0.780646
AT1G19650	16.5117	-0.000425203	0.730306	0.000582225	0.999535	0.999573
AT1G19660	172.634	0.549708	0.414554	-1.32602	0.184833	0.494862
AT1G19670	8.84596	0.935057	1.01266	-0.923365	0.355817	0.680091
AT1G19680	31.8999	1.08357	0.761512	-1.42292	0.154758	0.448666
AT1G19690	9.93744	-0.875578	0.968619	0.903944	0.366025	0.690798
AT1G19700	137.301	0.170365	0.428712	-0.397388	0.691081	0.89118
AT1G19710	69.489	0.402695	0.609845	-0.660324	0.509046	0.793059
AT1G19715	8.51003	-1.16213	0.963437	1.20623	0.227728	0.551747
AT1G19720	21.0738	-1.22447	0.764654	1.60134	0.109302	0.368709
AT1G19730	164.45	0.322303	0.405062	-0.795689	0.426213	0.736997
AT1G19740	211.62	-0.00663108	0.391346	0.0169443	0.986481	0.996441
AT1G19750	1.31838	1.64262	2.44715	-0.671238	0.502069	0.789274
AT1G19770	138.425	0.348691	0.341651	-1.02061	0.307441	0.635732
AT1G19780	0	NA	NA	NA	NA	NA
AT1G19790	0.253223	0.815962	4.02738	-0.202604	0.839445	NA
AT1G19800	184.061	-0.0977065	0.41711	0.234247	0.814793	0.938626
AT1G19830	101.621	-3.53008	0.436714	8.08328	6.3046e-16	4.40279e-14
AT1G19835	83.5474	-0.482026	0.632073	0.762613	0.445694	0.7509
AT1G19840	10.9507	1.90754	0.861604	-2.21394	0.0268328	0.144516
AT1G19850	91.9702	0.0277803	0.446134	-0.0622691	0.950349	0.985095
AT1G19860	50.8002	-0.202766	0.452517	0.448085	0.654092	0.875518
[truncated: 25,208 more rows]

## Sheet: Col-0 vs arf13arf20 x Col-0
DataSet2.C: DESeq2 analysis of 7 DAP seed transcriptomes comparing Col-0 x Col-0 to arf13arf20 x Col-0
id	baseMean	log2FoldChange	lfcSE	stat	pvalue	padj
AT1G01010	1.01302	-0.532924	2.51557	0.21185	0.832224	NA
AT1G01020	15.988	-1.37907	0.913853	1.50907	0.131281	0.878109
AT1G01030	0.123559	-1.49903	4.04385	0.370694	0.710865	NA
AT1G01040	57.6061	0.634136	0.484623	-1.30851	0.190699	0.914001
AT1G01050	309.997	-0.342332	0.361421	0.947182	0.343546	0.94036
AT1G01060	91.9421	-1.15771	0.438069	2.64276	0.00822326	0.508271
AT1G01070	5.37594	-1.61753	1.60119	1.01021	0.312396	0.930452
AT1G01073	0	NA	NA	NA	NA	NA
AT1G01080	74.1911	0.514558	0.401241	-1.28242	0.199696	0.914001
AT1G01090	2146.21	-0.241328	0.287114	0.840529	0.400612	0.9502
AT1G01100	7073.33	-0.493556	0.392078	1.25882	0.208095	0.915167
AT1G01110	9.0244	0.135558	0.933389	-0.145232	0.884528	0.991506
AT1G01115	0	NA	NA	NA	NA	NA
AT1G01120	62.5656	0.213109	0.424557	-0.501956	0.615699	0.969875
AT1G01130	126.898	-0.724054	0.365474	1.98113	0.0475763	0.789129
AT1G01140	144.96	0.458695	0.450354	-1.01852	0.308431	0.930452
AT1G01150	2.17282	-0.941708	1.61975	0.58139	0.560978	NA
AT1G01160	144.304	0.794961	0.409305	-1.94222	0.0521102	0.796109
AT1G01170	66.4859	0.0391176	0.476385	-0.0821134	0.934557	0.993969
AT1G01180	23.7086	-0.940795	0.714713	1.31632	0.188065	0.914001
AT1G01190	0	NA	NA	NA	NA	NA
AT1G01200	0	NA	NA	NA	NA	NA
AT1G01210	53.0034	-0.20088	0.425975	0.471577	0.637229	0.971745
AT1G01220	21.2191	-0.431124	0.73284	0.588291	0.556337	0.966813
AT1G01225	98.3004	0.0955507	0.476724	-0.200432	0.841143	0.988808
AT1G01230	324.258	-0.198535	0.327686	0.60587	0.544601	0.964718
AT1G01240	23.1242	0.138496	0.600106	-0.230785	0.817482	0.987766
AT1G01250	6.55475	1.7901	1.13651	-1.57509	0.115237	0.86735
AT1G01260	61.7656	0.434967	0.476611	-0.912625	0.36144	0.944215
AT1G01280	0.35952	-1.06097	4.03574	0.262894	0.792633	NA
AT1G01290	61.2639	0.105145	0.434033	-0.242251	0.808585	0.987766
AT1G01300	490.711	-0.318575	0.392321	0.812026	0.416777	0.95079
AT1G01305	0	NA	NA	NA	NA	NA
AT1G01310	2.28544	-2.08763	2.0063	1.04054	0.29809	NA
AT1G01320	99.5146	1.41327	0.462967	-3.05263	0.00226843	0.325033
AT1G01340	10.8902	0.277593	0.931647	-0.29796	0.765734	0.987089
AT1G01350	36.081	0.291159	0.545985	-0.533274	0.593844	0.969875
AT1G01355	0.564006	-1.48591	3.72772	0.39861	0.690181	NA
AT1G01360	40.4834	-0.215863	0.468177	0.461071	0.644748	0.972454
AT1G01370	72.7816	-0.0558544	0.431791	0.129355	0.897076	0.991672
AT1G01380	1.21927	0.633885	2.7759	-0.228353	0.819372	NA
AT1G01390	0.982596	1.60441	3.06463	-0.523524	0.60061	NA
AT1G01400	0	NA	NA	NA	NA	NA
AT1G01410	0	NA	NA	NA	NA	NA
AT1G01420	3.45413	-0.421423	1.79748	0.234452	0.814634	0.987766
AT1G01430	150.629	-0.375258	0.3715	1.01012	0.312439	0.930452
AT1G01440	14.0153	-0.863425	0.748713	1.15321	0.248823	0.918121
AT1G01450	1.97675	0.534576	1.82334	-0.293185	0.769381	NA
AT1G01453	0	NA	NA	NA	NA	NA
AT1G01460	0.401604	-1.65448	4.04116	0.409407	0.682241	NA
AT1G01470	40.034	0.991162	0.727823	-1.36182	0.173256	0.903444
AT1G01471	0	NA	NA	NA	NA	NA
AT1G01480	1.54199	1.29097	2.36765	-0.545253	0.58558	NA
AT1G01490	10.1319	-1.2115	1.0322	1.17371	0.240511	0.915167
AT1G01500	144.267	0.0998862	0.346781	-0.288038	0.773318	0.987156
AT1G01510	180.095	0.0580423	0.339345	-0.171042	0.86419	0.990429
AT1G01520	0.935544	-2.43585	2.79547	0.871358	0.383559	NA
AT1G01530	4.75265	1.11125	1.63765	-0.678565	0.497413	0.961992
AT1G01540	213.71	-0.26602	0.318727	0.834633	0.403924	0.9502
AT1G01550	515.78	-0.379104	0.284294	1.33349	0.182371	0.909185
AT1G01560	0.112401	0.672841	4.07615	-0.165068	0.868891	NA
AT1G01570	1.90512	-0.0994475	1.72891	0.0575202	0.954131	NA
AT1G01580	0	NA	NA	NA	NA	NA
AT1G01590	0.387233	0.231955	3.91004	-0.0593228	0.952695	NA
AT1G01600	34.7451	0.373454	0.508081	-0.735028	0.462323	0.958171
AT1G01610	282.53	0.0229748	0.385655	-0.0595735	0.952495	0.996999
AT1G01620	1678.47	-0.489722	0.377054	1.29881	0.194009	0.914001
AT1G01630	144.77	0.260877	0.439643	-0.593384	0.552924	0.966323
AT1G01640	23.1904	-0.831902	0.624706	1.33167	0.182969	0.909185
AT1G01650	131.086	-0.297865	0.358545	0.830761	0.406109	0.9502
AT1G01660	0.684973	-0.0543097	3.11878	0.0174138	0.986107	NA
AT1G01670	1.86331	-0.594314	1.92135	0.309321	0.757077	NA
AT1G01680	0	NA	NA	NA	NA	NA
AT1G01690	22.0142	0.873956	0.745071	-1.17298	0.240802	0.915167
AT1G01695	1.1717	1.35953	2.61862	-0.519179	0.603636	NA
AT1G01700	0.511384	1.41436	3.85099	-0.367273	0.713415	NA
AT1G01710	121.235	0.213015	0.374683	-0.56852	0.569682	0.969135
AT1G01720	96.8957	-0.510821	0.46623	1.09564	0.273236	0.925997
AT1G01725	77.5221	-0.408087	0.43829	0.931088	0.351808	0.941513
AT1G01730	195.147	-0.53332	0.380982	1.39986	0.161556	0.902475
AT1G01740	1.85443	-1.38602	2.05093	0.675798	0.499169	NA
AT1G01750	7.38607	-2.25445	1.01286	2.22583	0.0260254	0.688603
AT1G01760	2.3151	0.0966185	1.78996	-0.0539782	0.956953	NA
AT1G01770	10.2864	-0.541667	0.943294	0.57423	0.565812	0.968281
AT1G01780	7.14717	-0.910131	1.2262	0.742235	0.457945	0.957881
AT1G01790	56.3708	-0.0808461	0.422051	0.191555	0.848091	0.990061
AT1G01800	83.9684	-0.0882734	0.3902	0.226226	0.821026	0.987766
AT1G01810	8.20001	-0.520348	1.01499	0.512664	0.608186	0.969875
AT1G01820	126.035	0.207064	0.343748	-0.602371	0.546927	0.964938
AT1G01830	203.646	0.277653	0.402325	-0.690122	0.490117	0.961992
AT1G01840	20.192	0.246252	0.619871	-0.397264	0.691173	0.978459
AT1G01860	12.6999	-0.215638	0.723144	0.298195	0.765554	0.987089
AT1G01880	9.57195	0.318827	0.917008	-0.347682	0.728079	0.982598
AT1G01900	2649.46	-0.11899	0.27446	0.433543	0.66462	0.975907
AT1G01910	287.51	-0.0899061	0.322933	0.278404	0.780702	0.987167
AT1G01920	32.8953	0.0452478	0.505684	-0.0894783	0.928702	0.993168
AT1G01930	21.1019	0.913675	0.701318	-1.3028	0.192644	0.914001
AT1G01940	105.646	0.239197	0.396823	-0.602779	0.546656	0.96486
AT1G01950	72.6118	0.0798962	0.421238	-0.18967	0.849568	0.990289
AT1G01960	326.472	0.104893	0.299431	-0.350309	0.726106	0.982598
AT1G01970	75.5622	-0.495454	0.444271	1.11521	0.264762	0.923197
AT1G01980	3.66065	-2.90034	1.65983	1.74738	0.0805722	0.849687
AT1G01990	142.044	0.145253	0.333239	-0.435884	0.662921	0.975724
AT1G02000	126.558	-0.12361	0.33037	0.374157	0.708287	0.980046
AT1G02010	1.97311	-0.0330459	1.72778	0.0191262	0.98474	NA
AT1G02020	85.2511	-0.549682	0.446428	1.23129	0.218214	0.915167
AT1G02030	0.801603	2.99161	2.92129	-1.02407	0.3058	NA
AT1G02040	0.123559	-1.49903	4.04385	0.370694	0.710865	NA
AT1G02050	3.6688	0.40663	1.5279	-0.266136	0.790134	0.987167
AT1G02060	5.06877	-1.35826	1.14037	1.19107	0.233626	0.915167
AT1G02065	0.773312	2.9226	3.64708	-0.801354	0.422927	NA
AT1G02070	6.29642	0.7129	1.2491	-0.570731	0.568182	0.969067
AT1G02074	0	NA	NA	NA	NA	NA
AT1G02080	393.01	0.163265	0.320007	-0.510193	0.609917	0.969875
AT1G02090	218.954	0.735728	0.337495	-2.17997	0.0292599	0.707773
AT1G02100	60.4521	0.224033	0.418271	-0.535617	0.592223	0.969875
AT1G02110	325.653	-0.210622	0.331581	0.635206	0.525294	0.962371
AT1G02120	162.816	0.203913	0.409538	-0.49791	0.618548	0.969875
AT1G02130	271.231	-0.236347	0.34141	0.692268	0.488769	0.961992
AT1G02140	1029.68	-0.33239	0.301646	1.10192	0.270496	0.925247
AT1G02145	64.2397	-0.1911	0.410309	0.465747	0.641397	0.971753
AT1G02150	202.58	0.285105	0.371293	-0.767871	0.442564	0.954957
AT1G02160	384.766	-0.651575	0.316114	2.0612	0.0392837	0.750484
AT1G02170	254.851	-0.358239	0.326748	1.09638	0.272914	0.925997
AT1G02180	90.2651	0.248854	0.420951	-0.59117	0.554407	0.966477
AT1G02190	3.87039	4.05597	1.70006	-2.38578	0.0170431	0.626498
AT1G02205	10.7889	-0.587375	0.840006	0.699251	0.484395	0.961404
AT1G02210	0	NA	NA	NA	NA	NA
AT1G02220	0.0617797	-1.07558	4.05265	0.265401	0.790701	NA
AT1G02230	0.564006	-1.48591	3.72772	0.39861	0.690181	NA
AT1G02250	0	NA	NA	NA	NA	NA
AT1G02260	65.0143	-0.469559	0.415496	1.13011	0.258428	0.918765
AT1G02270	60.0356	0.187857	0.447341	-0.419943	0.674527	0.9763
AT1G02280	212.305	0.640421	0.383762	-1.6688	0.0951577	0.866266
AT1G02290	21.2127	0.0791036	0.69326	-0.114104	0.909156	0.992072
AT1G02300	6.83724	-1.59633	1.05631	1.51123	0.13073	0.877625
AT1G02305	718.708	-0.262483	0.290726	0.902853	0.366604	0.944263
AT1G02310	3.59663	-1.61334	1.81337	0.889692	0.373631	0.946382
AT1G02320	0	NA	NA	NA	NA	NA
AT1G02330	128.999	0.216002	0.568163	-0.380176	0.703815	0.979199
AT1G02335	1.57328	0.818575	2.35669	-0.347341	0.728335	NA
AT1G02340	1.79783	2.45376	2.29127	-1.07091	0.284208	NA
AT1G02350	6.61329	0.533219	1.1152	-0.478136	0.632553	0.971745
AT1G02360	0	NA	NA	NA	NA	NA
AT1G02370	25.3951	0.0740186	0.567641	-0.130397	0.896252	0.991506
AT1G02380	4.64096	0.689314	1.44592	-0.476731	0.633553	0.971745
AT1G02390	14.8845	-0.894044	0.797824	1.1206	0.262457	0.921317
AT1G02391	0.193328	0.672841	4.07615	-0.165068	0.868891	NA
AT1G02400	2.76376	-1.37483	2.12092	0.648225	0.51684	NA
AT1G02405	6.76322	0.0629634	1.25231	-0.050278	0.959901	0.997965
AT1G02410	37.2632	-0.097687	0.570842	0.171128	0.864123	0.990429
AT1G02420	8.69525	0.841479	1.1285	-0.745664	0.455871	0.956767
AT1G02430	6.19869	-0.593168	1.21962	0.486357	0.626714	0.970304
AT1G02440	0	NA	NA	NA	NA	NA
AT1G02450	0.924585	3.18345	3.08938	-1.03045	0.302799	NA
AT1G02460	1.991	-0.61127	1.95458	0.312737	0.754481	NA
AT1G02470	1.03477	-0.897641	2.45998	0.364897	0.715188	NA
AT1G02475	71.2752	-0.524907	0.491662	1.06762	0.285694	0.930452
AT1G02490	0.64551	-1.80326	3.5386	0.509597	0.610334	NA
AT1G02500	1625.91	-0.195349	0.29373	0.665064	0.50601	0.961992
AT1G02510	0.193328	0.672841	4.07615	-0.165068	0.868891	NA
AT1G02520	6.7637	-0.443904	1.02049	0.434993	0.663568	0.975724
AT1G02530	62.352	0.256252	0.455926	-0.562047	0.574084	0.969875
AT1G02540	0	NA	NA	NA	NA	NA
AT1G02550	0.193328	0.672841	4.07615	-0.165068	0.868891	NA
AT1G02560	453.878	0.337482	0.270614	-1.2471	0.212361	0.915167
AT1G02570	1185.66	-1.02472	0.415548	2.46595	0.013665	0.587116
AT1G02575	0.674407	2.77615	3.81635	-0.727435	0.46696	NA
AT1G02580	2.28822	-1.03033	2.0187	0.510395	0.609775	NA
AT1G02590	0	NA	NA	NA	NA	NA
AT1G02610	1.15794	1.34369	2.39627	-0.560743	0.574973	NA
AT1G02620	0	NA	NA	NA	NA	NA
AT1G02630	0.912988	0.47076	2.88688	-0.163069	0.870464	NA
AT1G02640	11.2036	-0.219208	1.11509	0.196583	0.844153	0.989526
AT1G02650	20.6019	0.286251	0.659386	-0.434117	0.664203	0.975907
AT1G02660	27.3597	-0.13413	0.636641	0.210684	0.833134	0.987977
AT1G02670	7.00574	0.128226	1.21651	-0.105404	0.916055	0.992581
AT1G02680	58.142	0.473885	0.559189	-0.847451	0.396744	0.949763
AT1G02690	166.608	-0.0201052	0.349749	0.0574847	0.954159	0.997692
AT1G02700	62.0701	0.29814	0.747965	-0.398602	0.690186	0.978459
AT1G02710	9.73846	0.413684	0.907	-0.456101	0.648317	0.972837
AT1G02720	468.937	-0.11395	0.983019	0.115919	0.907717	0.992072
AT1G02730	565.667	0.134145	0.293975	-0.456315	0.648164	0.972837
AT1G02740	24.7598	-0.388156	0.707266	0.548812	0.583135	0.969875
AT1G02750	88.6219	-0.429065	0.391726	1.09532	0.273377	0.925997
AT1G02770	188.576	-0.286482	0.362394	0.790527	0.42922	0.952832
AT1G02780	5045.26	0.217072	0.262291	-0.8276	0.407897	0.950633
AT1G02790	6.06013	-0.690301	1.16852	0.590748	0.554689	0.966477
AT1G02800	50.5759	0.588317	0.548536	-1.07252	0.283485	0.930452
AT1G02810	22.562	-0.264384	0.589996	0.448112	0.654072	0.974261
AT1G02813	0.338634	-0.692707	4.04116	0.171413	0.863899	NA
AT1G02816	265.677	-0.327986	0.343323	0.955328	0.339412	0.938157
AT1G02820	0	NA	NA	NA	NA	NA
AT1G02830	0	NA	NA	NA	NA	NA
AT1G02840	545.735	0.122019	0.282195	-0.432393	0.665456	0.976049
AT1G02850	63.6475	-1.19178	0.5422	2.19805	0.0279457	0.698683
AT1G02860	66.7251	-0.0392624	0.391292	0.10034	0.920074	0.992581
AT1G02870	58.5435	0.830002	0.452042	-1.83612	0.0663402	0.834817
AT1G02880	13.8551	1.29229	0.773735	-1.67019	0.0948817	0.866266
AT1G02890	292.108	0.50977	0.410547	-1.24169	0.214353	0.915167
AT1G02900	0.884683	-2.27091	2.89046	0.785655	0.43207	NA
AT1G02910	35.5856	0.776616	0.547423	-1.41867	0.155994	0.90073
AT1G02920	0.678697	-3.04519	3.848	0.791369	0.428729	NA
AT1G02930	2927.95	0.0731845	0.395442	-0.18507	0.853174	0.990312
AT1G02940	71.4946	0.372445	0.470746	-0.791182	0.428838	0.952589
AT1G02950	0	NA	NA	NA	NA	NA
AT1G02960	13.3284	0.044153	0.823074	-0.053644	0.957219	0.997882
AT1G02965	0	NA	NA	NA	NA	NA
AT1G02970	34.5442	0.0312807	0.519954	-0.0601606	0.952028	0.996999
AT1G02980	125.078	0.120805	0.406076	-0.297494	0.766089	0.987089
AT1G02990	24.3538	1.08123	0.712588	-1.51732	0.129186	0.877625
AT1G03000	41.9431	-0.331817	0.492435	0.673829	0.50042	0.961992
AT1G03010	1.11488	1.59822	2.69651	-0.5927	0.553382	NA
AT1G03020	0	NA	NA	NA	NA	NA
AT1G03022	0	NA	NA	NA	NA	NA
AT1G03030	70.4349	-0.443361	0.403786	1.09801	0.272199	0.925997
AT1G03040	153.26	0.141244	0.312754	-0.451615	0.651547	0.973239
AT1G03050	0.0617797	-1.07558	4.05265	0.265401	0.790701	NA
AT1G03055	19.2354	0.207082	0.751076	-0.275714	0.782768	0.987167
AT1G03060	243.202	0.420645	0.355975	-1.18167	0.237337	0.915167
AT1G03070	48.6711	-0.925089	0.50363	1.83684	0.0662332	0.834817
AT1G03080	46.627	0.0984734	0.526801	-0.186927	0.851718	0.990312
AT1G03090	37.8208	0.190929	0.613964	-0.310977	0.755818	0.985204
AT1G03100	5.84028	-0.766373	1.07846	0.71062	0.47732	0.96004
AT1G03103	0	NA	NA	NA	NA	NA
AT1G03106	1.1798	-0.261209	2.792	0.0935561	0.925462	NA
AT1G03110	49.4305	0.0418655	0.438493	-0.0954759	0.923937	0.992581
AT1G03120	10.568	1.16322	0.880552	-1.32102	0.186496	0.913107
AT1G03130	192.647	0.418995	0.487595	-0.85931	0.390169	0.949142
AT1G03140	209.981	-0.0372517	0.312142	0.119342	0.905004	0.992072
AT1G03150	131.905	-0.523975	0.348763	1.50238	0.132999	0.88077
AT1G03160	26.9132	-0.340254	0.587158	0.579492	0.562257	0.968281
AT1G03170	3.44727	1.40365	1.61389	-0.869729	0.384448	0.948172
AT1G03180	10.2705	-0.807539	0.853575	0.946067	0.344114	0.94036
AT1G03190	49.4401	0.363727	0.443543	-0.82005	0.412187	0.950633
AT1G03200	0	NA	NA	NA	NA	NA
AT1G03210	145.776	-0.0967016	0.330709	0.292407	0.769975	0.987156
AT1G03220	35.9244	-0.668846	0.647407	1.03312	0.30155	0.930452
AT1G03230	33.4037	-0.0921886	0.710623	0.129729	0.896781	0.99157
AT1G03240	0	NA	NA	NA	NA	NA
AT1G03250	93.1611	-0.206625	0.365106	0.565932	0.57144	0.969284
AT1G03260	65.3984	-0.0239108	0.417692	0.057245	0.95435	0.997769
AT1G03270	41.3646	0.00569113	0.626545	-0.00908336	0.992753	0.998841
AT1G03280	62.6976	1.00309	0.580311	-1.72854	0.0838917	0.856156
AT1G03290	104.899	-0.0224724	0.546982	0.0410844	0.967229	0.998017
AT1G03300	8.54548	1.01243	0.969534	-1.04425	0.296371	0.930452
AT1G03310	110.636	-0.443195	0.348688	1.27104	0.203716	0.915167
AT1G03320	0.305729	1.59529	4.03334	-0.395526	0.692454	NA
AT1G03330	391.55	-0.568688	0.376127	1.51196	0.130545	0.877625
AT1G03340	3.90962	0.941158	1.38987	-0.677154	0.498308	0.961992
AT1G03350	322.191	0.150096	0.312445	-0.480392	0.630949	0.971745
AT1G03360	53.0328	1.0933	0.443537	-2.46495	0.0137032	0.587116
AT1G03365	21.6953	0.33335	0.675582	-0.493427	0.621711	0.969875
AT1G03370	22.9944	0.226398	0.593333	-0.381571	0.70278	0.978692
AT1G03380	37.5001	0.385027	0.60917	-0.632052	0.527353	0.962461
AT1G03390	0	NA	NA	NA	NA	NA
AT1G03400	7.40331	-0.203705	1.18751	0.171539	0.8638	0.990429
AT1G03410	767.936	-0.965593	0.395868	2.43918	0.0147206	0.60267
AT1G03430	84.1082	-0.656749	0.369547	1.77717	0.07554	0.846678
AT1G03440	399.144	-0.0910331	0.359504	0.253219	0.800099	0.987766
AT1G03445	10.7056	-1.64899	0.874085	1.88654	0.0592228	0.822605
AT1G03457	43.2312	0.64982	0.535584	-1.21329	0.225018	0.915167
AT1G03470	148.629	0.788266	0.462818	-1.70319	0.0885328	0.86586
AT1G03475	270.933	0.373214	0.304788	-1.22451	0.220761	0.915167
AT1G03490	0	NA	NA	NA	NA	NA
AT1G03495	8.78309	-0.0344738	0.898642	0.0383621	0.969399	0.998017
AT1G03510	12.4061	0.125698	0.809096	-0.155356	0.87654	0.991506
AT1G03520	25.77	-1.0077	0.59499	1.69364	0.0903337	0.866266
AT1G03530	27.0971	0.800963	0.554282	-1.44505	0.148445	0.892214
AT1G03540	3.39982	0.533515	1.5343	-0.347725	0.728047	0.982598
AT1G03550	4.16979	0.454	1.37974	-0.329047	0.74212	0.983285
AT1G03560	12.1828	0.719477	0.810856	-0.887306	0.374914	0.946382
AT1G03590	47.1609	1.41945	0.539947	-2.62887	0.00856687	0.508763
AT1G03600	343.063	-0.0294021	0.302077	0.0973332	0.922462	0.992581
AT1G03610	44.8251	-0.750873	0.527428	1.42365	0.154547	0.900302
AT1G03620	0	NA	NA	NA	NA	NA
AT1G03630	79.2766	0.735364	0.416918	-1.76381	0.0777642	0.848885
AT1G03650	7.24381	-0.716491	1.09217	0.656026	0.511808	0.961992
AT1G03660	2.35742	-0.443017	1.83372	0.241594	0.809095	NA
AT1G03670	0	NA	NA	NA	NA	NA
AT1G03680	741.264	-0.466026	0.362859	1.28432	0.199031	0.914001
AT1G03687	48.3223	0.738489	0.485382	-1.52146	0.128144	0.877625
AT1G03700	0	NA	NA	NA	NA	NA
AT1G03710	299.859	-0.39744	0.374606	1.06096	0.28871	0.930452
AT1G03720	0	NA	NA	NA	NA	NA
AT1G03730	64.1483	0.161311	0.488328	-0.330334	0.741148	0.983285
AT1G03740	18.6623	0.67678	0.764709	-0.885017	0.376148	0.946382
AT1G03750	16.9847	-0.0154753	0.74235	0.0208464	0.983368	0.998841
AT1G03760	22.5365	1.09198	0.662756	-1.64763	0.0994289	0.866266
AT1G03770	19.2219	0.00994267	0.790221	-0.0125821	0.989961	0.998841
AT1G03780	42.2303	0.871976	0.578476	-1.50737	0.131716	0.879915
AT1G03790	0	NA	NA	NA	NA	NA
AT1G03800	1.0728	1.27266	2.66286	-0.47793	0.6327	NA
AT1G03810	0	NA	NA	NA	NA	NA
AT1G03820	0.0617797	-1.07558	4.05265	0.265401	0.790701	NA
AT1G03830	30.422	1.26101	0.665319	-1.89535	0.0580461	0.814604
AT1G03840	4.49483	-0.852023	1.47208	0.578789	0.562731	0.968281
AT1G03850	2.7844	0.253311	1.77472	-0.142733	0.886501	NA
AT1G03860	263.162	0.679749	0.311865	-2.17962	0.0292855	0.707773
AT1G03870	5.88091	-0.971298	1.31636	0.737867	0.460595	0.958008
AT1G03880	4.28428	4.27928	1.72178	-2.48539	0.0129411	0.585303
AT1G03890	0	NA	NA	NA	NA	NA
AT1G03900	395.104	0.0638467	0.279371	-0.228537	0.819229	0.987766
AT1G03905	24.3612	-0.371791	0.62673	0.593224	0.553032	0.966323
AT1G03910	94.1275	0.255602	0.454077	-0.562904	0.5735	0.969875
AT1G03920	121.134	0.159197	0.460505	-0.345702	0.729567	0.983266
AT1G03930	13.332	0.624776	0.764024	-0.817745	0.413503	0.950633
AT1G03940	6.05001	0.566825	1.23175	-0.460179	0.645388	0.972588
AT1G03950	29.8438	0.314609	0.666695	-0.471894	0.637002	0.971745
AT1G03960	16.5584	0.00855612	0.705528	-0.0121273	0.990324	0.998841
AT1G03970	42.1393	-0.180203	0.554475	0.324998	0.745182	0.98377
AT1G03980	2.22523	2.12608	2.08117	-1.02158	0.306979	NA
AT1G03982	0	NA	NA	NA	NA	NA
AT1G03990	8.07586	-0.352243	0.913122	0.385757	0.699677	0.978692
AT1G04000	233.091	-0.243751	0.417976	0.58317	0.559779	0.968032
AT1G04010	13.7277	-0.405278	0.752635	0.538479	0.590246	0.969875
AT1G04020	42.898	0.772049	0.50953	-1.51522	0.129717	0.877625
AT1G04030	94.6216	0.628383	0.507187	-1.23896	0.215362	0.915167
AT1G04040	2.23387	-0.288879	1.87978	0.153677	0.877864	NA
AT1G04050	12.5048	-0.837702	0.826287	1.01381	0.310671	0.930452
AT1G04070	384.262	-0.72629	0.418895	1.73382	0.0829496	0.853634
AT1G04080	347.566	0.0978566	0.297808	-0.32859	0.742466	0.983415
AT1G04090	14.5602	0.0895606	0.76883	-0.116489	0.907265	0.992072
AT1G04100	16.1307	-0.185739	0.791041	0.234804	0.814361	0.987766
AT1G04110	2.30804	2.1958	1.91046	-1.14936	0.250408	NA
AT1G04120	328.531	0.166255	0.380351	-0.43711	0.662032	0.975724
AT1G04130	33.9382	0.604934	0.639352	-0.946168	0.344063	0.94036
AT1G04140	274.702	-0.113702	0.341111	0.333329	0.738886	0.983285
AT1G04150	31.7359	0.178339	0.577604	-0.308757	0.757506	0.985953
AT1G04160	20.0872	0.0346283	0.61262	-0.0565249	0.954924	0.997779
AT1G04170	623.598	0.0367523	0.334418	-0.109899	0.912489	0.992072
AT1G04171	0	NA	NA	NA	NA	NA
AT1G04180	0	NA	NA	NA	NA	NA
AT1G04190	119.381	0.453138	0.340481	-1.33088	0.183229	0.909185
AT1G04200	59.4816	0.411334	0.484432	-0.849106	0.395823	0.949763
AT1G04210	93.3039	0.281812	0.361386	-0.77981	0.435503	0.954713
AT1G04220	194.675	-0.432341	0.360425	1.19953	0.230322	0.915167
AT1G04230	43.9881	0.245071	0.588052	-0.41675	0.676861	0.9763
AT1G04240	0.151273	0.672841	4.07615	-0.165068	0.868891	NA
AT1G04250	7.44706	-0.346611	0.99295	0.349072	0.727036	0.982598
AT1G04260	387.451	-0.205111	0.358395	0.572305	0.567115	0.969067
AT1G04270	5045.23	-0.299263	0.358536	0.834681	0.403897	0.9502
AT1G04280	2.4714	-4.81399	2.34874	2.04961	0.0404027	NA
AT1G04290	109.94	-0.696213	0.403089	1.72719	0.0841328	0.856398
AT1G04300	81.8712	0.294695	0.44226	-0.66634	0.505194	0.961992
AT1G04310	203.848	0.101569	0.355584	-0.285641	0.775153	0.987156
AT1G04330	3.49208	-1.00682	1.53024	0.657949	0.510571	0.961992
AT1G04340	399.424	-0.772757	0.397015	1.94642	0.0516046	0.796109
AT1G04350	19.5784	-0.325232	0.637394	0.510252	0.609875	0.969875
AT1G04360	5.69254	-1.83817	1.2754	1.44125	0.149514	0.89505
AT1G04370	0	NA	NA	NA	NA	NA
AT1G04380	1041.31	-0.367036	0.305875	1.19995	0.230157	0.915167
AT1G04390	10.6276	-0.120643	0.78946	0.152817	0.878543	0.991506
AT1G04400	82.5672	0.414781	0.386697	-1.07263	0.283439	0.930452
AT1G04410	6919.51	-0.313082	0.334778	0.935191	0.34969	0.941513
AT1G04420	72.8118	-0.0345734	0.417059	0.082898	0.933933	0.993969
AT1G04430	111.279	0.394786	0.440813	-0.895587	0.370473	0.944504
AT1G04440	42.109	0.833644	0.497109	-1.67698	0.0935456	0.866266
AT1G04445	1.05832	-2.27478	2.80588	0.810718	0.417528	NA
AT1G04450	0	NA	NA	NA	NA	NA
AT1G04470	0.151273	0.672841	4.07615	-0.165068	0.868891	NA
AT1G04480	1473.13	0.0799906	0.372939	-0.214487	0.830167	0.987766
AT1G04490	7.072	-1.72187	1.03311	1.66669	0.0955769	0.866266
AT1G04500	1.49235	0.713991	2.35221	-0.30354	0.761478	NA
AT1G04501	0	NA	NA	NA	NA	NA
AT1G04510	287.249	0.103467	0.385722	-0.268243	0.788512	0.987167
AT1G04520	260.588	-0.287941	0.319328	0.901707	0.367212	0.944263
AT1G04530	172.188	-0.0504649	0.346036	0.145837	0.88405	0.991506
AT1G04540	7.57011	-1.10585	0.963614	1.14761	0.251129	0.918765
AT1G04550	128.741	-0.558305	0.367813	1.5179	0.129039	0.877625
AT1G04555	20.3557	0.13921	0.741759	-0.187675	0.851131	0.990312
AT1G04560	0	NA	NA	NA	NA	NA
AT1G04570	31.221	-0.943519	0.58235	1.62019	0.105191	0.866621
AT1G04580	623.441	0.223863	0.426588	-0.524775	0.59974	0.969875
AT1G04590	36.3558	1.00471	0.65333	-1.53783	0.12409	0.877556
AT1G04600	4.18697	1.47188	1.34914	-1.09098	0.275283	0.926157
AT1G04610	3.16009	0.848597	1.43471	-0.591478	0.5542	NA
AT1G04620	16.2306	0.423632	0.759645	-0.557671	0.577069	0.969875
AT1G04625	0.151273	0.672841	4.07615	-0.165068	0.868891	NA
AT1G04630	296.225	0.0754751	0.291956	-0.258515	0.796009	0.987766
AT1G04635	13.8066	0.686668	0.771795	-0.889702	0.373626	0.946382
AT1G04640	19.7436	-0.115444	0.612269	0.188551	0.850445	0.990289
AT1G04645	454.633	0.0471242	0.379188	-0.124277	0.901096	0.992032
AT1G04650	13.2099	0.191714	0.7798	-0.24585	0.805798	0.987766
AT1G04660	4533.74	0.0593465	0.411586	-0.14419	0.885351	0.991506
AT1G04670	0	NA	NA	NA	NA	NA
AT1G04680	60.8772	-0.0563228	0.42446	0.132693	0.894436	0.991506
AT1G04684	0	NA	NA	NA	NA	NA
AT1G04690	563.113	-0.0805886	0.276304	0.291667	0.770541	0.987156
AT1G04700	4.65359	0.409062	1.32231	-0.309353	0.757053	0.985745
AT1G04710	90.0832	0.304024	0.41865	-0.726201	0.467715	0.958171
AT1G04730	11.6361	-0.111638	0.760718	0.146754	0.883326	0.991506
AT1G04750	967.656	-0.145934	0.278856	0.523329	0.600746	0.969875
AT1G04760	39.4272	-0.595434	0.472758	1.25949	0.207854	0.915167
AT1G04770	115.736	-0.268431	0.48264	0.556172	0.578093	0.969875
AT1G04778	5.63459	-1.25549	1.21448	1.03376	0.301247	0.930452
AT1G04780	41.3028	0.280015	0.730059	-0.383551	0.701311	0.978692
AT1G04790	41.9428	0.146007	0.509908	-0.28634	0.774618	0.987156
AT1G04800	0	NA	NA	NA	NA	NA
AT1G04810	256.974	0.32938	0.359987	-0.914978	0.360203	0.944215
AT1G04820	6696.8	-0.153225	0.354136	0.432673	0.665252	0.975907
AT1G04830	71.8398	-0.219747	0.421803	0.520971	0.602387	0.969875
AT1G04840	0.510792	-0.304652	3.52269	0.0864829	0.931083	NA
AT1G04850	228.244	0.502915	0.423517	-1.18747	0.235041	0.915167
AT1G04860	59.8089	0.81654	0.458604	-1.78049	0.0749959	0.846678
AT1G04870	113.15	0.31661	0.374169	-0.846169	0.397458	0.949976
AT1G04880	1.60158	2.22455	2.31491	-0.960968	0.336568	NA
AT1G04890	0	NA	NA	NA	NA	NA
AT1G04900	29.6849	0.946979	0.564498	-1.67756	0.0934334	0.866266
AT1G04910	63.672	-0.290465	0.402249	0.722103	0.470231	0.958171
AT1G04920	57.7054	-0.0938002	0.441534	0.212442	0.831763	0.987766
AT1G04930	10.6965	0.479552	0.974874	-0.491912	0.622782	0.969875
AT1G04940	13.5853	0.411394	0.760404	-0.541021	0.588493	0.969875
AT1G04945	31.6848	0.258962	0.530275	-0.488354	0.625299	0.969875
AT1G04950	68.9478	0.204522	0.411673	-0.496808	0.619325	0.969875
AT1G04960	49.2339	-0.158725	0.462608	0.34311	0.731516	0.983285
AT1G04970	84.6846	-0.0607426	0.426695	0.142356	0.886799	0.991506
AT1G04980	65.6288	0.444275	0.394146	-1.12718	0.259665	0.918765
AT1G04985	61.2628	0.478196	0.608436	-0.785943	0.431901	0.954447
AT1G04990	111.678	-0.598019	0.363032	1.64729	0.0994982	0.866266
AT1G05000	38.0434	-0.646249	0.551924	1.1709	0.241638	0.915167
AT1G05010	13.509	0.47208	0.738006	-0.639669	0.522388	0.962271
AT1G05020	1.04711	-2.50912	2.72858	0.919568	0.357799	NA
AT1G05030	11.3537	-0.0468316	0.79456	0.0589402	0.953	0.996999
AT1G05040	0	NA	NA	NA	NA	NA
AT1G05055	115.216	-0.0493363	0.340986	0.144687	0.884958	0.991506
AT1G05060	61.4693	0.330748	0.595249	-0.555647	0.578452	0.969875
AT1G05065	1.09399	1.47643	2.73912	-0.539016	0.589875	NA
AT1G05070	80.9696	0.108162	0.525421	-0.205858	0.836902	0.988651
AT1G05080	1.52548	1.69457	2.12068	-0.799068	0.424251	NA
AT1G05085	0	NA	NA	NA	NA	NA
AT1G05090	3.72069	-1.50164	1.38672	1.08288	0.278864	0.928553
AT1G05100	2.84893	0.0284837	1.7375	-0.0163935	0.98692	NA
AT1G05120	87.8102	-0.371219	0.418791	0.886407	0.375398	0.946382
AT1G05136	0	NA	NA	NA	NA	NA
AT1G05140	86.5502	-0.385854	0.400898	0.962473	0.335812	0.937001
AT1G05150	250.224	-0.345007	0.332831	1.03658	0.29993	0.930452
AT1G05160	1004.06	-0.496952	0.261415	1.901	0.0573014	0.812175
AT1G05170	71.0109	-0.477885	0.522669	0.914317	0.36055	0.944215
AT1G05180	83.334	0.666764	0.422549	-1.57796	0.114575	0.86735
AT1G05190	436.639	0.140441	0.305206	-0.460152	0.645407	0.972588
AT1G05200	12.5139	-0.0216735	0.838739	0.0258405	0.979385	0.998841
AT1G05205	321.485	-0.332515	0.319852	1.03959	0.29853	0.930452
AT1G05210	92.7988	-0.0977685	0.424788	0.230158	0.817969	0.987766
AT1G05220	36.8184	-0.579169	0.573373	1.01011	0.312443	0.930452
AT1G05230	223.575	-0.182408	0.380676	0.479169	0.631818	0.971745
AT1G05240	0	NA	NA	NA	NA	NA
AT1G05250	0	NA	NA	NA	NA	NA
AT1G05260	2340.63	-0.424316	0.268146	1.5824	0.113558	0.86735
AT1G05270	173.057	-0.234286	0.324253	0.722542	0.469962	0.958171
AT1G05280	479.617	-0.537201	0.289601	1.85497	0.0636	0.827774
AT1G05290	0	NA	NA	NA	NA	NA
AT1G05291	4.97111	0.641588	1.2234	-0.524431	0.599979	0.969875
AT1G05300	44.0934	-0.30902	0.535697	0.576855	0.564037	0.968281
AT1G05310	0.432458	-2.59847	4.01238	0.647613	0.517235	NA
AT1G05320	9.27123	-0.241719	0.907221	0.266439	0.789901	0.987167
AT1G05330	2.44846	-3.70995	2.165	1.71361	0.086601	NA
AT1G05340	137.004	-0.464975	0.512022	0.908116	0.363817	0.944215
AT1G05350	184.615	0.637623	0.419287	-1.52073	0.128328	0.877625
AT1G05360	32.654	-0.11723	0.542746	0.215995	0.828992	0.987766
AT1G05370	41.8185	-0.829488	0.484366	1.71252	0.0868004	0.862287
AT1G05380	132.28	-0.0590956	0.335984	0.175888	0.860382	0.990337
AT1G05385	16.8546	0.259929	0.743567	-0.349571	0.726661	0.982598
AT1G05400	5.09914	-1.89025	1.25973	1.50051	0.133482	0.881145
AT1G05410	125.491	0.392902	0.470497	-0.83508	0.403673	0.9502
AT1G05420	67.9772	-0.733876	0.474834	1.54554	0.122215	0.876157
AT1G05430	101.976	0.357361	0.426652	-0.837594	0.402259	0.9502
AT1G05440	75.8868	-0.190695	0.378977	0.503184	0.614835	0.969875
AT1G05450	0	NA	NA	NA	NA	NA
AT1G05460	75.6978	0.667729	1.42962	-0.467069	0.64045	0.971745
AT1G05470	4.46459	-0.342671	1.27841	0.268045	0.788665	0.987167
AT1G05490	424.579	0.131019	0.277405	-0.472303	0.636711	0.971745
AT1G05500	306.356	-0.167894	0.282936	0.593399	0.552914	0.966323
AT1G05510	0.226232	-1.65448	4.04116	0.409407	0.682241	NA
AT1G05520	196.816	-0.281069	0.30036	0.935775	0.349389	0.941513
AT1G05530	0.510216	0.691776	3.88659	-0.17799	0.858731	NA
AT1G05540	37.5094	-0.391239	0.655241	0.597092	0.550446	0.965371
AT1G05550	0.325453	0.656174	4.02049	-0.163207	0.870355	NA
AT1G05560	22.9357	-0.556937	0.78227	0.71195	0.476496	0.96004
AT1G05570	143.103	0.0632538	0.318876	-0.198365	0.84276	0.98927
AT1G05575	0	NA	NA	NA	NA	NA
AT1G05577	0.112401	0.672841	4.07615	-0.165068	0.868891	NA
AT1G05580	2.00815	0.903425	2.25885	-0.399949	0.689194	NA
AT1G05590	86.4536	-0.350893	0.400585	0.875951	0.381057	0.948075
AT1G05600	28.0536	-0.724617	0.572522	1.26566	0.205635	0.915167
AT1G05610	0	NA	NA	NA	NA	NA
AT1G05615	0	NA	NA	NA	NA	NA
AT1G05620	142.452	-0.0795332	0.350742	0.226757	0.820613	0.987766
AT1G05630	46.5359	-0.563728	0.517679	1.08895	0.276175	0.926157
AT1G05640	17.0707	0.238168	0.698723	-0.340862	0.733207	0.983285
AT1G05650	0	NA	NA	NA	NA	NA
AT1G05660	1.35022	0.261896	2.23358	-0.117254	0.906659	NA
AT1G05670	1.47521	-0.842306	2.01571	0.417871	0.676042	NA
AT1G05675	0	NA	NA	NA	NA	NA
AT1G05680	0.0617797	-1.07558	4.05265	0.265401	0.790701	NA
AT1G05690	2.91161	-1.38362	1.51961	0.910506	0.362556	NA
AT1G05700	0	NA	NA	NA	NA	NA
AT1G05710	33.5219	-0.707533	0.518874	1.36359	0.172696	0.902708
AT1G05720	382.086	-0.377509	0.325392	1.16017	0.24598	0.916903
AT1G05730	19.1628	0.927352	0.718039	-1.29151	0.196528	0.914001
AT1G05740	0	NA	NA	NA	NA	NA
AT1G05750	9.61609	-0.0329708	0.841083	0.0392004	0.968731	0.998017
AT1G05760	0	NA	NA	NA	NA	NA
AT1G05770	0	NA	NA	NA	NA	NA
AT1G05780	13.042	0.0646045	0.922656	-0.0700202	0.944178	0.995736
AT1G05785	121.906	-0.7838	0.443354	1.76789	0.0770794	0.848885
AT1G05790	12.9547	0.847197	0.911665	-0.929286	0.352741	0.941513
AT1G05800	0	NA	NA	NA	NA	NA
AT1G05805	18.3565	-0.204849	0.673608	0.304107	0.761046	0.986507
AT1G05810	2.99337	-1.12091	1.41604	0.791581	0.428605	NA
AT1G05820	3.58891	0.914621	1.61196	-0.567398	0.570444	0.969284
AT1G05830	35.6025	0.544403	0.546576	-0.996026	0.319238	0.930452
AT1G05835	55.838	-0.43659	0.497419	0.877709	0.380102	0.947254
AT1G05840	80.7595	-0.145999	0.369286	0.395354	0.692582	0.978459
AT1G05850	6300.75	-0.155752	0.275547	0.565246	0.571907	0.969284
AT1G05860	29.5013	-0.563721	0.546738	1.03106	0.302511	0.930452
AT1G05870	42.641	0.863801	0.662011	-1.30481	0.191956	0.914001
AT1G05880	0	NA	NA	NA	NA	NA
AT1G05890	70.8086	0.381482	0.399966	-0.953786	0.340192	0.938157
AT1G05894	0.288012	-2.07209	4.03424	0.513626	0.607514	NA
AT1G05900	12.1342	-0.0438864	0.782888	0.056057	0.955296	0.997882
AT1G05910	101.449	0.311893	0.444996	-0.70089	0.483372	0.960751
AT1G05920	0	NA	NA	NA	NA	NA
AT1G05925	0	NA	NA	NA	NA	NA
AT1G05930	0	NA	NA	NA	NA	NA
AT1G05940	339.495	-0.51047	0.352169	1.4495	0.147197	0.892214
AT1G05950	17.7454	-0.155477	0.797355	0.194991	0.8454	0.989552
AT1G05960	25.9844	-0.0357683	0.630038	0.0567717	0.954727	0.997779
AT1G05970	54.1544	-0.179664	0.409567	0.438668	0.660902	0.975527
AT1G05990	0	NA	NA	NA	NA	NA
AT1G06000	50.3704	-0.185916	0.526572	0.353069	0.724037	0.981754
AT1G06010	158.403	-0.490938	0.355938	1.37928	0.167808	0.902475
AT1G06020	0.263674	1.44282	4.04418	-0.356763	0.721269	NA
AT1G06030	0.835092	2.12597	3.23585	-0.657005	0.511178	NA
AT1G06040	780.748	-0.337579	0.278082	1.21396	0.224764	0.915167
AT1G06050	23.2157	-0.270927	0.619394	0.437406	0.661817	0.975724
AT1G06060	51.1093	-0.191695	0.432927	0.442788	0.657919	0.97487
AT1G06070	62.5282	0.478489	0.443848	-1.07805	0.281013	0.928955
AT1G06080	210.238	-0.595625	0.455062	1.30889	0.190572	0.914001
AT1G06090	0	NA	NA	NA	NA	NA
AT1G06100	0	NA	NA	NA	NA	NA
AT1G06110	113.262	-0.261586	0.410702	0.636923	0.524175	0.962271
AT1G06120	0	NA	NA	NA	NA	NA
AT1G06130	57.1552	-0.205196	0.461845	0.444296	0.656829	0.974722
AT1G06135	0	NA	NA	NA	NA	NA
AT1G06137	0	NA	NA	NA	NA	NA
AT1G06140	0.515598	1.39209	3.85256	-0.361343	0.717843	NA
AT1G06148	0	NA	NA	NA	NA	NA
AT1G06149	0	NA	NA	NA	NA	NA
AT1G06150	22.1447	0.317406	0.609818	-0.520493	0.60272	0.969875
AT1G06160	0	NA	NA	NA	NA	NA
AT1G06170	3.47255	-0.217378	1.5487	0.140361	0.888375	0.991506
AT1G06180	6.22624	0.19979	1.20574	-0.165698	0.868394	0.990841
AT1G06190	91.9101	0.300029	0.369956	-0.810984	0.417375	0.95079
AT1G06200	158.919	0.00949384	0.334941	-0.0283448	0.977387	0.998841
AT1G06210	95.9604	0.359937	0.454396	-0.792122	0.428289	0.952589
AT1G06220	288.259	0.246524	0.28944	-0.851727	0.394366	0.949362
AT1G06225	0.370678	-2.43499	4.01844	0.605954	0.544545	NA
AT1G06230	122.856	0.301228	0.378809	-0.795198	0.426499	0.952589
AT1G06240	50.6127	-0.281398	0.430174	0.654149	0.513016	0.961996
AT1G06250	0.954408	-2.46085	3.06844	0.801986	0.422561	NA
AT1G06260	0.0617797	-1.07558	4.05265	0.265401	0.790701	NA
AT1G06270	23.5187	0.624675	0.617055	-1.01235	0.311371	0.930452
AT1G06280	1.43077	3.8586	2.579	-1.49616	0.134612	NA
AT1G06290	75.3327	-0.0140689	0.411484	0.0341908	0.972725	0.998841
AT1G06310	8.48019	-1.97	0.973085	2.02449	0.0429201	0.767118
AT1G06320	0.473351	-2.65236	3.93507	0.674031	0.500292	NA
AT1G06330	0.174181	-0.113803	4.05265	0.0280812	0.977597	NA
AT1G06340	0.247119	-2.02275	4.03574	0.501208	0.616225	NA
AT1G06350	4.79723	-1.39685	1.24315	1.12363	0.261168	0.919129
AT1G06360	1.41917	-4.11396	2.69404	1.52706	0.126746	NA
AT1G06380	34.9426	0.269917	0.509646	-0.529617	0.596377	0.969875
AT1G06390	50.2125	-0.160508	0.517697	0.310043	0.756528	0.985377
AT1G06400	155.897	0.135848	0.416872	-0.325875	0.744519	0.98377
AT1G06410	180.05	0.373672	0.350564	-1.06592	0.286462	0.930452
AT1G06420	14.5632	-0.1865	0.842662	0.221323	0.824841	0.987766
AT1G06430	152.645	-0.068285	0.386758	0.176557	0.859856	0.990337
AT1G06440	1.87466	1.08206	1.85978	-0.581819	0.560688	NA
AT1G06450	14.8876	0.0429569	0.772771	-0.0555882	0.95567	0.997882
AT1G06460	9.28192	0.484156	0.974429	-0.496861	0.619287	0.969875
AT1G06470	37.2136	0.761785	0.618183	-1.2323	0.217838	0.915167
AT1G06475	37.0971	0.0172003	0.646356	-0.0266111	0.97877	0.998841
AT1G06490	1.47627	1.83153	2.0946	-0.874403	0.381899	NA
AT1G06500	32.3257	0.427447	0.648509	-0.659122	0.509817	0.961992
AT1G06510	34.8415	-0.301274	0.556275	0.541593	0.588099	0.969875
AT1G06515	324.029	-0.854871	0.391025	2.18623	0.0287986	0.703881
AT1G06520	64.2456	0.0950903	0.479551	-0.19829	0.842818	0.98927
AT1G06530	213.583	0.597441	0.367248	-1.6268	0.103779	0.866621
AT1G06540	0.255108	-0.113803	4.05265	0.0280812	0.977597	NA
AT1G06550	433.75	0.813605	0.908236	-0.895807	0.370356	0.944501
AT1G06560	15.7678	0.25238	0.711213	-0.354859	0.722695	0.981373
AT1G06570	100.947	0.521359	0.499937	-1.04285	0.297018	0.930452
AT1G06580	4.59471	0.904409	1.25109	-0.7229	0.469742	0.958171
AT1G06590	53.4911	-0.111652	0.41946	0.266179	0.790101	0.987167
AT1G06620	0.112401	0.672841	4.07615	-0.165068	0.868891	NA
AT1G06630	106.578	-0.311304	0.388621	0.801048	0.423104	0.95198
AT1G06640	19.6923	0.212252	0.617538	-0.343706	0.731067	0.983285
AT1G06645	0	NA	NA	NA	NA	NA
AT1G06650	10.2441	0.227698	0.998892	-0.227951	0.819685	0.987766
AT1G06660	142.054	0.376311	0.372841	-1.00931	0.312828	0.930452
AT1G06670	107.889	0.789274	0.617865	-1.27742	0.201453	0.914001
AT1G06680	2482.52	-0.0624151	0.253808	0.245914	0.805748	0.987766
AT1G06690	41.7906	0.538961	0.619502	-0.86999	0.384306	0.948172
AT1G06700	134.598	-0.0623647	0.342001	0.182352	0.855306	0.990312
AT1G06710	5.74296	-0.537335	1.0676	0.503313	0.614744	0.969875
AT1G06720	11.022	0.446326	0.916416	-0.487034	0.626234	0.970279
AT1G06730	59.9759	0.0802576	0.471983	-0.170044	0.864976	0.990456
AT1G06750	10.5998	0.0949756	0.853338	-0.111299	0.911379	0.992072
AT1G06760	1423.45	0.00867349	0.28376	-0.0305663	0.975615	0.998841
AT1G06770	24.77	-0.166511	0.703311	0.236753	0.812848	0.987766
AT1G06780	64.6139	-0.0436159	0.480423	0.0907863	0.927662	0.993005
AT1G06790	42.5498	0.815501	0.511456	-1.59447	0.110831	0.86735
AT1G06800	19.604	-0.033943	0.629531	0.053918	0.957	0.997882
AT1G06810	0	NA	NA	NA	NA	NA
AT1G06820	62.3875	-0.305842	0.431451	0.708868	0.478406	0.96004
AT1G06830	0.401604	-1.65448	4.04116	0.409407	0.682241	NA
AT1G06840	25.083	-1.11035	0.597666	1.85781	0.0631965	0.827774
AT1G06850	8.57964	0.387702	0.942366	-0.411414	0.680769	0.977266
AT1G06870	72.8765	0.0860259	0.426502	-0.201701	0.84015	0.988808
AT1G06890	197.333	0.0759055	0.312864	-0.242615	0.808304	0.987766
AT1G06900	77.9639	0.553856	0.447702	-1.23711	0.216046	0.915167
AT1G06910	21.8341	0.209656	0.788524	-0.265885	0.790328	0.987172
AT1G06920	0	NA	NA	NA	NA	NA
AT1G06923	0	NA	NA	NA	NA	NA
AT1G06925	0	NA	NA	NA	NA	NA
AT1G06930	0.112401	0.672841	4.07615	-0.165068	0.868891	NA
AT1G06950	200.687	0.656975	0.311972	-2.10587	0.0352152	0.733122
AT1G06960	81.0999	0.132763	0.399456	-0.33236	0.739617	0.983285
AT1G06970	0	NA	NA	NA	NA	NA
AT1G06980	1.22578	0.675493	2.86195	-0.236025	0.813413	NA
AT1G06990	0.0617797	-1.07558	4.05265	0.265401	0.790701	NA
AT1G07000	12.1035	-0.924525	0.774751	1.19332	0.232745	0.915167
AT1G07010	43.9197	-1.29702	0.510178	2.54229	0.0110128	0.547975
AT1G07020	148.672	-0.222368	0.396615	0.560666	0.575025	0.969875
AT1G07025	0	NA	NA	NA	NA	NA
AT1G07030	147.282	-0.0946167	0.387798	0.243985	0.807243	0.987766
AT1G07040	249.372	0.344632	0.350873	-0.982213	0.325995	0.933991
AT1G07050	0.174181	-0.113803	4.05265	0.0280812	0.977597	NA
AT1G07060	0.123559	-1.49903	4.04385	0.370694	0.710865	NA
AT1G07070	226.142	0.119597	0.347957	-0.343712	0.731063	0.983285
AT1G07080	2255.63	-0.231111	0.315291	0.733007	0.463554	0.958171
AT1G07090	1751.84	-0.27543	0.362473	0.759864	0.447336	0.954973
AT1G07110	71.1332	0.372901	0.490515	-0.760224	0.447121	0.954973
AT1G07120	5.37667	-0.413928	1.29697	0.31915	0.749613	0.984646
AT1G07130	49.1122	1.10576	0.472637	-2.33954	0.0193073	0.654589
AT1G07135	43.3693	-0.0770568	0.573274	0.134415	0.893074	0.991506
AT1G07140	535.665	0.518662	0.338787	-1.53094	0.125785	0.877625
AT1G07150	1.19724	0.142577	2.28973	-0.0622683	0.950349	NA
AT1G07160	3.13619	0.968507	1.54276	-0.627775	0.530152	NA
AT1G07170	126.125	-0.0635456	0.358812	0.1771	0.85943	0.990337
AT1G07175	0.247119	-2.02275	4.03574	0.501208	0.616225	NA
AT1G07180	2.99715	-1.92471	1.47827	1.302	0.192917	NA
AT1G07190	0	NA	NA	NA	NA	NA
AT1G07200	25.122	0.572477	0.735184	-0.778686	0.436165	0.954887
AT1G07210	196.01	-0.0482629	0.33777	0.142887	0.88638	0.991506
AT1G07220	2.89525	0.477839	1.47223	-0.324567	0.745509	NA
AT1G07230	280.185	0.274901	0.352771	-0.779263	0.435825	0.954776
AT1G07240	17.0636	-0.516238	0.673175	0.766871	0.443158	0.954957
AT1G07250	429.151	0.24832	0.321497	-0.772387	0.439885	0.954957
AT1G07260	70.7289	-0.207393	0.416013	0.498525	0.618114	0.969875
AT1G07270	7.71233	-0.120126	1.04371	0.115095	0.90837	0.992072
AT1G07280	280.807	0.32292	0.357321	-0.903726	0.36614	0.944263
AT1G07290	15.7645	0.178539	0.823802	-0.216726	0.828422	0.987766
AT1G07300	1.2658	-0.367434	2.27626	0.16142	0.871762	NA
AT1G07310	762.688	-0.527945	0.374921	1.40815	0.159086	0.902251
AT1G07320	640.779	-0.131038	0.311481	0.420695	0.673978	0.9763
AT1G07330	0	NA	NA	NA	NA	NA
AT1G07340	0	NA	NA	NA	NA	NA
AT1G07350	39.9153	0.265636	0.467602	-0.568081	0.56998	0.969284
AT1G07360	243.927	-0.0471399	0.341341	0.138102	0.89016	0.991506
AT1G07370	360.623	-0.0108855	0.42016	0.0259081	0.979331	0.998841
AT1G07380	53.1986	-0.732216	0.452637	1.61767	0.105734	0.866621
AT1G07390	4.68325	-0.0675313	1.27717	0.0528758	0.957831	0.997965
AT1G07400	30.4809	-0.770732	0.569991	1.35218	0.176317	0.90639
AT1G07410	51.2782	-0.76527	0.442058	1.73115	0.0834244	0.853634
AT1G07420	305.438	-0.435044	0.372055	1.1693	0.242282	0.915167
AT1G07430	7.71655	0.187375	1.12194	-0.16701	0.867362	0.990738
AT1G07440	0.927169	-0.215446	2.80652	0.0767661	0.93881	NA
AT1G07450	3.60968	-1.04014	1.53537	0.677449	0.498121	0.961992
AT1G07460	0	NA	NA	NA	NA	NA
AT1G07470	51.3301	-0.120558	0.433997	0.277785	0.781177	0.987167
AT1G07473	97.6352	-1.06965	0.402007	2.66078	0.007796	0.503521
AT1G07476	2.01609	-4.6415	2.31124	2.00823	0.0446186	NA
AT1G07480	38.8541	0.26729	0.531302	-0.503084	0.614905	0.969875
AT1G07485	0	NA	NA	NA	NA	NA
AT1G07490	0	NA	NA	NA	NA	NA
AT1G07500	12.7257	-2.98934	0.994677	3.00533	0.00265289	0.344277
AT1G07510	232.166	0.265732	0.313546	-0.847505	0.396714	0.949763
AT1G07520	15.8033	-0.602447	0.736168	0.818356	0.413154	0.950633
AT1G07530	111.28	0.0472472	0.382042	-0.12367	0.901576	0.992072
AT1G07540	0.174181	-0.113803	4.05265	0.0280812	0.977597	NA
AT1G07550	0	NA	NA	NA	NA	NA
AT1G07560	0	NA	NA	NA	NA	NA
AT1G07570	62.5405	-0.229614	0.397332	0.57789	0.563338	0.968281
AT1G07590	175.709	-0.477367	0.370841	1.28725	0.198006	0.914001
AT1G07600	0	NA	NA	NA	NA	NA
AT1G07610	2.45709	0.370179	1.85257	-0.199819	0.841622	NA
AT1G07615	17.2595	1.51022	0.70767	-2.13407	0.0328371	0.723163
AT1G07620	0.370678	-2.43499	4.01844	0.605954	0.544545	NA
AT1G07630	36.987	0.409377	0.69365	-0.590179	0.555071	0.9665
AT1G07640	24.362	-1.03331	0.696424	1.48374	0.137878	0.884315
AT1G07645	1.03438	1.93173	2.49693	-0.773644	0.439142	NA
AT1G07650	13.5935	0.554508	0.734571	-0.754873	0.450325	0.954973
AT1G07660	320.236	-0.132336	0.328944	0.402304	0.68746	0.978459
AT1G07670	582.311	0.292772	0.316723	-0.924377	0.35529	0.943003
AT1G07680	4.34253	-0.714826	1.45299	0.491971	0.62274	0.969875
AT1G07690	13.6336	-0.849058	0.84482	1.00502	0.314889	0.930452
AT1G07700	38.7292	-0.319041	0.458847	0.69531	0.486861	0.961992
AT1G07705	77.0185	-0.317315	0.421432	0.752943	0.451484	0.954973
AT1G07710	10.8065	-1.65534	0.850833	1.94555	0.0517091	0.796109
AT1G07720	985.167	0.0990468	0.301477	-0.328538	0.742505	0.983415
AT1G07725	33.1402	-0.981193	0.636332	1.54195	0.123085	0.877049
AT1G07730	0	NA	NA	NA	NA	NA
AT1G07740	5.08157	0.860688	1.19301	-0.721441	0.470638	0.958171
AT1G07745	4.83654	0.223418	1.2595	-0.177387	0.859204	0.990337
AT1G07747	0	NA	NA	NA	NA	NA
AT1G07750	2431.79	-0.334295	0.387522	0.862648	0.388331	0.949142
AT1G07770	3367.91	-0.575382	0.358361	1.60559	0.108363	0.867199
AT1G07780	7.50827	0.037395	0.963039	-0.0388302	0.969026	0.998017
AT1G07790	357.676	0.792944	0.307576	-2.57804	0.00993626	0.534781
AT1G07795	63.2803	-1.11245	0.524182	2.12226	0.0338162	0.723883
AT1G07810	271.415	0.087637	0.300835	-0.291312	0.770812	0.987156
AT1G07820	1200.74	-0.282068	0.343117	0.822076	0.411034	0.950633
AT1G07830	126.301	-0.237574	0.36566	0.649714	0.515877	0.962271
AT1G07840	44.1802	1.15688	0.598495	-1.93298	0.0532388	0.796109
AT1G07850	0.627836	-2.83323	3.61822	0.783045	0.433601	NA
AT1G07860	0	NA	NA	NA	NA	NA
AT1G07870	103.421	0.603707	0.628317	-0.960832	0.336636	0.93712
AT1G07880	1.80268	-0.615628	2.23314	0.275678	0.782796	NA
AT1G07885	0.0617797	-1.07558	4.05265	0.265401	0.790701	NA
AT1G07890	5236.91	-0.252583	0.357191	0.707137	0.479481	0.96004
AT1G07900	0	NA	NA	NA	NA	NA
AT1G07901	13.24	-1.98781	0.862904	2.30362	0.0212437	0.667465
AT1G07910	22.7438	-0.390503	0.631307	0.618563	0.536204	0.962973
AT1G07920	3971.58	-0.152614	0.37424	0.407798	0.683422	0.977931
AT1G07930	3661.36	0.295167	0.363138	-0.812821	0.41632	0.95079
AT1G07940	2845.05	-0.284421	0.37298	0.762564	0.445723	0.954973
AT1G07950	180.591	-0.469689	0.36275	1.2948	0.195389	0.914001
AT1G07960	209.034	-0.0675278	0.418383	0.161402	0.871777	0.991064
AT1G07970	77.8997	0.0518435	0.402088	-0.128936	0.897409	0.991841
AT1G07980	54.8763	0.455406	0.534162	-0.852561	0.393903	0.949362
AT1G07985	0	NA	NA	NA	NA	NA
AT1G07990	99.8774	0.719043	0.472811	-1.52078	0.128314	0.877625
AT1G08000	68.32	-0.0835676	0.397129	0.210429	0.833333	0.987977
AT1G08005	0.959257	0.532924	2.63643	-0.202138	0.839809	NA
AT1G08010	147.379	-0.45936	0.391028	1.17475	0.240094	0.915167
AT1G08030	35.5748	0.301885	0.560192	-0.538896	0.589958	0.969875
AT1G08032	0.0617797	-1.07558	4.05265	0.265401	0.790701	NA
AT1G08035	4.16326	-1.01145	1.4277	0.708447	0.478668	0.96004
AT1G08040	81.3617	0.0746698	0.382886	-0.195019	0.845378	0.989552
AT1G08050	39.7735	-0.999962	0.522461	1.91395	0.055627	0.804392
AT1G08060	50.2142	0.510781	0.447773	-1.14072	0.253988	0.918765
AT1G08065	0.213052	-0.113803	4.05265	0.0280812	0.977597	NA
AT1G08070	4.87801	-0.29259	1.37095	0.213422	0.830998	0.987766
AT1G08080	0	NA	NA	NA	NA	NA
AT1G08090	0	NA	NA	NA	NA	NA
AT1G08100	0	NA	NA	NA	NA	NA
AT1G08110	525.51	-0.298693	0.287241	1.03987	0.298402	0.930452
AT1G08120	0	NA	NA	NA	NA	NA
AT1G08125	72.1585	-0.722231	0.406182	1.7781	0.0753881	0.846678
AT1G08130	105.163	0.0411691	0.350983	-0.117296	0.906625	0.992072
AT1G08135	0	NA	NA	NA	NA	NA
AT1G08140	0.60509	2.59396	3.96858	-0.653624	0.513354	NA
AT1G08150	0.401604	-1.65448	4.04116	0.409407	0.682241	NA
AT1G08160	0	NA	NA	NA	NA	NA
AT1G08165	0.90064	1.46951	3.1431	-0.467536	0.640116	NA
AT1G08170	0.247119	-2.02275	4.03574	0.501208	0.616225	NA
AT1G08180	20.9158	0.120383	0.71479	-0.168417	0.866255	0.990608
AT1G08190	224.598	0.16333	0.34315	-0.475974	0.634093	0.971745
AT1G08200	661.587	-0.177705	0.258525	0.68738	0.491843	0.961992
AT1G08210	41.6664	-0.298888	0.510717	0.585232	0.558392	0.967158
AT1G08220	18.3569	0.234088	0.717575	-0.32622	0.744258	0.983766
AT1G08230	8.02179	0.10972	1.04529	-0.104966	0.916402	0.992581
AT1G08250	51.3329	-0.420206	0.478135	0.878843	0.379486	0.946551
AT1G08260	60.1841	0.902066	0.493042	-1.82959	0.0673108	0.835323
AT1G08270	7.91773	-0.781976	1.03347	0.75665	0.449259	0.954973
AT1G08280	212.182	-0.526627	0.343828	1.53166	0.125607	0.877625
AT1G08290	0.263674	1.44282	4.04418	-0.356763	0.721269	NA
AT1G08300	1.23031	1.52443	2.34698	-0.649526	0.515998	NA
AT1G08310	0	NA	NA	NA	NA	NA
AT1G08315	50.119	0.549652	0.438782	-1.25268	0.210323	0.915167
AT1G08320	21.83	-0.692493	0.594892	1.16406	0.244398	0.916408
AT1G08340	0	NA	NA	NA	NA	NA
AT1G08350	109.653	-0.401537	0.377265	1.06434	0.287177	0.930452
AT1G08360	2334.32	-0.0845561	0.295949	0.285711	0.775099	0.987156
AT1G08370	288.806	-0.293757	0.37547	0.782372	0.433996	0.954559
AT1G08380	1437.06	-0.482256	0.282877	1.70483	0.088227	0.86586
AT1G08390	46.2528	-0.53053	0.477172	1.11182	0.266215	0.92329
AT1G08400	23.0411	-0.367764	0.668512	0.550124	0.582235	0.969875
AT1G08410	32.0934	0.901883	0.577677	-1.56122	0.118471	0.869985
AT1G08420	199.468	-0.289548	0.349366	0.828781	0.407228	0.950633
AT1G08430	0.151273	0.672841	4.07615	-0.165068	0.868891	NA
AT1G08440	0	NA	NA	NA	NA	NA
AT1G08450	37.5315	0.219227	0.508178	-0.431399	0.666179	0.976067
AT1G08460	98.6018	-0.34303	0.373045	0.919541	0.357812	0.944215
AT1G08465	5.53742	1.7175	1.28891	-1.33252	0.182688	0.909185
AT1G08470	218.798	-0.275093	0.306663	0.897052	0.369691	0.944479
AT1G08480	633.673	-0.280225	0.32494	0.862388	0.388474	0.949142
AT1G08490	49.6796	-0.0620096	0.431774	0.143616	0.885804	0.991506
AT1G08500	1.7409	-0.526884	2.25853	0.233286	0.815539	NA
AT1G08510	394.188	-0.302233	0.301606	1.00208	0.316306	0.930452
AT1G08520	56.1851	-0.095864	0.476726	0.201088	0.84063	0.988808
AT1G08530	48.2231	0.0730793	0.471162	-0.155104	0.876739	0.991506
AT1G08540	49.3829	0.835217	0.576489	-1.4488	0.147394	0.892214
AT1G08550	19.4133	0.756197	0.687476	-1.09996	0.271349	0.925891
AT1G08560	2683.26	0.209884	0.328798	-0.638336	0.523255	0.962271
AT1G08570	218.337	0.328747	0.32226	-1.02013	0.307666	0.930452
AT1G08580	177.384	0.552896	0.362242	-1.52632	0.126931	0.877625
AT1G08590	14.8668	0.544701	0.721517	-0.754938	0.450286	0.954973
AT1G08600	89.3692	0.745571	0.434782	-1.71482	0.0863789	0.860361
AT1G08610	8.28877	0.570863	0.930447	-0.613537	0.539521	0.962973
AT1G08620	68.0464	0.495268	0.439381	-1.1272	0.25966	0.918765
AT1G08630	1006.5	-0.609185	0.328218	1.85604	0.0634482	0.827774
AT1G08640	159.97	-0.312627	0.355611	0.879128	0.379332	0.946382
AT1G08650	57.1366	0.228763	0.551279	-0.414967	0.678166	0.97659
AT1G08660	78.9562	0.00844164	0.412131	-0.0204829	0.983658	0.998841
AT1G08670	0	NA	NA	NA	NA	NA
AT1G08680	85.7554	-0.328666	0.429167	0.765822	0.443782	0.954957
AT1G08695	0	NA	NA	NA	NA	NA
AT1G08700	555.638	-0.0121105	0.306978	0.0394509	0.968531	0.998017
AT1G08710	13.0282	0.760738	0.837156	-0.908717	0.363499	0.944215
AT1G08720	26.1334	0.814448	0.647584	-1.25767	0.208511	0.915167
AT1G08730	2.00427	-0.294801	1.77107	0.166453	0.8678	NA
AT1G08750	45.2358	-0.438644	0.469559	0.93416	0.350221	0.941513
AT1G08760	99.8193	0.150515	0.385651	-0.390288	0.696323	0.978459
AT1G08770	375.93	-0.601059	0.442261	1.35906	0.174128	0.903547
AT1G08780	174.022	0.400691	0.514946	-0.778123	0.436496	0.954957
AT1G08790	0	NA	NA	NA	NA	NA
AT1G08800	61.855	0.862858	0.445069	-1.93871	0.0525371	0.796109
AT1G08810	72.5457	0.537449	0.399803	-1.34429	0.178856	0.907642
AT1G08820	379.732	0.380007	0.356204	-1.06682	0.286051	0.930452
AT1G08830	2421.46	-0.517894	0.297995	1.73793	0.0822236	0.852238
AT1G08840	11.639	0.537271	0.865783	-0.620561	0.534888	0.962973
AT1G08845	27.0841	0.772968	0.54416	-1.42048	0.155469	0.90073
AT1G08860	41.6466	0.385127	0.46094	-0.835525	0.403422	0.9502
AT1G08880	848.791	-0.0642838	0.311639	0.206277	0.836575	0.988651
AT1G08890	0.803207	-3.17878	3.63844	0.873667	0.3823	NA
AT1G08900	0.401604	-1.65448	4.04116	0.409407	0.682241	NA
AT1G08910	30.1008	-0.146897	0.54271	0.270674	0.786642	0.987167
AT1G08920	52.2387	0.622502	0.49819	-1.24953	0.211472	0.915167
AT1G08930	0.226232	-1.65448	4.04116	0.409407	0.682241	NA
AT1G08940	3.3906	-2.14782	1.57282	1.36559	0.172067	0.902708
AT1G08960	52.5488	-0.486098	0.486687	0.99879	0.317896	0.930452
AT1G08970	441.653	0.144329	0.285045	-0.506338	0.612619	0.969875
AT1G08980	497.502	-0.0760446	0.330726	0.229932	0.818145	0.987766
AT1G08985	110.556	-0.0880824	0.53643	0.164201	0.869573	0.990922
AT1G08990	3.75239	0.958275	1.46312	-0.654954	0.512497	0.961992
AT1G09000	17.0118	-0.340109	0.685579	0.49609	0.619831	0.969875
AT1G09010	138.277	0.187155	0.348255	-0.537407	0.590986	0.969875
AT1G09020	130.825	-0.851065	0.387957	2.19371	0.0282561	0.70335
AT1G09026	0	NA	NA	NA	NA	NA
AT1G09030	0	NA	NA	NA	NA	NA
AT1G09040	10.4335	0.409808	0.964578	-0.424857	0.670941	0.9763
AT1G09050	5.59055	1.73994	1.21181	-1.43582	0.151052	0.896797
AT1G09060	86.0362	0.193982	0.364446	-0.532266	0.594542	0.969875
AT1G09070	821.412	-0.260334	0.292917	0.888765	0.374129	0.946382
AT1G09080	5.54138	1.82479	1.15767	-1.57627	0.114964	0.86735
AT1G09090	1.15997	3.51228	3.15599	-1.11289	0.265755	NA
AT1G09100	154.311	0.0807127	0.318418	-0.25348	0.799897	0.987766
AT1G09130	425.415	0.26148	0.290614	-0.899749	0.368254	0.944263
AT1G09140	288.271	-0.0259666	0.340836	0.076185	0.939272	0.994904
AT1G09150	196.679	0.4821	0.339868	-1.41849	0.156047	0.90073
AT1G09155	43.6089	0.955875	0.479688	-1.9927	0.046294	0.77846
AT1G09157	0	NA	NA	NA	NA	NA
AT1G09160	82.2098	0.363918	0.411397	-0.884593	0.376376	0.946382
AT1G09170	0	NA	NA	NA	NA	NA
AT1G09176	0	NA	NA	NA	NA	NA
AT1G09180	3.71032	0.405259	1.40245	-0.288964	0.772609	0.987156
AT1G09190	9.19993	0.55166	0.927394	-0.594849	0.551944	0.966323
AT1G09195	5.75234	2.32796	1.24001	-1.87738	0.0604666	0.823862
AT1G09200	1217.82	0.529784	0.300006	-1.76591	0.0774112	0.848885
AT1G09210	973.452	0.687198	0.290172	-2.36825	0.0178726	0.630031
AT1G09220	4.3836	-0.568659	1.24357	0.457281	0.647469	0.972837
AT1G09230	13.4849	0.220419	0.764463	-0.288332	0.773093	0.987156
AT1G09240	0.386656	1.90519	4.00844	-0.475293	0.634578	NA
AT1G09245	0	NA	NA	NA	NA	NA
AT1G09250	10.021	-1.82536	1.11472	1.6375	0.101526	0.866621
AT1G09260	0	NA	NA	NA	NA	NA
AT1G09270	293.673	0.126145	0.307578	-0.410123	0.681716	0.977458
AT1G09280	36.7365	-0.0475125	0.544841	0.0872044	0.930509	0.993188
AT1G09290	35.6745	-0.0106169	0.496834	0.0213691	0.982951	0.998841
AT1G09300	19.8705	-0.0332991	0.662232	0.0502832	0.959897	0.997965
AT1G09310	136.428	0.111944	0.495771	-0.225798	0.821359	0.987766
AT1G09320	35.2939	-0.108948	0.511654	0.212933	0.831379	0.987766
AT1G09330	520.151	-0.729652	0.348884	2.09139	0.0364931	0.740766
AT1G09340	97.7268	-0.598062	0.376401	1.5889	0.112084	0.86735
AT1G09350	0.90493	-3.46058	3.45422	1.00184	0.31642	NA
AT1G09360	0	NA	NA	NA	NA	NA
AT1G09370	226.077	0.00254119	0.413661	-0.00614317	0.995098	0.998841
AT1G09380	775.802	0.0169941	0.315629	-0.0538421	0.957061	0.997882
AT1G09390	44.8763	0.211209	0.451512	-0.467782	0.639941	0.971745
AT1G09400	2.07377	0.704325	2.16797	-0.324878	0.745273	NA
AT1G09410	1.28367	-0.826513	2.48333	0.332824	0.739267	NA
AT1G09415	0.348362	0.0810007	4.02109	-0.020144	0.983929	NA
AT1G09420	60.6232	-0.343322	0.438596	0.782774	0.43376	0.954559
AT1G09430	282.153	0.0539131	0.290826	-0.185379	0.852931	0.990312
AT1G09440	45.9765	0.141188	0.451942	-0.312403	0.754734	0.985204
AT1G09450	17.9147	0.458789	0.815798	-0.562381	0.573857	0.969875
AT1G09460	46.8926	-0.474328	0.491075	0.965896	0.334096	0.937001
AT1G09470	76.8974	1.24895	0.620821	-2.01178	0.0442436	0.77006
AT1G09480	3.61989	-0.199671	1.53637	0.129963	0.896596	0.991506
AT1G09483	1.35327	0.19913	2.45476	-0.0811197	0.935347	NA
AT1G09490	113.409	-0.813839	0.416327	1.95481	0.0506058	0.796109
AT1G09500	111.682	0.367903	0.366132	-1.00484	0.314976	0.930452
AT1G09510	69.8565	-0.417913	0.506263	0.825486	0.409096	0.950633
AT1G09520	90.9382	0.454148	0.369317	-1.2297	0.21881	0.915167
AT1G09530	6.16792	0.110197	1.11689	-0.0986649	0.921404	0.992581
AT1G09540	427.906	0.0323549	0.275612	-0.117393	0.906549	0.992072
AT1G09550	452.719	0.0413934	0.394102	-0.105032	0.91635	0.992581
AT1G09560	413.773	0.0206003	0.316354	-0.0651176	0.94808	0.995736
AT1G09570	123.48	0.162223	0.367775	-0.441092	0.659146	0.97487
AT1G09575	15.6839	-0.655441	0.752202	0.871362	0.383557	0.948172
AT1G09580	80.1871	0.473024	0.406298	-1.16423	0.244331	0.916408
AT1G09590	2033.38	0.67601	0.268831	-2.51463	0.0119157	0.569118
AT1G09600	5.40263	0.480851	1.23175	-0.39038	0.696255	0.978459
AT1G09610	4.42642	0.7002	1.48347	-0.472	0.636927	0.971745
AT1G09620	660.781	-0.0209132	0.313202	0.0667722	0.946763	0.995736
AT1G09625	0.0617797	-1.07558	4.05265	0.265401	0.790701	NA
AT1G09630	229.052	-0.0617468	0.305568	0.202072	0.83986	0.988808
AT1G09640	1961.97	-0.0419137	0.346163	0.121081	0.903627	0.992072
AT1G09645	308.22	-0.665073	0.305531	2.17678	0.0294971	0.707773
AT1G09650	6.42203	-1.19002	1.13383	1.04956	0.29392	0.930452
AT1G09660	230.302	0.28654	0.321612	-0.89095	0.372956	0.946039
AT1G09665	0	NA	NA	NA	NA	NA
AT1G09680	8.02605	1.48389	1.08492	-1.36775	0.171391	0.902708
AT1G09690	4766.02	0.222893	0.290867	-0.766307	0.443494	0.954957
AT1G09700	58.2087	0.657297	0.504529	-1.30279	0.192646	0.914001
AT1G09710	14.711	-0.32117	0.787791	0.407684	0.683506	0.977969
AT1G09720	0	NA	NA	NA	NA	NA
AT1G09730	69.1342	0.0761594	0.442656	-0.172051	0.863397	0.990429
AT1G09740	8.67177	-0.257252	0.999821	0.257299	0.796948	0.987766
AT1G09750	88.0019	0.257025	0.576981	-0.445466	0.655983	0.974572
AT1G09760	206.713	-0.0323642	0.309583	0.104541	0.91674	0.992581
AT1G09770	208.898	0.871396	0.469965	-1.85417	0.0637144	0.827774
AT1G09780	892.985	-0.131387	0.314311	0.418017	0.675934	0.9763
AT1G09790	162.009	0.481152	0.356263	-1.35055	0.176839	0.90659
AT1G09794	16.2817	-0.18388	0.83188	0.221041	0.82506	0.987766
AT1G09795	258.944	0.45631	0.291512	-1.56532	0.117507	0.869436
AT1G09800	13.9018	-0.0202951	0.725886	0.027959	0.977695	0.998841
AT1G09810	23.0428	1.16198	0.761942	-1.52502	0.127253	0.877625
AT1G09812	0.112401	0.672841	4.07615	-0.165068	0.868891	NA
AT1G09815	479.317	-0.293802	0.275596	1.06606	0.286396	0.930452
AT1G09820	28.5796	0.0152064	0.600805	-0.02531	0.979808	0.998841
AT1G09830	121.566	0.482614	0.345338	-1.39751	0.162259	0.902475
AT1G09840	43.728	-0.057019	0.487801	0.11689	0.906947	0.992072
AT1G09850	6.7085	1.02371	1.10504	-0.926395	0.354241	0.942813
AT1G09860	0.305729	1.59529	4.03334	-0.395526	0.692454	NA
AT1G09870	181.527	-0.171553	0.341554	0.502271	0.615477	0.969875
AT1G09880	0	NA	NA	NA	NA	NA
AT1G09890	0.556017	-2.86969	4.00359	0.716778	0.473511	NA
AT1G09900	79.364	-0.42389	0.474875	0.892634	0.372053	0.945496
AT1G09910	59.9517	0.489991	0.446286	-1.09793	0.272235	0.925997
AT1G09920	157.33	0.34983	0.412074	-0.848949	0.39591	0.949763
AT1G09930	4.06698	-0.456497	1.34477	0.33946	0.734263	0.983285
AT1G09932	0	NA	NA	NA	NA	NA
AT1G09935	0	NA	NA	NA	NA	NA
AT1G09940	23.1006	0.747028	0.59591	-1.25359	0.20999	0.915167
AT1G09950	4.07358	0.25336	1.53018	-0.165576	0.868491	0.990841
AT1G09960	307.196	-0.519627	0.360122	1.44292	0.149043	0.893847
AT1G09970	14.6196	0.171232	0.74832	-0.228822	0.819007	0.987766
AT1G09980	42.1745	-0.254456	0.473241	0.537687	0.590793	0.969875
AT1G09995	24.9853	-1.10533	0.589513	1.87498	0.0607955	0.823862
AT1G10000	3.09288	-1.12909	1.5919	0.709274	0.478154	NA
AT1G10010	3.60118	0.79033	1.5049	-0.52517	0.599465	0.969875
AT1G10020	123.872	-0.0267765	0.363346	0.0736942	0.941254	0.994904
AT1G10030	600.597	-1.08767	0.396976	2.73989	0.00614605	0.438478
AT1G10040	2.96577	2.53282	1.67771	-1.50969	0.131124	NA
AT1G10050	27.0174	-0.0564694	0.562838	0.10033	0.920083	0.992581
AT1G10060	142.304	0.367053	0.32645	-1.12438	0.260853	0.918967
AT1G10070	2.66899	1.0597	1.65154	-0.641639	0.521108	NA
AT1G10090	17.9619	-0.795334	0.66846	1.1898	0.234124	0.915167
AT1G10095	6.42727	-0.683142	1.05138	0.649755	0.51585	0.962271
AT1G10100	0.47991	1.27652	3.57325	-0.357242	0.720911	NA
AT1G10110	1.75822	1.24633	2.04704	-0.608843	0.542628	NA
AT1G10120	29.8816	0.151929	0.616984	-0.246246	0.805492	0.987766
AT1G10130	97.3937	0.310741	0.384989	-0.807141	0.419585	0.95079
AT1G10140	1.94301	1.04172	2.01738	-0.516372	0.605595	NA
AT1G10150	85.5187	0.116184	0.426661	-0.27231	0.785384	0.987167
AT1G10155	0	NA	NA	NA	NA	NA
AT1G10170	157.039	0.0275578	0.372438	-0.073993	0.941016	0.994904
AT1G10180	130.16	0.307252	0.334787	-0.917753	0.358748	0.944215
AT1G10190	3.33334	5.07681	1.8226	-2.78548	0.00534483	NA
AT1G10200	33.2576	0.0995386	0.536636	-0.185486	0.852848	0.990312
AT1G10210	18.6461	0.0481273	0.679542	-0.0708231	0.943539	0.995736
AT1G10220	0.193328	0.672841	4.07615	-0.165068	0.868891	NA
AT1G10230	165.215	0.214355	0.377539	-0.567768	0.570192	0.969284
AT1G10240	29.2282	0.0764585	0.54826	-0.139457	0.889089	0.991506
AT1G10250	0	NA	NA	NA	NA	NA
AT1G10270	82.6446	0.331513	0.389154	-0.85188	0.394281	0.949362
AT1G10280	41.9433	-0.335745	0.493159	0.680804	0.495995	0.961992
AT1G10290	277.244	0.204665	0.326852	-0.626171	0.531203	0.962973
AT1G10300	0.247119	-2.02275	4.03574	0.501208	0.616225	NA
AT1G10310	54.2	0.490422	0.529416	-0.926345	0.354267	0.942813
AT1G10320	3.3112	1.43312	1.6374	-0.875242	0.381443	NA
AT1G10330	15.1304	-0.0611931	0.831695	0.0735764	0.941347	0.994904
AT1G10340	0.0617797	-1.07558	4.05265	0.265401	0.790701	NA
AT1G10350	48.9702	0.105279	0.481406	-0.21869	0.826892	0.987766
AT1G10360	82.6551	-0.0518045	0.369847	0.14007	0.888605	0.991506
AT1G10370	61.8454	-0.863914	0.485357	1.77995	0.0750835	0.846678
AT1G10380	0.305729	1.59529	4.03334	-0.395526	0.692454	NA
AT1G10385	0	NA	NA	NA	NA	NA
AT1G10390	426.701	0.206465	0.309788	-0.66647	0.505111	0.961992
AT1G10400	0	NA	NA	NA	NA	NA
AT1G10410	100.217	-0.236031	0.430363	0.548446	0.583386	0.969875
AT1G10417	2.30358	-0.0923876	1.87123	0.0493725	0.960622	NA
AT1G10430	94.9382	-0.17528	0.372214	0.470911	0.637704	0.971745
AT1G10450	30.2357	1.13657	0.583269	-1.94861	0.0513414	0.796109
AT1G10455	0	NA	NA	NA	NA	NA
AT1G10460	0	NA	NA	NA	NA	NA
AT1G10470	32.1166	-0.0927724	0.618218	0.150064	0.880714	0.991506
AT1G10480	0	NA	NA	NA	NA	NA
AT1G10490	11.7385	1.66766	0.833509	-2.00077	0.0454169	0.77377
AT1G10500	138.835	0.0368194	0.341238	-0.1079	0.914075	0.992193
AT1G10510	41.564	0.19316	0.546669	-0.353341	0.723833	0.981634
AT1G10520	6.90172	-0.752523	1.07121	0.702499	0.482368	0.960751
AT1G10522	97.3539	0.207293	0.390334	-0.531066	0.595373	0.969875
AT1G10530	4.54629	-1.36286	1.28611	1.05968	0.289291	0.930452
AT1G10540	1221.34	-0.436893	0.294977	1.48111	0.138578	0.884315
AT1G10550	6.41545	0.829984	1.31603	-0.630672	0.528255	0.962461
AT1G10560	6.72397	1.16405	1.09985	-1.05837	0.289885	0.930452
AT1G10570	21.4085	0.458961	0.688995	-0.666132	0.505327	0.961992
AT1G10580	159.355	0.384491	0.352466	-1.09086	0.275334	0.926157
AT1G10585	0	NA	NA	NA	NA	NA
AT1G10586	0	NA	NA	NA	NA	NA
AT1G10588	0	NA	NA	NA	NA	NA
AT1G10590	1207.62	-0.204649	0.316276	0.647056	0.517595	0.962271
AT1G10600	14.0529	0.778088	0.710903	-1.09451	0.273733	0.925997
AT1G10610	2.81443	0.0718587	1.57402	-0.0456529	0.963587	NA
AT1G10620	0	NA	NA	NA	NA	NA
AT1G10630	767.732	-0.166867	0.336917	0.495276	0.620405	0.969875
AT1G10640	55.4777	0.633417	0.4485	-1.4123	0.157862	0.901198
AT1G10650	96.8144	-0.225071	0.554339	0.406017	0.68473	0.978329
AT1G10652	0	NA	NA	NA	NA	NA
AT1G10657	6.28821	0.24703	1.15827	-0.213275	0.831113	0.987766
AT1G10660	49.4326	-0.292727	0.548646	0.533544	0.593657	0.969875
AT1G10670	2348.48	-0.258609	0.278066	0.930029	0.352356	0.941513
AT1G10680	29.7638	-0.815415	0.723442	1.12713	0.259686	0.918765
AT1G10690	2.5181	-3.85849	1.92018	2.00945	0.0444899	NA
AT1G10700	24.7662	0.158686	0.761631	-0.20835	0.834956	0.988364
AT1G10710	0.40638	0.966512	3.83962	-0.251721	0.801257	NA
AT1G10717	5.24155	4.58677	1.63042	-2.81324	0.00490447	0.42347
AT1G10720	39.6545	0.862307	0.539873	-1.59724	0.110212	0.867199
AT1G10730	26.2375	0.0945979	0.572323	-0.165288	0.868718	0.990841
AT1G10740	41.3259	0.15192	0.515775	-0.294547	0.76834	0.987156
AT1G10745	4.38779	1.56732	1.5938	-0.983389	0.325416	0.933991
AT1G10747	0	NA	NA	NA	NA	NA
AT1G10750	3.77381	0.915817	1.43099	-0.639988	0.52218	0.962271
AT1G10760	244.22	0.481305	0.310108	-1.55206	0.120649	0.873204
AT1G10770	7.73301	0.0227731	1.11265	-0.0204674	0.983671	0.998841
AT1G10780	64.9476	-0.206872	0.444321	0.465592	0.641508	0.971753
AT1G10790	11.1349	0.594075	0.852219	-0.697091	0.485746	0.961992
AT1G10800	0	NA	NA	NA	NA	NA
AT1G10810	14.2177	-1.07308	1.21816	0.880906	NA	NA
AT1G10820	48.9212	0.0413234	0.469665	-0.087985	0.929889	0.993188
AT1G10830	121.738	-0.432928	0.396044	1.09313	0.274335	0.926157
AT1G10840	399.856	0.156945	0.302942	-0.518069	0.60441	0.969875
AT1G10850	76.6639	-0.045226	0.383883	0.117812	0.906217	0.992072
AT1G10865	81.6355	0.14504	0.367133	-0.395061	0.692798	0.978459
AT1G10870	48.512	0.0771337	0.467055	-0.165149	0.868827	0.990841
AT1G10880	501.925	-0.378667	0.286512	1.32164	0.186287	0.913107
AT1G10890	9.19156	-0.512936	0.93175	0.550509	0.581971	0.969875
AT1G10900	16.6835	-0.297462	0.685629	0.433853	0.664395	0.975907
AT1G10910	19.6872	0.13663	0.619824	-0.220433	0.825534	0.987766
AT1G10920	0.47991	1.27652	3.57325	-0.357242	0.720911	NA
AT1G10930	27.6372	0.471105	0.589586	-0.799044	0.424265	0.95198
AT1G10940	65.7344	0.00758474	0.419442	-0.018083	0.985573	0.998841
AT1G10950	743.817	-0.165897	0.284326	0.583474	0.559574	0.967873
AT1G10960	1696.57	-0.527899	0.295344	1.78741	0.073872	0.843665
AT1G10970	602.985	-0.655175	0.374362	1.75011	0.0800996	0.849687
AT1G10980	2.38066	1.15728	1.83338	-0.631228	0.527891	NA
AT1G10990	3.89381	2.48674	1.45512	-1.70896	0.0874592	0.864503
AT1G11000	6.91975	-0.542224	1.02274	0.530167	0.595996	0.969875
AT1G11020	166.542	-0.434593	0.340542	1.27618	0.201892	0.914001
AT1G11040	0	NA	NA	NA	NA	NA
AT1G11050	24.7785	0.117141	0.581006	-0.201618	0.840216	0.988808
AT1G11060	40.2305	-0.466313	0.554747	0.840587	0.40058	0.9502
AT1G11070	130.31	0.889004	0.475616	-1.86916	0.0616	0.823862
AT1G11080	1.00245	1.13646	2.727	-0.416742	0.676867	NA
AT1G11090	205.346	-0.432644	0.328116	1.31857	0.187313	0.913578
AT1G11100	8.05527	0.157654	0.97288	-0.162049	0.871267	0.991064
AT1G11110	0	NA	NA	NA	NA	NA
AT1G11112	6.36504	-0.0105569	1.06877	0.00987761	0.992119	0.998841
AT1G11120	17.7939	-0.545795	0.88171	0.619019	0.535904	0.962973
AT1G11125	0.90121	0.205737	2.81365	-0.073121	0.94171	NA
AT1G11130	30.6713	-0.819296	0.554448	1.47768	0.139494	0.884789
AT1G11145	0	NA	NA	NA	NA	NA
AT1G11160	2.58533	1.31256	1.63144	-0.804537	0.421087	NA
AT1G11170	112.011	0.00138184	1.15725	-0.00119407	0.999047	0.999869
AT1G11180	36.2485	-0.176872	0.534506	0.330908	0.740714	0.983285
AT1G11190	21.4725	-0.571441	0.656672	0.870207	0.384187	0.948172
AT1G11200	193.56	-0.587579	0.402174	1.461	0.144014	0.886813
AT1G11210	12.8597	1.9561	0.998257	-1.95952	0.0500524	0.796109
AT1G11220	15.2694	0.561138	0.813116	-0.690108	0.490126	0.961992
AT1G11230	0	NA	NA	NA	NA	NA
AT1G11240	72.0907	0.476241	0.528459	-0.901189	0.367488	0.944263
AT1G11250	0	NA	NA	NA	NA	NA
AT1G11260	211.631	1.59602	0.465612	-3.42779	0.000608515	0.158306
AT1G11270	35.6546	-0.972613	0.547127	1.77767	0.0754575	0.846678
AT1G11280	13.8216	0.186354	0.820121	-0.227227	0.820247	0.987766
AT1G11290	6.07418	-0.375599	1.28018	0.293395	0.76922	0.987156
AT1G11300	1.7112	-1.15521	1.90205	0.60735	0.543619	NA
AT1G11310	20.9166	-0.0653002	0.597707	0.109251	0.913003	0.992072
AT1G11320	12.3814	-0.611283	0.782602	0.78109	0.434749	0.954559
AT1G11330	11.8562	0.100563	0.914367	-0.109981	0.912425	0.992072
AT1G11340	0.151273	0.672841	4.07615	-0.165068	0.868891	NA
AT1G11350	1.72616	-1.30923	2.07659	0.630472	0.528386	NA
AT1G11360	475.029	-0.804733	0.301499	2.66911	0.0076053	0.495163
AT1G11362	1.99564	0.198943	2.01889	-0.0985409	0.921503	NA
AT1G11370	0	NA	NA	NA	NA	NA
AT1G11380	18.612	-0.331586	0.676656	0.490035	0.624109	0.969875
AT1G11390	32.9686	-0.159715	0.573085	0.278694	0.78048	0.987167
AT1G11400	40.8646	0.388313	0.619379	-0.62694	0.530699	0.962973
AT1G11410	17.6086	0.288057	0.706934	-0.407473	0.68366	0.978108
AT1G11420	38.5142	0.500118	0.610424	-0.819296	0.412617	0.950633
AT1G11430	170.114	0.947191	0.362382	-2.61379	0.00895438	0.520849
AT1G11440	8.25546	-1.09423	1.09402	1.00019	0.317219	0.930452
AT1G11450	12.3752	-0.588766	0.878212	0.670415	0.502593	0.961992
AT1G11460	0	NA	NA	NA	NA	NA
AT1G11470	0	NA	NA	NA	NA	NA
AT1G11475	307.965	-0.0115863	0.332875	0.0348069	0.972234	0.998841
AT1G11480	172.219	0.761563	0.358441	-2.12466	0.0336154	0.723883
AT1G11490	0	NA	NA	NA	NA	NA
AT1G11500	0	NA	NA	NA	NA	NA
AT1G11510	1.0562	-2.49583	3.03237	0.823063	0.410472	NA
AT1G11520	0	NA	NA	NA	NA	NA
AT1G11530	33.7364	-1.75258	0.717141	2.44385	0.0145316	0.601406
AT1G11540	62.5644	-0.125316	0.452076	0.2772	0.781626	0.987167
AT1G11545	2.46975	-0.089882	1.59432	0.0563765	0.955042	NA
AT1G11560	0	NA	NA	NA	NA	NA
AT1G11570	0	NA	NA	NA	NA	NA
AT1G11572	0	NA	NA	NA	NA	NA
AT1G11580	622.734	-0.0406871	0.348877	0.116623	0.907159	0.992072
AT1G11590	216.29	-0.0596046	0.352692	0.168999	0.865798	0.990608
AT1G11593	16.5539	-0.259205	0.76821	0.337415	0.735804	0.983285
AT1G11600	0	NA	NA	NA	NA	NA
AT1G11608	0	NA	NA	NA	NA	NA
AT1G11610	1.15997	3.51228	3.15599	-1.11289	0.265755	NA
AT1G11620	1.88225	-3.53647	2.21999	1.59301	0.111158	NA
AT1G11630	36.1505	-0.451067	0.501101	0.900151	0.36804	0.944263
AT1G11650	1141.99	-0.396909	0.348412	1.13919	0.254623	0.918765
AT1G11655	0	NA	NA	NA	NA	NA
AT1G11660	57.9619	0.471877	0.565029	-0.835137	0.40364	0.9502
AT1G11670	151.331	0.0801025	0.355733	-0.225176	0.821842	0.987766
AT1G11680	1101.48	-0.17662	0.340651	0.518479	0.604124	0.969875
AT1G11684	2.56089	-3.81282	2.3967	1.59086	0.111641	NA
AT1G11690	1.97611	2.18938	2.31676	-0.945021	0.344648	NA
AT1G11700	148.154	0.146016	0.35334	-0.413246	0.679426	0.977232
AT1G11710	5.32803	-0.368389	1.16779	0.315459	0.752413	0.984736
AT1G11720	71.7242	-0.118636	0.503079	0.23582	0.813573	0.987766
AT1G11730	2.3506	-0.86098	1.82096	0.472816	0.636345	NA
AT1G11740	84.6129	0.304675	0.494689	-0.615893	0.537965	0.962973
AT1G11750	207.363	0.0835495	0.329723	-0.253393	0.799964	0.987766
AT1G11755	27.6876	-0.215115	0.544088	0.395368	0.692572	0.978459
AT1G11760	88.2947	-0.172371	0.41322	0.417141	0.676575	0.9763
AT1G11765	0.224802	1.2911	4.05357	-0.318509	0.750099	NA
AT1G11770	0.247119	-2.02275	4.03574	0.501208	0.616225	NA
AT1G11780	29.7098	0.355244	0.603721	-0.588424	0.556248	0.966813
AT1G11785	1.83265	-4.38116	2.53952	1.72519	0.0844931	NA
AT1G11790	103.923	-0.498217	0.424603	1.17337	0.240647	0.915167
AT1G11800	58.2856	-0.421418	0.499689	0.84336	0.399027	0.950046
AT1G11810	2.20112	-0.142251	1.80565	0.078781	0.937207	NA
AT1G11820	69.6261	-0.561848	0.454038	1.23745	0.21592	0.915167
AT1G11840	2350.85	0.462323	0.334035	-1.38406	0.166341	0.902475
AT1G11850	439.532	0.975637	0.410816	-2.37488	0.0175548	0.62713
AT1G11860	478.714	0.0239855	0.307358	-0.0780376	0.937798	0.994853
AT1G11870	28.3749	-0.802756	0.642394	1.24963	0.211434	0.915167
AT1G11880	14.8727	-0.0621622	0.824692	0.0753763	0.939915	0.994904
AT1G11890	189.339	0.215447	0.31956	-0.674197	0.500186	0.961992
AT1G11900	18.4128	-0.0754855	0.662629	0.113918	0.909303	0.992072
AT1G11905	221.036	-0.222869	0.317133	0.702761	0.482204	0.960751
AT1G11910	4272.13	-0.325324	0.294677	1.104	0.269591	0.924448
AT1G11915	0	NA	NA	NA	NA	NA
AT1G11920	0	NA	NA	NA	NA	NA
AT1G11925	0.112401	0.672841	4.07615	-0.165068	0.868891	NA
AT1G11930	117.076	0.349598	0.350757	-0.996695	0.318912	0.930452
AT1G11940	42.1797	1.01251	0.607782	-1.66592	0.0957299	0.866266
AT1G11950	40.5858	0.252636	0.500564	-0.504703	0.613767	0.969875
AT1G11960	23.8033	0.111654	0.694198	-0.160839	0.87222	0.991064
AT1G11970	0	NA	NA	NA	NA	NA
AT1G11980	0	NA	NA	NA	NA	NA
AT1G11990	25.6034	-0.281621	0.717412	0.392551	0.694651	0.978459
AT1G12000	1702.8	0.0405388	0.296359	-0.13679	0.891197	0.991506
AT1G12010	123.046	0.670568	0.494051	-1.35729	0.174691	0.903864
AT1G12020	1.61591	0.421628	2.27771	-0.18511	0.853142	NA
AT1G12030	0	NA	NA	NA	NA	NA
AT1G12040	0	NA	NA	NA	NA	NA
AT1G12050	374.123	0.582211	0.379516	-1.53409	0.125009	0.877625
AT1G12060	15.5833	-0.682573	0.733263	0.930871	0.35192	0.941513
AT1G12064	23.7087	0.28187	0.685211	-0.411362	0.680807	0.977266
AT1G12070	0	NA	NA	NA	NA	NA
AT1G12080	3037.16	0.199213	0.364379	-0.546719	0.584572	0.969875
AT1G12090	992.571	-0.439889	0.861806	0.510427	0.609753	0.969875
AT1G12100	0	NA	NA	NA	NA	NA
AT1G12110	224.276	-0.930856	0.377592	2.46525	0.0136919	0.587116
AT1G12120	118.015	0.510911	0.53417	-0.956458	0.338841	0.938157
AT1G12130	0	NA	NA	NA	NA	NA
AT1G12140	48.6208	0.179889	0.471551	-0.381483	0.702845	0.978703
AT1G12150	1.83754	1.82771	2.18706	-0.835696	0.403326	NA
AT1G12160	39.5018	-0.183664	0.550119	0.333862	0.738483	0.983285
AT1G12170	20.8681	0.0168453	0.815288	-0.0206618	0.983515	0.998841
AT1G12180	11.1691	1.21107	0.820032	-1.47686	0.139714	0.884789
AT1G12190	7.57095	-0.078352	0.994061	0.0788201	0.937176	0.994634
AT1G12200	682.071	-0.137793	0.28329	0.486405	0.62668	0.970304
AT1G12210	0.818544	0.671782	2.72398	-0.246618	0.805204	NA
AT1G12211	0.452465	-2.54595	4.01426	0.634225	0.525934	NA
AT1G12220	4.28726	0.847523	1.43219	-0.591768	0.554006	0.966323
AT1G12230	763.351	-0.414192	0.302249	1.37036	0.170573	0.902708
AT1G12240	126.211	-0.327979	0.372752	0.879886	0.378921	0.946382
AT1G12244	18.0693	-0.0271563	0.670511	0.040501	0.967694	0.998017
AT1G12250	15.6974	-0.513215	0.778985	0.658826	0.510008	0.961992
AT1G12260	0.0617797	-1.07558	4.05265	0.265401	0.790701	NA
AT1G12270	110.985	0.99183	0.389748	-2.5448	0.0109341	0.547975
AT1G12280	1.48979	1.65313	2.06582	-0.800228	0.423579	NA
AT1G12290	3.02906	0.392445	1.6394	-0.239383	0.810808	NA
AT1G12300	13.4532	-0.118564	0.795582	0.149028	0.881531	0.991506
AT1G12310	1300.9	-0.346215	0.324714	1.06622	0.286326	0.930452
AT1G12320	0.511384	1.41436	3.85099	-0.367273	0.713415	NA
AT1G12330	228.103	0.275871	0.295351	-0.934046	0.35028	0.941513
AT1G12340	3.51908	1.42574	1.61988	-0.880152	0.378777	0.946382
AT1G12350	80.2029	0.0929564	0.400185	-0.232284	0.816318	0.987766
AT1G12360	150.618	0.293746	0.353257	-0.831535	0.405671	0.9502
AT1G12370	41.8264	-0.791251	0.733039	1.07941	0.280404	0.928746
AT1G12380	165.182	-0.239436	0.358049	0.668725	0.503671	0.961992
AT1G12390	78.5078	-0.286851	0.445338	0.644119	0.519498	0.962271
AT1G12400	89.3678	-0.682875	0.466356	1.46428	0.143118	0.885748
AT1G12410	233.577	-0.0687481	0.292087	0.235369	0.813923	0.987766
AT1G12411	0	NA	NA	NA	NA	NA
AT1G12420	20.1346	-0.188884	0.622537	0.30341	0.761577	0.986507
AT1G12423	0	NA	NA	NA	NA	NA
AT1G12430	30.5671	-0.498079	0.526881	0.945334	0.344488	0.94036
AT1G12440	545.047	-0.478571	0.33931	1.41043	0.158414	0.901198
AT1G12450	46.2507	-0.599734	0.48227	1.24357	0.21366	0.915167
AT1G12451	0	NA	NA	NA	NA	NA
AT1G12460	37.5727	0.338499	0.57096	-0.592859	0.553275	0.966323
AT1G12470	144.774	-0.0509898	0.33202	0.153575	0.877945	0.991506
AT1G12480	0.514005	-0.687426	3.9294	0.174944	0.861124	NA
AT1G12490	0	NA	NA	NA	NA	NA
AT1G12500	39.6743	-0.401154	0.530782	0.75578	0.449781	0.954973
AT1G12520	109.035	-0.168882	0.423191	0.399067	0.689844	0.978459
AT1G12530	20.2066	-0.0285993	0.89088	0.0321023	0.97439	0.998841
AT1G12540	0	NA	NA	NA	NA	NA
AT1G12550	247.631	0.0702851	0.293027	-0.239859	0.810439	0.987766
AT1G12560	0	NA	NA	NA	NA	NA
AT1G12570	0.572572	-0.538243	3.36953	0.159738	0.873087	NA
AT1G12580	42.0845	0.159385	0.537089	-0.296757	0.766652	0.987156
AT1G12600	22.3337	-0.987066	0.702123	1.40583	0.159774	0.902251
AT1G12610	7.20586	0.145317	1.11337	-0.13052	0.896155	0.991506
AT1G12620	11.4137	1.2979	0.878312	-1.47772	0.139483	0.884789
AT1G12630	0	NA	NA	NA	NA	NA
AT1G12640	165.927	-0.355858	0.338413	1.05155	0.293006	0.930452
AT1G12650	15.5831	0.804816	0.857731	-0.938308	0.348086	0.941351
AT1G12660	0	NA	NA	NA	NA	NA
AT1G12663	0	NA	NA	NA	NA	NA
AT1G12665	0	NA	NA	NA	NA	NA
AT1G12672	0	NA	NA	NA	NA	NA
AT1G12680	102.916	-0.342591	0.389035	0.880616	0.378525	0.946382
AT1G12700	2.46816	1.30314	1.65459	-0.787593	0.430935	NA
AT1G12710	44.2608	-0.0683044	0.456735	0.149549	0.88112	0.991506
AT1G12730	25.4459	-0.554997	0.578297	0.959709	0.337202	0.93712
AT1G12740	0.0617797	-1.07558	4.05265	0.265401	0.790701	NA
AT1G12750	3.90096	-1.47031	1.30596	1.12584	0.260233	0.918765
AT1G12760	90.8779	-0.255733	0.378356	0.675906	0.4991	0.961992
AT1G12770	63.6831	0.955073	0.445456	-2.14404	0.03203	0.722917
AT1G12775	17.4082	-0.143213	0.739287	0.193717	0.846397	0.989585
AT1G12780	563.586	0.190457	0.34793	-0.5474	0.584104	0.969875
AT1G12790	12.3706	-2.24911	0.988941	2.27426	0.0229501	0.670072
AT1G12800	50.6485	0.357388	0.440986	-0.810429	0.417694	0.95079
AT1G12805	99.8504	-1.07149	0.466713	2.29582	0.0216864	0.667465
AT1G12810	311.824	-0.323998	0.353184	0.917362	0.358953	0.944215
AT1G12820	105.663	0.194834	0.391077	-0.4982	0.618343	0.969875
AT1G12830	119.855	0.877279	0.459159	-1.91062	0.0560529	0.807911
AT1G12840	1050.99	-0.4929	0.353639	1.39379	0.16338	0.902475
AT1G12845	7.82919	0.454907	1.14078	-0.398769	0.690063	0.978459
AT1G12850	130.844	-0.164198	0.374945	0.437926	0.66144	0.975588
AT1G12855	0.81679	-0.816678	2.99606	0.272584	0.785173	NA
AT1G12860	95.796	-0.416127	0.379937	1.09525	0.273405	0.925997
AT1G12870	0	NA	NA	NA	NA	NA
AT1G12880	9.08783	-0.578395	0.853585	0.677607	0.498021	0.961992
AT1G12890	15.4566	1.09388	0.728812	-1.5009	0.133381	0.881145
AT1G12900	697.914	-0.509971	0.342749	1.48788	0.136782	0.88341
AT1G12910	445.173	-0.320707	0.39675	0.808333	0.418899	0.95079
AT1G12920	457.989	0.365812	0.309912	-1.18037	0.237851	0.915167
AT1G12930	34.4635	-0.0962903	0.528677	0.182135	0.855477	0.990312
AT1G12938	0	NA	NA	NA	NA	NA
AT1G12940	2.46223	-1.50751	1.80589	0.834777	0.403843	NA
AT1G12950	3.45967	-0.7718	1.60249	0.481624	0.630073	0.971505
AT1G12960	0	NA	NA	NA	NA	NA
AT1G12970	41.6779	-0.364774	0.485266	0.7517	0.452231	0.954973
AT1G12980	0.185339	-1.79442	4.03895	0.444278	0.656841	NA
AT1G12990	97.0704	-0.920938	0.490974	1.87573	0.0606917	0.823862
AT1G13000	25.8205	-0.43139	0.605687	0.712232	0.476321	0.96004
AT1G13020	171.783	0.780461	0.505956	-1.54255	0.12294	0.877049
AT1G13030	14.3321	0.717991	0.831249	-0.86375	0.387725	0.949142
AT1G13040	2.14008	1.18703	1.8746	-0.633218	0.526591	NA
AT1G13050	1.12542	-0.211924	2.39198	0.0885978	0.929402	NA
AT1G13060	1513.77	-0.199421	0.355654	0.560714	0.574992	0.969875
AT1G13080	6.28319	0.215954	1.06388	-0.202986	0.839146	0.988755
AT1G13090	206.395	0.257623	0.304549	-0.845916	0.3976	0.949976
AT1G13100	8.23844	-2.13921	0.99706	2.14552	0.0319113	0.722917
AT1G13110	2.69777	-1.31854	1.66441	0.792197	0.428246	NA
AT1G13120	23.4822	0.771109	0.691575	-1.115	0.264849	0.923197
AT1G13130	28.478	0.161988	0.588057	-0.275463	0.782961	0.987167
AT1G13140	5.96766	-2.21279	1.19895	1.84561	0.064949	0.829637
AT1G13150	1.24957	0.383965	2.5069	-0.153163	0.87827	NA
AT1G13160	22.4343	0.824214	0.762277	-1.08125	0.279585	0.928746
AT1G13170	81.7946	0.730579	0.528643	-1.38199	0.166975	0.902475
AT1G13180	65.0403	0.164155	0.407669	-0.402667	0.687193	0.978459
AT1G13190	142.224	0.339042	0.34831	-0.97339	0.330359	0.93424
AT1G13195	66.6129	-0.356574	0.466424	0.764484	0.444579	0.954973
AT1G13200	0	NA	NA	NA	NA	NA
AT1G13210	2.63696	-1.94507	1.98798	0.978416	0.327869	NA
AT1G13220	24.4825	0.361948	0.597625	-0.605645	0.54475	0.964718
AT1G13230	1.38794	1.33959	2.46677	-0.543055	0.587092	NA
AT1G13245	42.6853	-0.530626	0.472052	1.12408	0.260978	0.919028
AT1G13250	237.679	0.0508578	0.297652	-0.170864	0.864331	0.990429
AT1G13260	11.423	0.878782	0.820463	-1.07108	0.284133	0.930452
AT1G13270	47.3481	-0.154202	0.588205	0.262156	0.793201	0.987766
AT1G13280	105.956	-0.635747	0.400068	1.5891	0.112038	0.86735
AT1G13290	0	NA	NA	NA	NA	NA
AT1G13300	0	NA	NA	NA	NA	NA
AT1G13310	0.449605	2.19912	3.98915	-0.551274	0.581446	NA
AT1G13320	279.199	-0.0833707	0.313816	0.265667	0.790496	0.987242
AT1G13330	12.7513	0.346539	1.03797	-0.33386	0.738485	0.983285
AT1G13340	26.9547	-0.320885	0.884818	0.362657	0.716861	0.98077
AT1G13350	6.80351	-0.305178	1.00576	0.30343	0.761562	0.986507
AT1G13360	363.522	-0.695333	0.343618	2.02356	0.0430153	0.767194
AT1G13370	0.255108	-0.113803	4.05265	0.0280812	0.977597	NA
AT1G13380	294.54	-0.627256	0.36665	1.71077	0.0871229	0.863167
AT1G13390	91.7292	-0.337115	0.364895	0.923869	0.355555	0.943003
AT1G13400	0.552848	-0.164507	3.4253	0.0480271	0.961695	NA
AT1G13410	3.6508	-0.0871472	1.47578	0.0590515	0.952911	0.996999
AT1G13420	2.41532	-0.60825	1.56003	0.389896	0.696613	NA
AT1G13430	0	NA	NA	NA	NA	NA
AT1G13440	9368.89	-0.358563	0.349076	1.02718	0.304336	0.930452
AT1G13450	27.789	0.193916	0.545045	-0.35578	0.722006	0.981241
AT1G13460	25.6752	0.304404	0.601251	-0.506285	0.612657	0.969875
AT1G13470	0	NA	NA	NA	NA	NA
AT1G13480	0	NA	NA	NA	NA	NA
AT1G13485	0	NA	NA	NA	NA	NA
AT1G13490	0	NA	NA	NA	NA	NA
AT1G13500	0	NA	NA	NA	NA	NA
AT1G13510	0	NA	NA	NA	NA	NA
AT1G13520	0	NA	NA	NA	NA	NA
AT1G13530	3.06236	-2.04924	1.66766	1.22881	0.219143	NA
AT1G13540	0.625216	0.0443505	3.27189	-0.013555	0.989185	NA
AT1G13550	0	NA	NA	NA	NA	NA
AT1G13560	266.509	-0.396447	0.341129	1.16216	0.24517	0.916408
AT1G13570	112.006	-0.173505	0.355669	0.487828	0.625672	0.969991
AT1G13580	36.2187	0.0221967	0.520151	-0.0426736	0.965962	0.998017
AT1G13590	361.054	-0.639179	0.469276	1.36205	0.173181	0.903444
AT1G13600	0	NA	NA	NA	NA	NA
AT1G13605	51.8919	0.379675	0.562444	-0.675045	0.499647	0.961992
AT1G13607	349.593	-0.762141	0.385699	1.976	0.048155	0.792363
AT1G13608	4.88526	0.836112	1.37973	-0.605999	0.544515	0.964718
AT1G13609	19.615	0.887418	0.915389	-0.969444	0.332323	0.935212
AT1G13610	0	NA	NA	NA	NA	NA
AT1G13620	1.79974	-3.20729	2.61845	1.22488	0.220619	NA
AT1G13630	0.833077	3.06847	2.86038	-1.07275	0.283384	NA
AT1G13635	265.574	-0.251923	0.344735	0.730773	0.464918	0.958171
AT1G13640	105.583	0.110541	0.353947	-0.31231	0.754805	0.985204
AT1G13650	0.112401	0.672841	4.07615	-0.165068	0.868891	NA
AT1G13670	0.773312	2.9226	3.64708	-0.801354	0.422927	NA
AT1G13680	0.344601	1.75564	4.01981	-0.436746	0.662296	NA
AT1G13690	144.769	0.708575	0.351845	-2.01388	0.0440219	0.767871
AT1G13700	4.82913	1.27125	1.22807	-1.03517	0.300592	0.930452
AT1G13710	91.7582	-0.60662	0.490911	1.2357	0.216568	0.915167
AT1G13730	181.32	0.872671	0.337585	-2.58504	0.00973681	0.534781
AT1G13740	58.9004	0.302342	0.529752	-0.570724	0.568187	0.969067
AT1G13750	18.0492	-1.26084	0.664314	1.89796	0.057701	0.812789
AT1G13755	29.7386	0.0710443	0.77227	-0.0919941	0.926703	0.992725
AT1G13760	0.449605	2.19912	3.98915	-0.551274	0.581446	NA
AT1G13770	41.8335	0.435705	0.486215	-0.896115	0.370191	0.944479
AT1G13780	26.4977	-0.448036	0.55261	0.810764	0.417501	0.95079
AT1G13790	16.8234	0.370414	0.775179	-0.477843	0.632762	0.971745
AT1G13800	1.5169	3.04834	2.19247	-1.39037	0.164417	NA
AT1G13810	40.9707	-0.344772	0.549929	0.626939	0.530699	0.962973
AT1G13820	44.7048	-0.600308	0.520536	1.15325	0.248808	0.918121
AT1G13830	157.985	-0.68609	0.372073	1.84397	0.0651878	0.829637
AT1G13860	12.8451	-0.512371	0.851324	0.601852	0.547273	0.965171
AT1G13870	73.9	-0.345516	0.397109	0.870078	0.384258	0.948172
AT1G13880	98.7494	-0.458114	0.379236	1.20799	0.22705	0.915167
AT1G13890	0	NA	NA	NA	NA	NA
AT1G13900	312.172	-0.304668	0.278861	1.09255	0.274593	0.926157
AT1G13910	15.8055	-0.356712	0.680955	0.52384	0.60039	0.969875
AT1G13920	0	NA	NA	NA	NA	NA
AT1G13930	68.7599	0.385333	0.463732	-0.83094	0.406008	0.9502
AT1G13940	24.6759	1.00568	0.699265	-1.4382	0.150378	0.895282
AT1G13950	44.7754	-0.0522893	0.55539	0.0941488	0.924991	0.992581
AT1G13960	1.71974	-0.485977	2.01422	0.241273	0.809343	NA
AT1G13970	8.08128	-0.467762	1.09647	0.426605	0.669667	0.9763
AT1G13980	168.251	-0.0289118	0.310975	0.0929713	0.925926	0.992625
AT1G13990	25.644	0.485912	0.683367	-0.711055	0.47705	0.96004
AT1G14000	119.582	0.315467	0.398447	-0.791741	0.428512	0.952589
AT1G14010	357.93	-0.123483	0.313504	0.393881	0.693669	0.978459
AT1G14020	50.1957	-0.46085	0.439789	1.04789	0.294691	0.930452
AT1G14030	18.6539	0.101299	0.645514	-0.156928	0.875302	0.991296
AT1G14040	8.2816	1.08342	0.898364	-1.20599	0.227822	0.915167
AT1G14048	0	NA	NA	NA	NA	NA
AT1G14060	68.8729	1.15995	0.446696	-2.59673	0.00941161	0.532358
AT1G14070	2.00197	-0.453127	1.82349	0.248494	0.803752	NA
AT1G14080	2.05377	0.888543	1.77587	-0.500342	0.616834	NA
AT1G14100	0	NA	NA	NA	NA	NA
AT1G14110	0	NA	NA	NA	NA	NA
AT1G14120	2.11297	2.34352	2.10514	-1.11324	0.265607	NA
AT1G14130	60.6803	1.24445	0.51405	-2.42087	0.0154833	0.612544
AT1G14140	31.7046	-0.572203	0.577418	0.990967	0.321702	0.932165
AT1G14150	0	NA	NA	NA	NA	NA
AT1G14160	0	NA	NA	NA	NA	NA
AT1G14170	119.709	0.306914	0.381353	-0.804803	0.420933	0.951396
AT1G14180	25.6564	0.629558	0.565655	-1.11297	0.265721	0.92329
AT1G14185	0	NA	NA	NA	NA	NA
AT1G14190	0.502226	-1.28797	3.9008	0.330182	0.741263	NA
AT1G14200	59.5613	0.679096	0.444187	-1.52885	0.126301	0.877625
AT1G14205	1.94192	0.182871	2.08517	-0.0877009	0.930114	NA
AT1G14210	129.925	0.398278	0.405742	-0.981602	0.326296	0.933991
AT1G14220	0	NA	NA	NA	NA	NA
AT1G14225	0	NA	NA	NA	NA	NA
AT1G14230	44.8385	0.149013	0.471052	-0.316341	0.751744	0.984736
AT1G14240	0	NA	NA	NA	NA	NA
AT1G14250	0	NA	NA	NA	NA	NA
AT1G14260	35.7622	-1.18271	0.500304	2.36399	0.0180795	0.630195
AT1G14270	38.8482	-0.234813	0.506049	0.464013	0.642639	0.971766
AT1G14280	0.60509	2.59396	3.96858	-0.653624	0.513354	NA
AT1G14290	99.4704	-1.08398	0.584303	1.85517	0.0635717	0.827774
AT1G14300	45.1246	0.0598535	0.564372	-0.106053	0.91554	0.992581
AT1G14310	28.8651	-0.968416	0.554544	1.74633	0.0807537	0.849687
AT1G14315	0	NA	NA	NA	NA	NA
AT1G14320	6866.64	-0.0824211	0.367456	0.224302	0.822522	0.987766
AT1G14330	163.583	-0.688432	0.343435	2.00455	0.0450114	0.773718
AT1G14340	82.6939	-0.223325	0.420288	0.531361	0.595168	0.969875
AT1G14345	258.485	-0.677623	0.418406	1.61954	0.105332	0.866621
AT1G14350	8.46273	-0.159352	1.07369	0.148415	0.882015	0.991506
AT1G14360	89.0534	0.762309	0.394732	-1.9312	0.0534578	0.796109
AT1G14370	0.235961	-0.537257	4.04385	0.132858	0.894306	NA
AT1G14380	407.548	0.513067	0.349167	-1.4694	0.141724	0.885176
AT1G14390	15.7073	1.37859	0.765824	-1.80015	0.0718376	0.841178
AT1G14400	970.553	-0.592953	0.296624	1.999	0.0456081	0.77377
AT1G14410	147.017	-0.00946132	0.370602	0.0255296	0.979633	0.998841
AT1G14420	0.151273	0.672841	4.07615	-0.165068	0.868891	NA
AT1G14430	43.7847	-0.457907	0.607814	0.753366	0.45123	0.954973
AT1G14440	12.1937	-0.0070221	0.836869	0.00839091	0.993305	0.998841
AT1G14450	1163.36	-0.618602	0.35271	1.75386	0.0794553	0.849687
AT1G14455	1.05394	-1.22631	2.53666	0.483434	0.628788	NA
AT1G14460	32.6158	0.110364	0.553861	-0.199264	0.842057	0.989125
AT1G14470	1.28353	2.26745	2.80438	-0.808539	0.41878	NA
AT1G14480	0.949691	3.24285	3.05109	-1.06285	0.28785	NA
AT1G14490	29.3132	-0.745459	0.577744	1.29029	0.196949	0.914001
AT1G14500	0	NA	NA	NA	NA	NA
AT1G14510	221.66	0.490994	0.352667	-1.39223	0.163853	0.902475
AT1G14520	2648.08	0.628678	0.499582	-1.25841	0.208244	0.915167
AT1G14530	71.1144	-0.163271	0.421652	0.387217	0.698596	0.978692
AT1G14540	0.151273	0.672841	4.07615	-0.165068	0.868891	NA
AT1G14549	0	NA	NA	NA	NA	NA
AT1G14550	0	NA	NA	NA	NA	NA
AT1G14560	25.5261	0.0990522	0.591979	-0.167324	0.867115	0.990714
AT1G14570	212.55	0.162348	0.297918	-0.544941	0.585794	0.969875
AT1G14580	661.037	0.239642	0.322479	-0.743126	0.457406	0.957592
AT1G14590	22.9293	0.288369	0.599766	-0.480802	0.630657	0.971705
AT1G14600	4.82095	1.07856	1.26257	-0.854263	0.392959	0.949362
AT1G14610	156.294	1.0649	0.456508	-2.33271	0.0196634	0.659773
AT1G14620	104.198	0.246111	0.370664	-0.663973	0.506707	0.961992
AT1G14630	0.947493	2.32448	2.81776	-0.824937	0.409408	NA
AT1G14640	2.49279	1.11247	1.77156	-0.627959	0.530031	NA
AT1G14642	0.642933	2.69624	3.49854	-0.770674	0.4409	NA
AT1G14650	252.273	0.812144	0.391799	-2.07286	0.0381855	0.750484
AT1G14660	9.55491	-0.456051	0.848078	0.537746	0.590752	0.969875
AT1G14670	768.586	-0.168117	0.31292	0.53725	0.591095	0.969875
AT1G14680	9.39453	0.237683	0.989138	-0.240293	0.810103	0.987766
AT1G14685	127.166	0.749516	0.463576	-1.61681	0.105918	0.866621
AT1G14686	0.449605	2.19912	3.98915	-0.551274	0.581446	NA
AT1G14687	186.478	-0.198098	0.315538	0.627811	0.530128	0.962973
AT1G14688	0.112401	0.672841	4.07615	-0.165068	0.868891	NA
AT1G14690	88.9942	-0.160975	0.368279	0.4371	0.662039	0.975724
AT1G14700	4.78807	-1.09082	1.19815	0.91042	0.362601	0.944215
AT1G14710	230.267	1.20938	0.409504	-2.95328	0.00314417	0.37095
AT1G14720	37.475	0.17447	0.510588	-0.341705	0.732573	0.983285
AT1G14730	0	NA	NA	NA	NA	NA
AT1G14740	200.415	0.892888	0.457147	-1.95317	0.050799	0.796109
AT1G14750	4.36042	-0.054918	1.37247	0.0400141	0.968082	0.998017
AT1G14755	37.0407	0.444395	0.600778	-0.739698	0.459483	0.957956
AT1G14760	38.2854	-1.49399	0.559398	2.67071	0.00756906	0.495163
AT1G14770	40.2131	0.806459	0.592865	-1.36027	0.173743	0.903444
AT1G14780	0.247119	-2.02275	4.03574	0.501208	0.616225	NA
AT1G14790	28.8048	-1.25473	0.570062	2.20104	0.0277333	0.698683
AT1G14800	0	NA	NA	NA	NA	NA
AT1G14810	239.835	0.433049	0.31817	-1.36106	0.173495	0.903444
AT1G14820	43.4741	0.313426	0.596452	-0.525483	0.599247	0.969875
AT1G14830	307.742	-0.120425	0.284217	0.423709	0.671778	0.9763
AT1G14840	28.5483	-0.143819	0.534836	0.268903	0.788004	0.987167
AT1G14850	141.265	0.0228807	0.413051	-0.0553944	0.955824	0.997882
AT1G14860	4.44243	1.46989	1.29688	-1.13341	0.257043	0.918765
AT1G14870	0.213052	-0.113803	4.05265	0.0280812	0.977597	NA
AT1G14880	0	NA	NA	NA	NA	NA
AT1G14890	27.6832	0.512003	0.654542	-0.782232	0.434079	0.954559
AT1G14900	881.143	-0.197975	0.357729	0.553424	0.579973	0.969875
AT1G14910	157.079	0.0439011	0.330612	-0.132787	0.894362	0.991506
AT1G14920	55.845	-0.0901806	0.517414	0.174291	0.861637	0.990429
AT1G14930	0	NA	NA	NA	NA	NA
AT1G14940	0	NA	NA	NA	NA	NA
AT1G14950	0	NA	NA	NA	NA	NA
AT1G14960	0	NA	NA	NA	NA	NA
AT1G14970	180.291	-0.413446	0.342623	1.20671	0.227545	0.915167
AT1G14980	1314.53	-0.116135	0.316516	0.366916	0.713682	0.98077
AT1G14990	94.873	0.36863	0.392683	-0.938748	0.34786	0.941351
AT1G15000	76.432	0.39344	0.505047	-0.779017	0.43597	0.954862
AT1G15010	19.592	0.334535	0.683413	-0.489505	0.624484	0.969875
AT1G15015	0	NA	NA	NA	NA	NA
AT1G15020	53.8027	-0.019553	0.427115	0.0457792	0.963486	0.998017
AT1G15030	75.5672	-0.333403	0.453851	0.73461	0.462577	0.958171
AT1G15040	3.21323	0.139694	1.48533	-0.0940491	0.92507	NA
AT1G15045	0	NA	NA	NA	NA	NA
AT1G15050	0.463383	-2.09413	4.03318	0.519226	0.603603	NA
AT1G15060	84.2966	-0.783849	0.411945	1.9028	0.0570665	0.812175
AT1G15080	8.37091	0.934473	1.03266	-0.904916	0.36551	0.944263
AT1G15100	44.9539	-0.308623	0.580827	0.531351	0.595176	0.969875
AT1G15110	30.4023	-0.254163	0.547576	0.46416	0.642533	0.971766
AT1G15120	987.797	-0.58161	0.361651	1.60821	0.10779	0.867199
AT1G15125	0.88147	-1.34829	2.88691	0.467034	0.640475	NA
AT1G15130	299.954	0.0644646	0.301412	-0.213875	0.830644	0.987766
AT1G15140	197.549	-0.00461969	0.405227	0.0114003	0.990904	0.998841
AT1G15150	1678.81	-0.417436	0.366279	1.13967	0.254425	0.918765
AT1G15160	267.569	-0.271762	0.374614	0.725445	0.468179	0.958171
AT1G15165	2.09324	0.187972	1.75169	-0.107309	0.914544	NA
AT1G15170	49.8089	-0.644811	0.466876	1.38112	0.167243	0.902475
AT1G15180	36.8698	-0.717171	0.524925	1.36623	0.171866	0.902708
AT1G15190	3.38966	0.0874681	1.50107	-0.0582704	0.953533	0.99716
AT1G15200	67.2939	0.645226	0.589896	-1.0938	0.274044	0.926027
AT1G15210	4.9865	-0.369278	1.38135	0.267331	0.789215	0.987167
AT1G15215	20.2434	0.39034	0.82452	-0.473415	0.635917	0.971745
AT1G15220	19.4387	-0.295644	0.647848	0.456347	0.64814	0.972837
AT1G15230	161.268	0.453304	0.393224	-1.15279	0.248997	0.918121
AT1G15240	48.4652	-0.297849	0.475397	0.626528	0.530969	0.962973
AT1G15250	162.192	-0.0184657	0.329835	0.0559846	0.955354	0.997882
AT1G15260	15.6444	1.45947	0.722029	-2.02134	0.0432443	0.767194
AT1G15270	798.098	0.424041	0.413551	-1.02537	0.305191	0.930452
AT1G15280	114.416	0.108606	0.36151	-0.300423	0.763855	0.986761
AT1G15290	532.264	0.194559	0.311008	-0.625577	0.531592	0.962973
AT1G15310	112.287	0.399369	0.377043	-1.05921	0.289503	0.930452
AT1G15320	0.476726	1.2748	3.58199	-0.355892	0.721921	NA
AT1G15330	2.28659	-2.14005	2.01593	1.06157	0.288431	NA
AT1G15340	127.566	0.699152	0.560699	-1.24693	0.212424	0.915167
AT1G15350	56.9117	-1.25658	0.429152	2.92806	0.00341084	0.375214
AT1G15360	0.0617797	-1.07558	4.05265	0.265401	0.790701	NA
AT1G15370	422.121	-0.41102	0.309729	1.32703	0.184499	0.909795
AT1G15380	4.25003	1.8869	1.36724	-1.38008	0.167561	0.902475
AT1G15385	0	NA	NA	NA	NA	NA
AT1G15390	57.2331	0.307956	0.512985	-0.600322	0.548291	0.965371
AT1G15400	71.0179	0.00560438	0.396757	-0.0141255	0.98873	0.998841
AT1G15410	83.5009	-0.169881	0.422494	0.402091	0.687617	0.978459
AT1G15415	0	NA	NA	NA	NA	NA
AT1G15420	62.0956	0.800803	0.437421	-1.83074	0.0671394	0.835323
AT1G15430	94.1539	-0.115715	0.392889	0.294524	0.768357	0.987156
AT1G15440	105.704	0.3972	0.366499	-1.08377	0.278467	0.928256
AT1G15460	11.1324	0.982093	0.860773	-1.14094	0.253893	0.918765
AT1G15470	84.5873	0.357907	0.372121	-0.961802	0.336149	0.93712
AT1G15480	61.8229	0.319003	0.412269	-0.773774	0.439064	0.954957
AT1G15490	43.0996	-0.630504	0.600557	1.04987	0.29378	0.930452
AT1G15500	791.816	-0.0098374	0.317759	0.0309587	0.975302	0.998841
AT1G15510	13.7649	-0.0354095	0.753056	0.0470211	0.962496	0.998017
AT1G15520	3.47802	1.48161	1.34817	-1.09898	0.271776	0.925997
AT1G15530	31.4214	-0.495595	0.701079	0.706903	0.479627	0.96004
AT1G15540	0.552848	-0.164507	3.4253	0.0480271	0.961695	NA
AT1G15550	3.38641	-0.333244	1.65145	0.201788	0.840082	0.988808
AT1G15570	4.61359	-0.675174	1.32735	0.508662	0.610989	0.969875
AT1G15580	0	NA	NA	NA	NA	NA
AT1G15590	0	NA	NA	NA	NA	NA
AT1G15600	0	NA	NA	NA	NA	NA
AT1G15610	0	NA	NA	NA	NA	NA
AT1G15620	0	NA	NA	NA	NA	NA
AT1G15630	0.535131	-2.79832	3.74595	0.747026	0.455048	NA
AT1G15640	0	NA	NA	NA	NA	NA
AT1G15660	50.101	0.679449	0.555538	-1.22305	0.221312	0.915167
AT1G15670	48.8707	-0.248397	0.547654	0.453565	0.650142	0.973041
AT1G15680	0	NA	NA	NA	NA	NA
AT1G15690	4943.36	-0.362836	0.363369	0.998533	0.318021	0.930452
AT1G15700	37.0745	-0.02693	0.586946	0.0458816	0.963405	0.998017
AT1G15710	137.442	-0.26924	0.387992	0.693933	0.487724	0.961992
AT1G15720	20.4402	0.253918	0.635995	-0.399246	0.689712	0.978459
AT1G15730	28.1855	-0.629563	0.55939	1.12545	0.2604	0.918765
AT1G15740	109.803	0.398914	0.39009	-1.02262	0.306488	0.930452
AT1G15750	358.304	-0.0930131	0.30374	0.306226	0.759432	0.986279
AT1G15757	13.5962	-0.539215	0.87447	0.61662	0.537486	0.962973
AT1G15760	21.8311	-1.02275	0.698644	1.46391	0.143218	0.885748
AT1G15770	0.0617797	-1.07558	4.05265	0.265401	0.790701	NA
AT1G15772	4.86554	-0.458866	1.50361	0.305176	0.760232	0.986351
AT1G15780	148.751	0.482404	0.345573	-1.39595	0.162729	0.902475
AT1G15790	4.84449	1.36911	1.15935	-1.18093	0.237629	0.915167
AT1G15800	10.3096	0.749794	0.846865	-0.885376	0.375954	0.946382
AT1G15810	83.3847	0.492675	0.404797	-1.21709	0.223569	0.915167
AT1G15820	3375.14	-0.348591	0.283904	1.22785	0.219504	0.915167
AT1G15825	1.86623	-1.45815	2.05415	0.709856	0.477794	NA
AT1G15830	6.33533	-0.252398	1.09655	0.230175	0.817956	0.987766
AT1G15840	4.09228	0.556909	1.55899	-0.357224	0.720924	0.980966
AT1G15850	0	NA	NA	NA	NA	NA
AT1G15860	142.639	0.0921643	0.397572	-0.231818	0.81668	0.987766
AT1G15870	12.471	0.925974	0.876048	-1.05699	0.290516	0.930452
AT1G15880	196.344	-0.182113	0.316893	0.574683	0.565506	0.968281
AT1G15885	17.6929	1.06841	0.73295	-1.45769	0.144926	0.888489
AT1G15890	0.626406	-0.0476754	3.64207	0.0130902	0.989556	NA
AT1G15900	2.47138	1.23566	1.76187	-0.701332	0.483096	NA
AT1G15910	210.763	0.4452	0.51205	-0.869446	0.384603	0.948172
AT1G15920	98.8312	-0.756019	0.397229	1.90323	0.0570104	0.812175
AT1G15930	2328.64	-0.163684	0.382253	0.428207	0.6685	0.976268
AT1G15940	64.3014	0.165645	0.557086	-0.297341	0.766206	0.987089
AT1G15950	305.962	-0.213015	0.317175	0.671602	0.501837	0.961992
AT1G15960	6.37563	-0.771039	1.19234	0.646658	0.517854	0.962271
AT1G15970	45.1016	0.283533	0.520435	-0.544801	0.58589	0.969875
AT1G15980	3.25867	0.0441804	1.40376	-0.031473	0.974892	NA
AT1G15990	0	NA	NA	NA	NA	NA
AT1G16000	53.3619	0.332451	0.435356	-0.763632	0.445087	0.954973
AT1G16010	186.893	-0.331149	0.326656	1.01375	0.310701	0.930452
AT1G16020	35.9572	-0.358483	0.596213	0.601266	0.547663	0.965345
AT1G16022	0	NA	NA	NA	NA	NA
AT1G16025	0	NA	NA	NA	NA	NA
AT1G16030	12.5	0.86177	1.16378	-0.740494	0.459	0.957956
AT1G16040	101.834	0.0699571	0.424701	-0.164721	0.869164	0.990841
AT1G16060	12.9271	-0.234246	0.797232	0.293824	0.768892	0.987156
AT1G16070	13.3309	0.6282	0.935806	-0.671293	0.502034	0.961992
AT1G16080	56.659	-0.307186	0.470206	0.653301	0.513562	0.962253
AT1G16090	0.112401	0.672841	4.07615	-0.165068	0.868891	NA
AT1G16110	0	NA	NA	NA	NA	NA
AT1G16120	0	NA	NA	NA	NA	NA
AT1G16130	0	NA	NA	NA	NA	NA
AT1G16150	0.90493	-3.46058	3.45422	1.00184	0.31642	NA
AT1G16160	0	NA	NA	NA	NA	NA
AT1G16170	98.9235	-1.20364	0.432491	2.78304	0.00538529	0.42347
AT1G16180	2326.64	-0.530672	0.337975	1.57015	0.11638	0.868141
AT1G16190	72.6623	-0.0536537	0.385987	0.139004	0.889447	0.991506
AT1G16210	237.846	0.632467	0.369872	-1.70996	0.0872734	0.863167
AT1G16220	3.19199	1.21201	1.45795	-0.831313	0.405797	NA
AT1G16225	0	NA	NA	NA	NA	NA
AT1G16230	0	NA	NA	NA	NA	NA
AT1G16240	275.618	-0.148872	0.303835	0.489976	0.624151	0.969875
AT1G16250	38.6201	-0.608441	0.587291	1.03601	0.300196	0.930452
AT1G16260	2.3259	3.67922	1.9633	-1.874	0.0609309	NA
AT1G16270	53.3496	-0.428082	0.44677	0.958171	0.337977	0.937809
AT1G16280	29.7475	0.941472	0.555655	-1.69435	0.0901991	0.866266
AT1G16290	4.0677	0.701962	1.36218	-0.515323	0.606327	0.969875
AT1G16300	58.4266	-0.0893214	0.439513	0.203228	0.838956	0.988755
AT1G16310	5.25016	1.63822	1.25407	-1.30633	0.191442	0.914001
AT1G16320	74.0812	-0.576213	0.39435	1.46117	0.143968	0.886813
AT1G16330	8.67999	0.368348	0.983091	-0.374683	0.707896	0.980046
AT1G16340	82.5993	0.244918	0.381598	-0.641822	0.520989	0.962271
AT1G16350	248.461	0.401855	0.352809	-1.13902	0.254697	0.918765
AT1G16360	0.288012	-2.07209	4.03424	0.513626	0.607514	NA
AT1G16370	0.151273	0.672841	4.07615	-0.165068	0.868891	NA
AT1G16380	1.31837	3.73865	2.65358	-1.40891	0.158862	NA
AT1G16390	518.379	-1.07072	0.471365	2.27153	0.0231151	0.670195
AT1G16400	12.8858	-1.59373	0.860159	1.85283	0.063907	0.828429
AT1G16410	29.3871	-0.6866	0.63606	1.07946	0.280383	0.928746
AT1G16420	0	NA	NA	NA	NA	NA
AT1G16430	55.9138	0.0397294	0.418773	-0.0948709	0.924417	0.992581
AT1G16440	0	NA	NA	NA	NA	NA
AT1G16445	8.32429	0.661078	0.982877	-0.672595	0.501205	0.961992
AT1G16460	482.986	-0.452661	0.298513	1.51639	0.129422	0.877625
AT1G16470	579.717	-0.116676	0.29495	0.395579	0.692416	0.978459
AT1G16480	5.25344	0.599134	1.16773	-0.513074	0.6079	0.969875
AT1G16490	1.94137	0.770134	1.80376	-0.42696	0.669408	NA
AT1G16500	458.672	-0.0203604	0.30927	0.0658336	0.94751	0.995736
AT1G16510	43.4626	-1.00454	0.618685	1.62366	0.104448	0.866621
AT1G16515	10.4658	0.197403	0.844696	-0.233697	0.81522	0.987766
AT1G16520	189.721	0.534308	0.355506	-1.50295	0.132852	0.88077
AT1G16530	0.59548	-0.864421	3.63452	0.237836	0.812008	NA
AT1G16540	11.3471	0.238776	0.983098	-0.242881	0.808097	0.987766
AT1G16560	182.663	-0.14681	0.348158	0.421677	0.673261	0.9763
AT1G16570	68.7974	-0.0191281	0.401732	0.047614	0.962024	0.998017
AT1G16590	68.6734	-0.657194	0.434745	1.51167	0.130617	0.877625
AT1G16610	553.4	0.098746	0.310121	-0.318411	0.750173	0.984646
AT1G16630	68.2136	0.73912	0.528156	-1.39943	0.161683	0.902475
AT1G16640	7.06467	-0.243454	1.17782	0.206698	0.836245	0.988651
AT1G16650	12.3245	-0.529416	0.83969	0.63049	0.528374	0.962461
AT1G16670	25.0656	-0.489714	0.580243	0.84398	0.39868	0.949976
AT1G16680	21.5139	0.657732	0.726216	-0.905698	0.365096	0.944263
AT1G16690	38.2577	-0.0764154	0.509013	0.150125	0.880666	0.991506
AT1G16700	500.227	-0.115637	0.287579	0.402105	0.687607	0.978459
AT1G16705	128.418	-0.222069	0.419955	0.528792	0.59695	0.969875
AT1G16710	69.6538	0.390571	0.390219	-1.0009	0.316874	0.930452
AT1G16720	133.167	-0.39559	0.350473	1.12873	0.259011	0.918765
AT1G16730	3.7076	-1.05976	1.46521	0.723282	0.469507	0.958171
AT1G16740	156.003	0.382893	0.37643	-1.01717	0.309073	0.930452
AT1G16750	59.0121	-0.101452	0.424833	0.238805	0.811257	0.987766
AT1G16760	0.112401	0.672841	4.07615	-0.165068	0.868891	NA
AT1G16770	1.77375	2.38639	2.03515	-1.17258	0.240963	NA
AT1G16780	155.116	-0.520707	0.363269	1.43339	0.151745	0.897408
AT1G16790	178.101	0.0732647	0.307273	-0.238435	0.811543	0.987766
AT1G16800	12.6503	0.933389	0.86418	-1.08009	0.280103	0.928746
AT1G16810	308.15	0.4266	0.398796	-1.06972	0.284746	0.930452
AT1G16820	38.588	-2.2603	0.575211	3.92951	8.51177e-05	0.0545496
AT1G16825	115.405	-0.986471	0.410785	2.40143	0.0163312	0.619734
AT1G16830	7.79835	-0.404883	1.09224	0.37069	0.710868	0.980593
AT1G16840	167.107	0.271068	0.336	-0.806749	0.419811	0.95079
AT1G16850	0.213052	-0.113803	4.05265	0.0280812	0.977597	NA
AT1G16858	0	NA	NA	NA	NA	NA
AT1G16860	0	NA	NA	NA	NA	NA
AT1G16870	92.6301	0.504818	0.417603	-1.20885	0.226722	0.915167
AT1G16880	115.456	-0.537352	0.392568	1.36881	0.171057	0.902708
AT1G16890	502.537	-0.0226448	0.274503	0.0824937	0.934254	0.993969
AT1G16900	203.413	0.0698721	0.324202	-0.21552	0.829362	0.987766
AT1G16905	0	NA	NA	NA	NA	NA
AT1G16910	0.377505	-0.692707	4.04116	0.171413	0.863899	NA
AT1G16916	112.711	-0.324963	0.402849	0.806664	0.41986	0.95079
AT1G16920	363.991	-0.16488	0.303836	0.542662	0.587363	0.969875
AT1G16930	7.67522	0.0791814	0.926928	-0.0854235	0.931925	0.993389
AT1G16940	1.13116	-3.7828	3.19132	1.18534	0.235883	NA
AT1G16950	0.151273	0.672841	4.07615	-0.165068	0.868891	NA
AT1G16960	41.936	-0.2283	0.535938	0.425982	0.670121	0.9763
AT1G16970	37.182	-0.506588	0.54833	0.923875	0.355552	0.943003
AT1G16980	12.9881	-0.872801	0.94999	0.918747	0.358228	0.944215
AT1G17000	0	NA	NA	NA	NA	NA
AT1G17010	0.533701	-0.66964	3.79466	0.176469	0.859926	NA
AT1G17020	53.0516	-0.656978	0.641142	1.0247	0.305505	0.930452
AT1G17030	10.2415	0.199184	0.886918	-0.22458	0.822306	0.987766
AT1G17040	9.49836	0.235575	0.948084	-0.248474	0.803767	0.987766
AT1G17050	62.8711	-0.159254	0.480333	0.33155	0.740229	0.983285
AT1G17060	135.594	-0.204772	0.339959	0.602342	0.546947	0.964938
AT1G17070	69.0329	-0.00107499	0.390511	0.00275278	0.997804	0.999274
AT1G17080	275.648	-0.244381	0.292106	0.836616	0.402809	0.9502
AT1G17090	60.0816	-0.69292	0.452146	1.53251	0.125396	0.877625
AT1G17100	706.972	-0.495333	0.312734	1.58388	0.113221	0.86735
AT1G17110	66.06	0.339535	0.441097	-0.76975	0.441448	0.954957
AT1G17120	235.649	-0.906837	0.433	2.09431	0.0362323	0.738427
AT1G17130	155.22	0.655058	0.483578	-1.35461	0.175543	0.905282
AT1G17140	132.561	0.195546	0.450732	-0.433841	0.664404	0.975907
AT1G17145	19.1882	-0.373852	0.723161	0.516968	0.605178	0.969875
AT1G17147	0	NA	NA	NA	NA	NA
AT1G17150	0	NA	NA	NA	NA	NA
AT1G17160	146.205	0.211544	0.341007	-0.620351	0.535027	0.962973
AT1G17170	2.80762	0.51303	1.68245	-0.30493	0.760419	NA
AT1G17180	1.03699	3.35425	2.70777	-1.23875	0.215438	NA
AT1G17190	390.563	-0.082691	0.317855	0.260153	0.794746	0.987766
AT1G17200	1586.8	-0.562018	0.470303	1.19501	0.232082	0.915167
AT1G17210	280.498	0.338121	0.339766	-0.995159	0.319659	0.930455
AT1G17220	154.674	0.181509	0.345329	-0.525613	0.599157	0.969875
AT1G17230	5.08502	0.599872	1.16234	-0.516092	0.60579	0.969875
AT1G17235	3.07649	-1.91651	2.01872	0.949367	0.342434	NA
AT1G17240	1.21157	-2.73812	2.41097	1.1357	0.256084	NA
AT1G17250	48.4393	-0.529633	0.559894	0.945953	0.344173	0.94036
AT1G17260	133.836	-0.22918	0.389266	0.588749	0.55603	0.966813
AT1G17270	28.0618	0.93449	0.532702	-1.75424	0.0793886	0.849687
AT1G17280	146.343	0.132681	0.336686	-0.394078	0.693523	0.978459
AT1G17285	8.09984	-1.34899	0.906755	1.48771	0.136827	0.88341
AT1G17290	449.794	0.185645	0.323306	-0.574207	0.565828	0.968281
AT1G17300	0	NA	NA	NA	NA	NA
AT1G17310	0	NA	NA	NA	NA	NA
AT1G17330	29.4291	-0.0028969	0.622932	0.00465043	0.99629	0.99898
AT1G17340	4.50987	0.502722	1.19178	-0.421823	0.673154	0.9763
AT1G17345	0	NA	NA	NA	NA	NA
AT1G17350	34.1919	0.00345941	0.536997	-0.00644215	0.99486	0.998841
AT1G17360	7.26402	-1.39387	1.15395	1.20791	0.227082	0.915167
AT1G17370	213.563	-0.605806	0.423007	1.43214	0.152103	0.897408
AT1G17380	0.410141	-0.214383	4.01616	0.0533802	0.957429	NA
AT1G17400	0	NA	NA	NA	NA	NA
AT1G17410	20.9659	-0.165918	0.634799	0.261371	0.793806	0.987766
AT1G17420	222.705	0.0684373	0.311616	-0.219621	0.826167	0.987766
AT1G17430	242.103	-0.263886	0.323004	0.816972	0.413944	0.95079
AT1G17440	84.5129	0.340373	0.512357	-0.664327	0.506481	0.961992
AT1G17450	73.8758	-0.0142466	0.422825	0.033694	0.973121	0.998841
AT1G17455	14.0522	0.64242	0.783026	-0.820433	0.41197	0.950633
AT1G17460	18.2965	-0.656384	0.711534	0.922491	0.356272	0.943732
AT1G17470	198.885	0.276108	0.311554	-0.886229	0.375494	0.946382
AT1G17480	14.7495	-0.0956278	0.731301	0.130764	0.895962	0.991506
AT1G17490	77.4316	0.697754	1.43762	-0.485352	0.627426	0.970304
AT1G17500	35.6776	0.112715	0.526432	-0.214111	0.83046	0.987766
AT1G17510	269.207	-0.204741	0.301438	0.679215	0.497002	0.961992
AT1G17520	27.9851	-0.107261	0.627959	0.17081	0.864373	0.990429
AT1G17530	345.336	0.0443787	0.351194	-0.126365	0.899443	0.992005
AT1G17540	0.566219	2.50603	3.67967	-0.681047	0.495842	NA
AT1G17545	0	NA	NA	NA	NA	NA
AT1G17550	96.4256	-0.0578948	0.357547	0.161922	0.871367	0.991064
AT1G17560	64.9379	-0.163514	0.453274	0.36074	0.718293	0.98077
AT1G17580	110.927	0.101319	0.400682	-0.252865	0.800372	0.987766
AT1G17590	8.90482	-0.329025	0.95261	0.345393	0.729799	0.983266
AT1G17600	0	NA	NA	NA	NA	NA
AT1G17610	0	NA	NA	NA	NA	NA
AT1G17615	0	NA	NA	NA	NA	NA
AT1G17620	389.467	0.0170479	0.280423	-0.0607936	0.951524	0.996999
AT1G17630	1.84931	0.705146	1.82228	-0.386959	0.698787	NA
AT1G17640	34.7929	0.507206	0.505017	-1.00434	0.315217	0.930452
AT1G17650	58.5398	-0.165957	0.458737	0.36177	0.717524	0.98077
AT1G17665	3.21775	0.203631	1.47764	-0.137808	0.890392	NA
AT1G17680	37.7187	0.113019	0.466799	-0.242114	0.808692	0.987766
AT1G17690	18.9518	1.14831	0.691552	-1.66049	0.0968162	0.866266
AT1G17700	0	NA	NA	NA	NA	NA
AT1G17710	0	NA	NA	NA	NA	NA
AT1G17720	142.575	0.0532032	0.338865	-0.157004	0.875242	0.991296
AT1G17730	234.932	0.0660621	0.297946	-0.221725	0.824528	0.987766
AT1G17744	0.0617797	-1.07558	4.05265	0.265401	0.790701	NA
AT1G17745	616.517	0.061256	0.301699	-0.203037	0.839106	0.988755
AT1G17750	6.30041	1.26028	1.14638	-1.09936	0.27161	0.925997
AT1G17760	36.2804	-0.332621	0.493634	0.673821	0.500425	0.961992
AT1G17770	1.09452	-0.877461	2.63401	0.333127	0.739038	NA
AT1G17780	5.55644	-0.014255	1.19029	0.0119761	0.990445	0.998841
AT1G17790	13.9748	0.406076	0.769243	-0.527891	0.597575	0.969875
AT1G17800	1.60641	-4.19471	2.87332	1.45988	0.144322	NA
AT1G17810	32.7303	-0.214119	0.635899	0.336719	0.736329	0.983285
AT1G17820	41.1716	-0.408442	0.507949	0.804101	0.421339	0.951556
AT1G17830	13.8057	-1.22312	0.848884	1.44086	0.149625	0.89505
AT1G17840	446.634	0.513623	0.276171	-1.8598	0.0629134	0.827774
AT1G17850	13.0184	-0.683019	0.878439	0.777536	0.436842	0.954957
AT1G17860	76.8638	0.276184	1.54176	-0.179136	0.857831	0.990312
AT1G17870	1.6821	1.9996	2.29225	-0.87233	0.383028	NA
AT1G17880	701.729	0.449528	0.302995	-1.48361	0.137912	0.884315
AT1G17890	280.174	0.151587	0.290271	-0.522224	0.601515	0.969875
AT1G17910	0	NA	NA	NA	NA	NA
AT1G17920	59.0922	-0.343941	0.45898	0.74936	0.45364	0.954973
AT1G17930	35.8944	0.405457	0.551729	-0.734885	0.462409	0.958171
AT1G17940	68.8919	-0.0637275	0.53991	0.118034	0.906041	0.992072
AT1G17950	0	NA	NA	NA	NA	NA
AT1G17960	4.26908	4.03903	1.5602	-2.5888	0.00963114	0.533519
AT1G17970	8.00593	-0.741911	0.954443	0.777323	0.436968	0.954957
AT1G17980	101.352	-0.530561	0.380059	1.396	0.162715	0.902475
AT1G17990	0	NA	NA	NA	NA	NA
AT1G18000	0.123559	-1.49903	4.04385	0.370694	0.710865	NA
AT1G18010	0	NA	NA	NA	NA	NA
AT1G18020	0	NA	NA	NA	NA	NA
AT1G18030	11.3448	-0.543019	0.790118	0.687262	0.491917	0.961992
AT1G18040	59.3611	-0.0311121	0.466226	0.0667319	0.946795	0.995736
AT1G18050	0	NA	NA	NA	NA	NA
AT1G18060	60.4035	-0.711324	0.438955	1.62049	0.105126	0.866621
AT1G18070	444.155	0.0216912	0.27629	-0.0785089	0.937423	0.994804
AT1G18080	7173.85	0.0478479	0.396677	-0.120622	0.903991	0.992072
AT1G18090	4.1853	1.33397	1.34706	-0.990286	0.322034	0.932576
AT1G18100	153.521	-0.344937	1.31885	0.261543	0.793674	0.987766
AT1G18130	0	NA	NA	NA	NA	NA
AT1G18140	0.376075	1.93174	4.00654	-0.482147	0.629701	NA
AT1G18150	54.648	0.387007	0.490242	-0.78942	0.429867	0.952832
AT1G18160	73.0094	-0.469561	0.458422	1.0243	0.305694	0.930452
AT1G18170	11.0515	-0.123036	0.818597	0.150301	0.880527	0.991506
AT1G18180	143.507	-0.435503	0.33947	1.28289	0.19953	0.914001
AT1G18190	52.2411	0.511474	0.473833	-1.07944	0.280392	0.928746
AT1G18200	0.440447	-1.06097	4.03574	0.262894	0.792633	NA
AT1G18210	599.849	-0.259544	0.344738	0.752873	0.451527	0.954973
AT1G18220	0	NA	NA	NA	NA	NA
AT1G18250	277.294	-0.161451	0.370961	0.435224	0.6634	0.975724
AT1G18260	273.909	-0.277516	0.28774	0.964467	0.334812	0.937001
AT1G18265	6.08856	0.671925	1.22169	-0.549996	0.582322	0.969875
AT1G18270	96.1023	0.468346	0.430791	-1.08718	0.276959	0.926157
AT1G18280	6.29723	0.358365	1.26502	-0.283288	0.776956	0.987156
AT1G18290	0.151273	0.672841	4.07615	-0.165068	0.868891	NA
AT1G18300	34.9532	-0.0333186	0.751057	0.0443623	0.964616	0.998017
AT1G18310	0	NA	NA	NA	NA	NA
AT1G18320	0.174181	-0.113803	4.05265	0.0280812	0.977597	NA
AT1G18330	5.1642	0.469669	1.17914	-0.398314	0.690399	0.978459
AT1G18335	10.7172	-0.166788	0.895131	0.186329	0.852187	0.990312
AT1G18340	50.8735	-0.351943	0.574153	0.612977	0.539892	0.962973
AT1G18350	18.4639	1.75088	0.724946	-2.41519	0.0157269	0.619305
AT1G18360	70.5163	-0.435095	0.446056	0.975426	0.329349	0.934212
AT1G18370	162.87	0.732296	0.39416	-1.85786	0.0631886	0.827774
AT1G18390	6.98105	-2.51197	1.18278	2.12378	0.0336885	0.723883
AT1G18400	0.0617797	-1.07558	4.05265	0.265401	0.790701	NA
AT1G18410	0.0617797	-1.07558	4.05265	0.265401	0.790701	NA
AT1G18420	7.77206	-0.57685	1.00512	0.573913	0.566027	0.968328
AT1G18440	19.0907	-0.140864	0.663932	0.212167	0.831977	0.987766
AT1G18450	191.095	0.235744	0.31114	-0.757678	0.448644	0.954973
AT1G18460	68.2528	-0.345264	0.450372	0.766619	0.443308	0.954957
AT1G18470	63.5661	-0.132361	0.417946	0.316694	0.751476	0.984736
AT1G18480	61.7025	0.115907	0.409692	-0.282913	0.777243	0.987156
AT1G18485	6.58498	-0.821134	1.07945	0.760697	0.446838	0.954973
AT1G18486	0	NA	NA	NA	NA	NA
AT1G18490	42.8209	-0.0691799	0.470337	0.147086	0.883064	0.991506
AT1G18500	192.652	0.673606	0.341977	-1.96974	0.0488683	0.794332
AT1G18510	0.193328	0.672841	4.07615	-0.165068	0.868891	NA
AT1G18520	256.262	-1.11932	0.321334	3.48336	0.000495167	0.146433
AT1G18530	3.23864	-4.19743	1.88604	2.22553	0.0260455	NA
AT1G18540	1451.4	0.661426	0.251329	-2.63171	0.00849561	0.508763
AT1G18550	40.9799	0.540567	0.51351	-1.05269	0.292483	0.930452
AT1G18560	20.8808	-1.00416	0.615873	1.63046	0.103004	0.866621
AT1G18570	0	NA	NA	NA	NA	NA
AT1G18580	133.722	0.00995565	0.364911	-0.0272824	0.978234	0.998841
AT1G18590	11.8279	-1.53151	0.843276	1.81614	0.0693483	0.839334
AT1G18600	142.769	-0.46736	0.452075	1.03381	0.301225	0.930452
AT1G18610	59.6026	-0.144599	0.443969	0.325696	0.744654	0.98377
AT1G18620	38.3901	1.03991	0.524514	-1.98261	0.0474106	0.789129
AT1G18630	59.5902	0.0543801	0.421197	-0.129108	0.897272	0.991792
AT1G18640	139.396	-0.351144	0.401733	0.874072	0.382079	0.948172
AT1G18650	104.956	-0.362911	0.461003	0.787221	0.431153	0.954057
AT1G18660	53.3627	-0.0874932	0.595182	0.147002	0.88313	0.991506
AT1G18670	12.0958	1.30354	0.834568	-1.56193	0.118305	0.869985
AT1G18680	28.0271	0.0570463	0.569242	-0.100215	0.920174	0.992581
AT1G18690	13.8447	0.244791	0.833258	-0.293775	0.76893	0.987156
AT1G18700	41.4144	0.169921	0.489358	-0.347233	0.728416	0.982677
AT1G18710	2.82224	-0.363728	1.75417	0.20735	0.835737	NA
AT1G18720	975.644	0.392986	0.312086	-1.25923	0.207949	0.915167
AT1G18730	16.4469	-0.352349	0.863183	0.408197	0.683129	0.977602
AT1G18740	195.894	-0.340651	0.324366	1.05021	0.293623	0.930452
AT1G18750	1.11569	-0.714864	2.24953	0.317784	0.750648	NA
AT1G18760	0.727057	-0.300866	2.91856	0.103087	0.917894	NA
AT1G18770	15.8458	-1.13657	0.662911	1.71451	0.0864346	0.860361
AT1G18773	14.2657	-0.952304	0.70778	1.34548	0.17847	0.907443
AT1G18780	0	NA	NA	NA	NA	NA
AT1G18790	0	NA	NA	NA	NA	NA
AT1G18800	150.988	1.01071	0.487978	-2.07122	0.0383378	0.750484
AT1G18810	1.08539	-0.384517	2.40636	0.159792	0.873045	NA
AT1G18830	4.20813	-4.57812	1.79188	2.55493	0.010621	0.543329
AT1G18835	0	NA	NA	NA	NA	NA
AT1G18840	178.159	-0.14266	0.371574	0.383934	0.701028	0.978692
AT1G18850	88.2142	-0.421108	0.484575	0.869026	0.384833	0.948172
AT1G18860	0	NA	NA	NA	NA	NA
AT1G18870	2.60887	-1.11536	1.83579	0.607567	0.543475	NA
AT1G18871	0	NA	NA	NA	NA	NA
AT1G18880	4.69351	0.895543	1.20087	-0.745747	0.45582	0.956767
AT1G18890	112.979	0.17646	0.380816	-0.463373	0.643097	0.971766
AT1G18900	68.653	-0.0903868	0.4183	0.216081	0.828924	0.987766
AT1G18910	2.34242	-2.98493	1.93345	1.54384	0.122627	NA
AT1G18940	21.2976	-0.753874	0.606858	1.24226	0.214141	0.915167
AT1G18950	41.5174	0.098779	0.53736	-0.183823	0.854153	0.990312
AT1G18960	0	NA	NA	NA	NA	NA
AT1G18970	0	NA	NA	NA	NA	NA
AT1G18980	0	NA	NA	NA	NA	NA
AT1G18990	0.852209	0.829784	3.18867	-0.260229	0.794687	NA
AT1G19000	202.15	-0.0837229	0.305086	0.274423	0.783759	0.987167
AT1G19010	34.1493	-0.171101	0.628807	0.272104	0.785542	0.987167
AT1G19020	0.255108	-0.113803	4.05265	0.0280812	0.977597	NA
AT1G19025	4.55229	0.029926	1.41315	-0.0211768	0.983105	0.998841
AT1G19040	0	NA	NA	NA	NA	NA
AT1G19050	1.81094	-0.618294	1.85822	0.332734	0.739335	NA
AT1G19060	0.123559	-1.49903	4.04385	0.370694	0.710865	NA
AT1G19070	0.302545	1.59377	4.03347	-0.395135	0.692743	NA
AT1G19080	21.2521	-0.576936	0.662023	0.871473	0.383496	0.948172
AT1G19086	0	NA	NA	NA	NA	NA
AT1G19090	0	NA	NA	NA	NA	NA
AT1G19100	73.3253	-0.289631	0.431696	0.670914	0.502275	0.961992
AT1G19110	205.052	0.0911299	0.36408	-0.250302	0.802354	0.987766
AT1G19115	0	NA	NA	NA	NA	NA
AT1G19120	206.173	-0.26919	0.317229	0.848567	0.396122	0.949763
AT1G19130	219.939	-0.484055	0.390182	1.24059	0.214758	0.915167
AT1G19140	131.11	0.212058	0.34424	-0.616019	0.537882	0.962973
AT1G19150	24.6914	-1.33348	0.768921	1.73423	0.0828778	0.853634
AT1G19160	1.41029	0.274261	1.99716	-0.137326	0.890773	NA
AT1G19170	62.2623	-0.273502	0.413127	0.662027	0.507954	0.961992
AT1G19180	145.076	0.465027	0.386958	-1.20175	0.22946	0.915167
AT1G19190	327.218	-0.284105	0.300512	0.945402	0.344454	0.94036
AT1G19200	8.3146	0.0130239	0.979435	-0.0132974	0.989391	0.998841
AT1G19210	2.25402	-0.149784	2.01291	0.0744117	0.940683	NA
AT1G19220	6.09728	0.20208	1.12895	-0.178998	0.857939	0.990312
AT1G19230	1.63966	-1.03626	1.91767	0.540376	0.588938	NA
AT1G19240	135.713	-0.586811	0.357585	1.64104	0.100789	0.866406
AT1G19250	0	NA	NA	NA	NA	NA
AT1G19260	0	NA	NA	NA	NA	NA
AT1G19270	40.7354	0.437718	0.555371	-0.788155	0.430606	0.953417
AT1G19290	5.17544	0.907483	1.14713	-0.791091	0.428891	0.952589
AT1G19300	1.01666	0.371966	2.72635	-0.136434	0.891479	NA
AT1G19310	98.8185	-0.118775	0.391482	0.3034	0.761585	0.986507
AT1G19320	1915.84	-0.879909	0.486304	1.80938	0.0703919	0.839334
AT1G19330	193.868	-0.695956	0.34002	2.04681	0.0406767	0.755316
AT1G19340	5.67473	1.1885	1.33707	-0.888883	0.374066	0.946382
AT1G19350	517.999	-0.0589841	0.32599	0.180938	0.856416	0.990312
AT1G19360	239.305	0.118167	0.334529	-0.353234	0.723913	0.981664
AT1G19370	95.3221	0.242555	0.416844	-0.581884	0.560645	0.968281
AT1G19380	160.527	-0.88165	0.357751	2.46442	0.0137233	0.587116
AT1G19390	0	NA	NA	NA	NA	NA
AT1G19394	0.562006	2.51487	3.97228	-0.633105	0.526665	NA
AT1G19396	6.36742	-0.726023	1.27559	0.569166	0.569243	0.969067
AT1G19397	0.925576	-2.29195	2.64677	0.865944	0.386521	NA
AT1G19400	74.3731	-0.228095	0.464614	0.490934	0.623473	0.969875
AT1G19410	4.95557	-3.04413	3.36633	0.904288	0.365843	0.944263
AT1G19430	136.887	0.235321	0.378705	-0.621382	0.534348	0.962973
AT1G19440	880.17	-0.443927	0.302359	1.46821	0.142047	0.885378
AT1G19450	2835.88	-0.76712	0.376792	2.03592	0.0417579	0.762277
AT1G19460	33.6375	-0.168209	0.728395	0.230932	0.817368	0.987766
AT1G19470	0	NA	NA	NA	NA	NA
AT1G19480	66.0505	0.0464871	0.397238	-0.117026	0.90684	0.992072
AT1G19485	7.44867	-1.05863	1.05377	1.00462	0.31508	0.930452
AT1G19490	14.9939	-0.38779	0.747117	0.519049	0.603727	0.969875
AT1G19500	0.769113	-0.169491	2.86784	0.0591007	0.952872	NA
AT1G19510	0.35952	-1.06097	4.03574	0.262894	0.792633	NA
AT1G19520	113.553	0.51131	0.344099	-1.48594	0.137295	0.883528
AT1G19530	2.62487	0.335741	1.59075	-0.211059	0.832841	NA
AT1G19540	0.737617	0.455999	3.07946	-0.148078	0.882282	NA
AT1G19550	9.79198	0.191372	0.84484	-0.226518	0.820798	0.987766
AT1G19570	1946.74	-0.137485	0.291289	0.471987	0.636936	0.971745
AT1G19580	200.598	-0.402084	0.334991	1.20028	0.230029	0.915167
AT1G19600	114.194	0.586469	0.405957	-1.44466	0.148554	0.892214
AT1G19610	0	NA	NA	NA	NA	NA
AT1G19620	0.510792	-0.304652	3.52269	0.0864829	0.931083	NA
AT1G19630	2.38333	-2.76175	2.14649	1.28663	0.198222	NA
AT1G19640	2026.09	-0.056046	0.258818	0.216546	0.828562	0.987766
AT1G19650	19.464	-0.00838855	0.657747	0.0127535	0.989824	0.998841
AT1G19660	189.899	0.381754	0.34994	-1.09091	0.275311	0.926157
AT1G19670	10.5215	0.980693	0.863562	-1.13564	0.256108	0.918765
AT1G19680	28.7201	0.442138	0.66478	-0.66509	0.505993	0.961992
AT1G19690	12.8779	-0.448384	0.860281	0.521206	0.602223	0.969875
AT1G19700	182.474	0.472839	0.359476	-1.31536	0.18839	0.914001
AT1G19710	82.0673	0.389251	0.542867	-0.71703	0.473356	0.95914
AT1G19715	12.4537	-0.256532	0.770244	0.333053	0.739094	0.983285
AT1G19720	34.1644	-0.0381348	0.585512	0.0651306	0.94807	0.995736
AT1G19730	147.269	-0.479193	0.326009	1.46988	0.141595	0.885176
AT1G19740	249.84	0.017266	0.327053	-0.0527925	0.957897	0.997965
AT1G19750	0.575784	-1.10864	3.42775	0.32343	0.74637	NA
AT1G19770	155.443	0.232463	0.316314	-0.734911	0.462394	0.958171
AT1G19780	0	NA	NA	NA	NA	NA
AT1G19790	0.367509	0.808468	3.98698	-0.202777	0.839309	NA
AT1G19800	187.787	-0.549054	0.377726	1.45358	0.146063	0.891065
AT1G19830	196.778	-0.343386	0.362141	0.948212	0.343022	0.94036
AT1G19835	157.072	0.76082	0.400094	-1.9016	0.057223	0.812175
AT1G19840	7.74198	0.843153	0.971964	-0.867473	0.385683	0.948547
AT1G19850	108.972	0.0296208	0.35836	-0.0826564	0.934125	0.993969
AT1G19860	59.6899	-0.210689	0.407905	0.516514	0.605496	0.969875
[truncated: 25,208 more rows]
