# Supplementary material for: Parental conflict driven regulation of endosperm cellularization by a family of Auxin Response Factors
Source: Nat Plants. 2024 May 28;10(6):1018–26. doi: 10.1038/s41477-024-01706-y (PMC11208147; doi:10.1038/s41477-024-01706-y)
Supplement: Supplementary file 4 — (A) Table showing normalized reads for 7 DAP seed transcriptomes. (B) and (C) Tables showing DESeq2 results comparing WT transcriptomes to Col-0 × osd1 (B) or to arf13 arf20 × Col-0 (C). [file 41477_2024_1706_MOESM4_ESM.xlsx]

## Sheet: TPM_count
DataSet3.A:Table showing the normalized reads for the 4 DAP seed transcriptomes analyzed in the Figure 3
id	Col-0_rep1	Col-0_rep2	osd1xCol-0_rep1	osd1xCol-0_rep2	pPHE1::ARF22_Line1_rep1	pPHE1::ARF22_Line1_rep2	pPHE1::ARF22_Line2_rep1	pPHE1::ARF22_Line2_rep2
AT1G01010	1.07998	0.629939	1.82428	2.406	1.18581	1.05857	1.10844	1.94592
AT1G01020	0.062406	0.323361	0.037514	0.24529	0.187476	0	0.046475	0.708809
AT1G01030	0	0	0.252527	0	0.091962	0	0	0
AT1G01040	4.67816	2.7552	7.46483	3.22158	7.32058	4.01106	3.54949	6.76411
AT1G01050	24.3675	30.993	42.5427	38.2366	43.122	44.9096	35.2095	60.0569
AT1G01060	0.306953	0.545115	1.19648	0.737894	1.22159	1.15278	0.989319	2.59307
AT1G01070	0	0	0.145558	0	0.268067	0	0	0.508578
AT1G01073	0	0	0	0	0	0	0	0
AT1G01080	5.31021	6.81253	10.9538	9.31094	8.68897	10.3494	7.54554	13.3454
AT1G01090	63.8561	63.6669	100.398	95.8615	95.8742	113.744	77.7816	153.214
AT1G01100	353.457	502.402	539.433	758.46	462.506	569.988	405.219	718.339
AT1G01110	0.639994	0.363661	0.417577	0	0.426641	1.32599	0.05136	1.80272
AT1G01115	0	0	0	0	0	0	0	0
AT1G01120	34.2014	22.4883	46.0235	25.1672	45.3706	21.8687	32.6334	54.593
AT1G01130	4.39226	2.25933	9.05845	10.3728	5.9144	4.90327	6.52623	9.83251
AT1G01140	3.74618	1.50268	6.88188	4.71411	9.12211	6.26406	5.59288	8.69066
AT1G01150	0	0	0.535082	0	0.008133	0	0	0.14905
AT1G01160	27.2474	24.1806	36.7403	31.4809	31.6026	30.281	32.9277	48.0802
AT1G01170	7.64889	11.9811	18.4973	17.6586	14.1822	20.5946	13.208	25.2401
AT1G01180	1.65634	0.760108	1.77128	0.988865	2.11175	3.02628	1.5617	4.27811
AT1G01190	0	0	0	0	0	0	0	0
AT1G01200	0.267439	0.147226	0.494723	0	0.211152	0.174794	0.132791	1.19245
AT1G01210	16.5504	11.6203	16.7672	20.2727	13.8132	12.2014	10.3926	21.2131
AT1G01220	3.00489	2.75002	5.49436	2.59506	4.02516	3.92628	3.01457	4.62124
AT1G01225	2.28378	1.6145	5.51232	5.02668	3.32816	7.12612	4.26066	8.4384
AT1G01230	23.3836	23.4104	33.2489	37.032	26.1936	33.3178	25.3138	48.6093
AT1G01240	1.81755	1.95549	5.46392	2.80199	5.06649	7.94529	6.55528	9.87379
AT1G01250	6.94491	4.84605	4.76605	5.65025	8.01802	2.34185	4.30765	5.96523
AT1G01260	5.0498	4.06996	7.8837	4.53572	6.27881	4.80632	4.82951	7.76208
AT1G01280	0	0	0.062906	0	0	0	0	0
AT1G01290	8.83522	6.42268	13.5559	12.849	11.8864	9.57542	10.0576	11.8901
AT1G01300	69.712	62.9317	77.8797	68.5143	65.3302	54.68	60.7453	102.108
AT1G01305	0.303942	0	0.572646	0.64848	0	0	0	0
AT1G01310	1.5757	2.25391	1.18718	1.78413	1.2902	3.02967	0.471885	4.36645
AT1G01320	3.32929	3.78136	9.05592	3.90689	7.88838	7.45646	4.37547	7.89287
AT1G01340	0.234616	0.31429	0.169517	0.223897	0.453788	0.299097	0.257202	0.683567
AT1G01350	7.38848	8.31732	10.935	9.30377	11.0289	11.9633	8.68731	13.0624
AT1G01355	0.658916	0.287383	0.974245	0.567303	0.618583	0.217496	0	0.147447
AT1G01360	5.79559	5.22885	15.5119	11.0602	12.0106	9.81353	10.2184	16.0778
AT1G01370	7.07328	6.0805	8.8491	7.71145	6.01166	8.35298	5.45882	14.4719
AT1G01380	0	0	0	0	0.121685	0	0.759835	0
AT1G01390	0	0.040086	0	0	0.103034	0	0	0
AT1G01400	0	0	0	0	0	0	0	0
AT1G01410	0	0	0	0	0	0	0	0
AT1G01420	1.57606	1.37458	0.636106	2.21057	1.62482	0.979773	0.472123	1.93796
AT1G01430	35.2113	31.7298	45.8783	35.4304	32.9706	32.6745	30.3954	50.8711
AT1G01440	3.03259	2.61361	3.98994	2.24657	4.00952	2.86617	2.69397	3.95334
AT1G01450	1.16399	0.642057	1.22336	0.515047	1.37623	2.05616	1.03838	1.96141
AT1G01453	0	0	0	0	0	0.203628	0	0
AT1G01460	0.047018	0.051392	0.203632	0	0.199359	0.171793	0.052146	1.02506
AT1G01470	6.79006	4.8391	12.9191	7.34911	7.37792	3.79294	6.98382	10.5114
AT1G01471	0	0	0	0	0	0	0	0
AT1G01480	1.09848	1.1254	3.71852	0.918972	1.13331	1.24731	1.14037	1.67637
AT1G01490	1.07786	1.2092	3.46671	2.97287	2.34352	2.82181	0.905405	3.91194
AT1G01500	13.3096	10.5836	13.463	13.6039	14.9264	12.2574	9.80593	19.9635
AT1G01510	15.0425	14.9073	23.97	16.7918	23.1596	16.2399	14.1502	32.6515
AT1G01520	0.599387	0.224911	0.191464	0.585387	0.397607	0.144354	0	0.367356
AT1G01530	3.09078	2.71846	3.67392	0.900678	3.46531	3.62251	2.16366	3.73575
AT1G01540	7.7938	7.49437	8.33075	6.65656	11.4806	9.85252	7.31535	17.0023
AT1G01550	33.3279	38.8681	55.331	41.1495	42.5461	36.5843	35.9236	71.4611
AT1G01560	0	0.034092	0.226838	0	0	0	0.056087	0
AT1G01570	1.31955	2.85819	1.76184	2.13462	3.12495	3.59376	1.25814	4.0058
AT1G01580	0.070977	0	0	0.502629	0.174704	0	0	0
AT1G01590	0.607196	0.62551	1.0168	0.416849	1.64368	0.230626	0.604621	1.6118
AT1G01600	7.42493	6.3761	9.53928	6.23995	9.52077	7.02301	5.83852	13.4238
AT1G01610	68.7634	70.2382	73.733	67.7145	76.4145	70.4369	59.7879	107.234
AT1G01620	30.3395	23.273	62.1471	47.0098	32.6625	35.7858	40.4749	68.1216
AT1G01630	7.62853	7.72253	9.86124	8.61301	8.08677	10.6766	6.95208	16.3893
AT1G01640	1.00967	1.41539	1.63076	1.99217	1.52818	2.79528	0.975873	3.42804
AT1G01650	19.7768	17.0582	25.2112	17.8814	23.0603	23.5234	19.7307	33.825
AT1G01660	0.806011	0.452624	0.989149	0.902923	0.843481	0.716183	0.48053	1.83406
AT1G01670	2.28496	1.89503	2.80701	0.943058	2.62624	2.20369	1.83941	3.74555
AT1G01680	0	0	0	0	0	0	0	0
AT1G01690	1.16212	1.51829	4.16642	1.91951	3.0364	3.34043	2.25341	4.51124
AT1G01695	0.102036	0.045372	0	0	0.20761	0	0.206125	0.25
AT1G01700	0.232858	0	0.318863	0	0.11734	0	0.164451	0
AT1G01710	12.4109	12.0926	19.286	16.36	16.2457	17.978	13.9046	26.7037
AT1G01720	28.3642	22.1436	37.4096	21.9673	28.2954	30.0864	26.0349	39.7653
AT1G01725	10.6825	9.05641	10.4284	20.4618	11.7907	11.5151	15.9113	23.7435
AT1G01730	15.1511	16.2967	23.2769	23.5791	21.8409	25.7057	18.1683	32.9796
AT1G01740	1.53179	0.752427	1.50549	1.61695	1.23811	1.29998	0.516342	2.87167
AT1G01750	0.395102	0.571093	1.50335	0.692149	1.09635	0.351673	0.257094	0.389906
AT1G01760	0.731776	0.946734	1.86376	0.838292	0.845497	1.24617	1.22411	2.11961
AT1G01770	1.87691	1.93106	3.57627	2.34208	4.27023	4.37277	2.97625	5.25838
AT1G01780	1.83532	3.44525	5.02241	3.08269	4.50387	2.37111	1.8358	6.98179
AT1G01790	3.44439	2.60349	6.49076	3.31622	5.42142	3.6721	3.45749	7.73084
AT1G01800	4.00957	3.73922	10.872	9.06418	6.80761	4.21184	5.43779	7.51697
AT1G01810	1.284	0.951241	0.889718	3.17591	0.991684	2.22238	1.60887	2.37996
AT1G01820	34.8852	31.2052	48.0326	43.2267	44.8116	38.2769	38.3594	64.7047
AT1G01830	24.422	14.8089	28.4899	25.2062	30.0628	24.3381	22.0285	37.9455
AT1G01840	3.31991	2.6194	3.53839	3.23164	2.5706	3.04417	2.40534	5.41562
AT1G01860	1.50276	1.70774	2.71152	2.04421	2.91202	3.00211	2.8654	2.93735
AT1G01880	1.04768	1.36416	1.86762	1.52037	1.87127	2.10225	1.60167	1.8933
AT1G01900	0.462286	0.387698	0.603282	0.872645	2.12419	4.28842	3.33612	5.95053
AT1G01910	21.9843	17.4282	31.1101	24.6217	29.6754	28.0952	23.7257	38.8292
AT1G01920	4.83852	6.56785	9.57093	7.31882	8.79521	9.88914	6.15886	9.85053
AT1G01930	3.31492	2.18295	5.9093	3.04942	6.54338	5.22859	4.11411	7.4132
AT1G01940	10.5377	9.83762	18.6359	14.7635	16.5382	15.2044	11.7107	27.5757
AT1G01950	4.31398	2.85118	7.93646	4.34149	5.60452	4.26794	4.62116	8.66912
AT1G01960	13.5551	13.4025	20.3558	13.6258	19.8637	18.0532	11.5018	28.0134
AT1G01970	3.41689	4.14761	7.08629	5.49794	9.07552	6.62742	4.20547	11.0187
AT1G01980	1.07566	2.23153	1.45624	0.605802	0.470942	2.46164	0.68436	3.15933
AT1G01990	14.0896	12.9747	19.3022	13.7336	16.1422	18.6795	16.2043	26.035
AT1G02000	6.25649	5.62959	8.65683	8.99187	5.58796	8.07139	6.24904	12.1237
AT1G02010	1.15259	0.780769	1.49874	0.657303	1.40593	0.976352	0.662095	0.952571
AT1G02020	4.43687	4.54971	5.27249	5.63007	5.68747	6.57511	4.07458	9.32738
AT1G02030	0	0	0	0	0.045551	0.191794	0	0.100355
AT1G02040	0	0.027106	0	0	0	0.360963	0	0
AT1G02050	2.71521	2.52087	6.75576	4.08475	5.75992	6.44637	5.53192	6.53588
AT1G02060	0.945597	1.03794	2.57223	0.777512	2.29471	1.52303	1.23277	3.59462
AT1G02065	2.54996	1.34415	4.91046	1.65855	3.5997	4.40354	3.90651	7.23059
AT1G02070	3.81757	3.67284	6.13403	8.92296	8.24137	11.351	6.2777	12.7616
AT1G02074	0	0	0	0	0.432941	2.26813	0	0.486958
AT1G02080	9.45733	8.53076	16.5566	9.04737	15.322	13.3523	9.87192	21.0833
AT1G02090	34.8596	32.7138	48.8489	43.8323	42.0603	46.0346	37.8596	55.2127
AT1G02100	8.89976	8.08264	18.0363	12.693	12.6499	14.7623	9.52721	18.3352
AT1G02110	7.0773	5.77025	13.6379	13.6888	13.877	16.1713	13.4361	22.7008
AT1G02120	23.5449	16.677	29.3632	23.0012	29.2811	24.3387	21.9179	45.6262
AT1G02130	25.5404	28.1424	35.7483	30.8897	27.8523	36.8333	26.3827	51.3255
AT1G02140	118.254	124.061	141.191	171.951	124.628	144.582	110.551	189.537
AT1G02145	7.2757	9.57798	9.9616	11.8842	9.62774	9.56453	7.97654	12.7828
AT1G02150	13.8769	9.40972	24.2991	18.4471	22.3696	20.3444	16.1186	27.4642
AT1G02160	74.4886	68.5996	82.8558	107.573	82.309	85.5893	80.8789	138.167
AT1G02170	21.1277	22.9697	32.8859	22.0092	21.69	32.542	23.7535	40.9846
AT1G02180	15.4454	11.4971	17.2965	14.9708	13.0311	10.0255	9.22954	18.9009
AT1G02190	17.6541	12.2621	22.4132	7.49399	7.59246	9.62155	7.90542	14.2688
AT1G02205	20.3873	15.338	36.47	17.7378	40.4209	17.8072	21.7067	33.6593
AT1G02210	0	0	0	0	0	0	0	0
AT1G02220	0	0	0.240315	0.362631	0	0	0	0.264534
AT1G02230	0	0	0	0	0	0	0	0
AT1G02250	0	0	0.36143	0	0	0	0	0.128984
AT1G02260	10.025	7.65304	12.2911	9.38969	10.4549	10.5816	8.36476	19.7552
AT1G02270	9.28068	8.01628	12.2623	12.246	9.95144	8.28528	6.88407	15.6224
AT1G02280	14.5784	17.8349	25.4116	26.409	27.3902	35.5481	18.5457	33.0245
AT1G02290	1.89377	1.6087	4.30376	3.06875	4.74184	3.49188	2.98649	4.67418
AT1G02300	11.1737	7.00863	13.7424	6.69807	11.6447	8.19625	9.85256	15.7604
AT1G02305	71.6581	70.9025	112.992	93.0612	103.223	91.2879	86.095	129.996
AT1G02310	0	0	0	0.088926	0	1.09184	0.270547	0.8677
AT1G02320	0	0	0	0	0	0	0	0
AT1G02330	13.445	15.1469	20.0028	25.8921	21.9909	20.0544	16.892	24.0903
AT1G02335	0.767331	1.1594	2.13683	1.79945	2.30467	2.0601	1.18712	4.30835
AT1G02340	0.642536	0.755581	1.20111	0.752945	0.654288	0.7766	0.451871	1.80011
AT1G02350	2.14612	3.93424	4.59402	2.61202	1.655	2.78795	1.49564	5.0736
AT1G02360	0	0	0.347938	0	0	0	0	0
AT1G02370	3.75956	2.61308	3.97918	2.07344	4.20794	4.03546	3.8471	5.68597
AT1G02380	0.788424	0.255168	1.19836	0.259908	1.36621	0.969391	1.31861	3.04703
AT1G02390	0.033311	0.052948	0.475625	0.288032	0.351907	0.290964	0	0.208136
AT1G02391	0	0	0	0	0	0	0	0
AT1G02400	0.133666	0.17299	1.13248	0	0.582112	0.70551	0.469343	0.638493
AT1G02405	2.78113	5.70949	3.19131	1.36659	2.01922	3.78663	1.88853	2.65254
AT1G02410	9.54788	6.69259	12.8276	11.5253	9.28496	10.9306	10.097	14.6914
AT1G02420	2.66562	2.10227	2.56359	1.28863	3.31963	2.53416	2.59571	2.15221
AT1G02430	1.55524	0.157018	2.1398	1.36248	1.72062	2.18668	1.24269	3.08824
AT1G02440	0	0.135653	0.177533	0	0	0	0	0
AT1G02450	1.13687	0	1.96998	0.221483	0.452845	0	0	1.46795
AT1G02460	1.5429	0.569297	1.50008	0.44442	1.28449	0.758026	0.686089	1.59605
AT1G02470	0.337993	0	0.949624	0.326946	0.105645	0.209132	0	0
AT1G02475	5.22989	5.42097	10.5444	8.72173	7.51617	10.3788	8.15625	9.98571
AT1G02490	0	0	1.07261	0.765395	0	1.09766	0	0
AT1G02500	124.062	102.377	162.179	127.909	146.701	125.275	121.38	202.212
AT1G02510	0	0	0	0	0	0	0	0
AT1G02520	3.11433	1.74889	3.6565	2.59067	2.25451	2.26632	2.15084	3.09109
AT1G02530	30.7533	35.7858	41.9148	32.1161	41.2849	44.3339	38.7258	75.0859
AT1G02540	0	0	0	0	0	0	0	0
AT1G02550	0.20839	0.111956	0.469491	0	0.393323	0	0.06578	0
AT1G02560	26.2092	30.9126	52.2358	39.6646	41.8863	47.7756	32.6136	63.534
AT1G02570	0	0	0.123825	0	0	0	0	0
AT1G02575	0.163008	0	0	0	0	0.15814	0	0
AT1G02580	1.38527	1.5875	2.20686	1.11484	2.81586	1.70489	0.782176	1.61886
AT1G02590	0	0	0	0	0	0	0	0
AT1G02610	0.66559	0.893431	2.86433	2.49295	1.78495	2.06383	0.745227	3.16394
AT1G02620	0.23635	0	0	0.196445	0.329712	0	0.612299	0.190699
AT1G02630	0.328739	0.596618	0.516426	0.308854	0.179056	0.696102	0.274507	1.46142
AT1G02640	7.34439	9.3955	11.7927	8.13148	7.82923	9.057	6.61513	9.75592
AT1G02650	0.27362	0.125012	0.215175	0.378712	0.636397	0.52374	0.276068	1.46098
AT1G02660	2.99438	3.25799	7.30367	3.7882	3.07671	3.48831	3.62058	4.65961
AT1G02670	0.803155	0.451036	1.22562	0.439004	1.285	1.43735	0.824778	1.30686
AT1G02680	8.81512	9.56662	14.5328	13.2567	12.1866	14.4944	11.5435	18.2021
AT1G02690	7.88337	9.14413	17.0064	10.3885	15.2975	24.8882	9.19347	18.2985
AT1G02700	0.382165	0	0.578739	0.140822	0.055809	0.438799	0.232786	1.19851
AT1G02710	0.642524	1.05776	1.05527	0	0.498547	1.06089	0.540628	3.41136
AT1G02720	11.9007	8.16498	11.1372	7.94337	9.74178	9.63948	8.86172	15.7613
AT1G02730	1.75083	0.741999	12.277	6.8559	9.30517	9.6518	7.61054	15.8275
AT1G02740	5.50325	4.11924	7.88362	7.6399	7.11876	7.11526	4.53912	10.3421
AT1G02750	5.10674	4.30698	7.08523	7.42644	5.23646	7.39318	5.24886	12.2852
AT1G02770	8.57961	9.94272	16.4854	15.0205	18.0712	19.3935	13.4829	26.0809
AT1G02780	447.745	397.435	611.581	585.993	507.172	579.795	443.921	774.054
AT1G02790	5.21863	7.08237	7.19232	4.0676	3.07988	8.47205	3.49864	12.4097
AT1G02800	4.1038	8.03864	8.34035	10.4957	5.93277	12.4628	7.91484	20.2815
AT1G02810	0.213298	0.121528	0.811054	0.651818	1.07245	1.03727	1.13483	1.75666
AT1G02813	1.16678	0.348004	0	0.651252	0.845344	0.907994	0.948523	1.12993
AT1G02816	14.9934	20.9237	21.5518	17.5317	18.5657	26.3937	16.1106	31.9531
AT1G02820	0.796062	2.3521	2.53834	0.508615	0.826755	2.61632	0.731861	1.60317
AT1G02830	0	0	0	0.693049	0	0	0.188416	0
AT1G02840	73.9721	63.0201	107.983	86.9927	99.0678	111.914	88.2221	158.02
AT1G02850	0.146261	0.086175	0.855858	0.814521	0.839475	0.880976	1.23537	1.2211
AT1G02860	1.26821	1.55202	3.33222	2.96822	3.3675	4.45759	3.50495	6.61777
AT1G02870	9.94655	10.0006	15.6942	13.2457	12.698	13.5616	9.80877	21.9143
AT1G02880	2.91146	2.16412	4.65657	2.00066	4.17249	4.08131	3.57401	6.75696
AT1G02890	8.77146	9.29732	17.2085	11.8161	18.3956	17.0374	11.3713	26.434
AT1G02900	0.564059	1.56935	0.627245	0.803824	0.322662	0.458545	0	0.641486
AT1G02910	5.20677	5.2803	8.823	8.03309	7.31091	7.7352	7.05783	13.3752
AT1G02920	1.38447	5.51276	4.78084	4.89946	2.41376	6.05933	3.52345	8.55343
AT1G02930	383.692	731.542	610.908	802.06	447.302	719.089	455.326	985.417
AT1G02940	27.0996	51.9597	44.0204	52.2443	34.0344	58.1207	30.8258	66.2294
AT1G02950	0.084651	0	0.256591	0.489595	0.228845	1.45927	1.02111	1.44792
AT1G02960	3.90217	3.84671	5.82037	5.39586	5.06938	4.44692	4.68474	5.76613
AT1G02965	0	0	0	0	0	0	0	0.251342
AT1G02970	1.60887	2.89014	3.75934	3.79948	3.00425	4.72059	1.64225	4.03948
AT1G02980	4.35397	6.3897	7.56285	6.30588	5.42609	10.7111	3.68696	4.70946
AT1G02990	1.31748	1.28129	3.71389	1.6399	3.35434	1.52535	1.99358	3.08017
AT1G03000	4.64093	5.70922	6.81911	3.10764	7.64094	6.6703	5.13762	10.2656
AT1G03010	0.812836	0.789514	1.61835	0.593086	1.65066	0.750101	1.36235	1.65176
AT1G03020	0	0	0	0	0	0	0	0
AT1G03022	0	0	0	0	0	0	0	0
AT1G03030	10.475	11.2349	13.4341	10.6436	9.95326	13.8232	13.1343	19.2225
AT1G03040	46.5517	37.108	67.3466	44.4653	58.0386	45.5325	44.0774	84.7144
AT1G03050	0.251173	0.353922	0.94688	0.754479	0.332663	0.365911	0.272222	0.827689
AT1G03055	1.68163	1.81997	2.26594	1.01538	1.72098	2.29909	1.04335	1.73363
AT1G03060	3.23999	3.09583	7.14562	3.34189	6.57465	3.67889	4.29253	6.76504
AT1G03070	1.40623	3.67822	2.78913	2.91628	2.75054	4.07758	2.00021	6.45068
AT1G03080	3.80169	2.25965	9.96565	4.57106	8.19736	3.59288	4.42738	7.13996
AT1G03090	5.78262	4.02006	9.34485	6.51188	8.85807	8.96017	7.47968	12.2937
AT1G03100	0.509838	0.620189	1.18416	0.42349	1.03349	0.836963	0.967975	1.02664
AT1G03103	0	0	0	0	0	0	0	0
AT1G03106	0.615048	0.768129	0.200741	0.120315	0.669657	0.293828	0.587917	1.35352
AT1G03110	4.35488	5.16721	6.87417	5.63949	7.50309	7.91771	5.37296	10.5675
AT1G03120	0.745003	1.28416	1.58973	1.17169	0.491119	1.87593	1.81592	1.95581
AT1G03130	29.6167	33.6746	47.034	27.6563	36.4151	47.4332	26.6867	53.5887
AT1G03140	22.3224	18.3599	32.0029	23.9286	27.5604	27.5446	24.221	43.539
AT1G03150	12.7132	12.5957	18.5422	17.5561	14.7448	15.8406	13.668	21.3281
AT1G03160	2.5522	2.51592	3.36654	3.445	3.37381	3.34835	2.51448	4.57231
AT1G03170	17.6658	9.03742	29.2294	23.7572	28.9926	15.4916	16.2004	32.5598
AT1G03180	0.556784	0.424685	0.716052	1.4262	0.401739	0.768603	0.401287	2.34084
AT1G03190	4.09255	2.90771	4.43142	3.90811	4.58859	4.19616	3.72407	6.83206
AT1G03200	0.828916	0.420445	0.791906	0.59911	0.873293	0.20207	0.953153	1.09277
AT1G03210	5.26898	2.535	9.53259	8.15879	11.469	10.1673	8.93867	20.4107
AT1G03220	3.22558	1.9285	12.144	4.90582	4.59513	8.45201	4.09102	6.01467
AT1G03230	0.555262	0.689835	0.891853	0.450099	0.668683	1.07291	0.879945	0.762534
AT1G03240	0	0	0	0	0	0.378555	0	0
AT1G03250	13.4264	11.0911	15.1059	16.9982	17.1678	14.8496	11.2392	26.2872
AT1G03260	7.36118	6.13548	6.50443	8.42324	8.69536	10.8733	8.04855	14.0923
AT1G03270	2.27937	2.19015	4.92663	2.77567	4.8245	5.41409	2.9524	5.30703
AT1G03280	9.11053	7.39062	12.0408	9.38433	13.3917	11.3302	9.26004	15.7836
AT1G03290	14.4043	11.6169	21.935	15.3355	19.0488	16.198	15.7419	20.697
AT1G03300	4.15226	3.04083	5.47478	3.62157	5.14214	3.64757	3.91018	8.17349
AT1G03310	10.7849	8.91333	12.1471	8.75586	14.9582	9.81735	9.37301	16.1177
AT1G03320	0.156777	0.116066	0.233736	0	0	0	0	0
AT1G03330	29.4121	29.626	47.8777	48.3701	32.9711	36.4066	27.7733	48.8437
AT1G03340	0.57098	0.114977	0.485614	0.133125	0.369051	1.05411	0.205464	0.196662
AT1G03350	21.0966	19.7116	31.5053	27.8395	27.8099	27.9196	19.7327	36.5636
AT1G03360	5.82884	6.2903	11.7042	11.2368	11.0583	13.2451	6.36299	15.6828
AT1G03365	3.47016	3.47178	5.52295	4.59639	5.37568	4.36255	3.96917	3.55228
AT1G03370	2.22504	2.09368	4.50236	3.36722	4.5074	4.09844	3.27747	5.72033
AT1G03380	2.77661	3.286	5.51173	2.69628	5.42107	4.04014	4.44184	8.62413
AT1G03390	0.102508	0	0.083	0	0.177747	0	0	0.127656
AT1G03400	0.449343	0.962812	0.743807	1.0827	1.17709	1.82234	1.23404	1.92103
AT1G03410	11.6789	10.6127	11.9682	20.5168	11.7024	12.332	10.8585	20.1101
AT1G03430	3.14394	2.54194	8.02314	10.1961	5.33541	6.45567	6.29168	13.014
AT1G03440	1.95472	1.46506	7.79567	10.0759	7.78621	10.4583	6.35743	12.6385
AT1G03445	2.48094	3.80794	3.77324	1.58273	4.83721	7.4998	1.64743	4.24947
AT1G03457	0.501842	0.424303	1.8799	2.19857	0.955859	3.27836	1.2002	4.11226
AT1G03470	0.351174	0.689404	8.32084	12.5089	4.63938	6.68322	7.98035	10.0394
AT1G03475	29.0933	30.4819	44.6739	31.9271	39.1602	43.6759	30.0485	51.4196
AT1G03490	0	0	0	0	0	0	0	0
AT1G03495	1.59221	1.59363	2.89394	2.22309	1.80925	2.5575	1.55222	3.88303
AT1G03510	0.97311	1.13641	1.02368	0.663886	0.975032	1.14297	0.988689	2.5243
AT1G03520	2.33567	2.48352	3.98228	2.84672	4.16178	3.57354	2.63924	5.45491
AT1G03530	5.51485	4.30455	8.28964	5.83362	8.84652	7.45528	4.65641	10.5388
AT1G03540	0.421459	0.479968	1.23749	0.42805	1.19963	1.64515	0.58707	1.50266
AT1G03550	1.72438	1.77208	2.54576	2.44136	3.85386	2.24495	2.46538	3.49465
AT1G03560	3.3188	2.12747	4.74896	2.80055	3.47929	1.8701	2.77088	6.49016
AT1G03590	23.4596	16.0146	28.8821	19.6069	26.7743	20.8671	21.8082	32.4172
AT1G03600	24.2605	33.0997	51.8483	40.9529	46.9597	68.3597	35.6678	62.9302
AT1G03610	3.75969	2.81542	5.34219	5.39001	4.48877	5.38699	2.55805	6.88856
AT1G03620	0.5421	1.81218	0.262	0.123195	0.673186	0.88882	1.11227	2.24423
AT1G03630	4.52814	8.09969	13.1375	8.10425	13.1956	11.9554	7.9	14.9152
AT1G03650	1.04318	1.61634	2.64954	2.15198	1.57576	4.20604	1.82051	2.59734
AT1G03660	0	0	1.00941	0	0.604066	0.419246	0.293415	0
AT1G03670	0	0	0	0	0	0	0	0
AT1G03680	35.4416	42.7938	56.5678	53.9857	47.8299	56.8218	45.2961	84.2237
AT1G03687	3.24101	6.51907	6.21999	2.95491	6.37788	7.37397	5.80839	9.30969
AT1G03700	0.953324	0.580541	0.317897	0.128099	0.758106	0	0.099904	1.56798
AT1G03710	36.2385	29.8276	51.9554	41.3867	45.1693	38.3561	32.661	74.3451
AT1G03720	0.588209	0.131904	0	0	0.483591	0.149681	0.067304	0.363439
AT1G03730	16.6403	13.3086	20.9844	20.412	16.9236	12.4505	18.9332	29.2596
AT1G03740	3.33204	3.3539	5.10199	2.48594	4.67634	3.97478	3.29542	5.60775
AT1G03750	1.42518	1.79678	3.70334	1.38823	3.09107	2.62563	1.53573	4.55073
AT1G03760	4.36118	5.98128	7.33842	7.48009	7.91531	9.53943	6.49663	8.92073
AT1G03770	5.23967	4.43728	7.79318	4.59772	6.80967	5.5063	4.11405	6.9379
AT1G03780	0.599717	0.435155	2.48974	1.26828	2.89924	2.93834	1.00326	3.8013
AT1G03790	0.10127	0.046944	0	0	0	0	0	0
AT1G03800	11.8776	8.00991	7.44472	6.09108	13.6411	8.12706	4.60548	4.17081
AT1G03810	0	0	0	0	0	0	0	0
AT1G03820	0.596453	0.28561	0.3626	0	0.334206	0	0.557605	0.596785
AT1G03830	3.65644	2.38009	6.37132	3.95566	6.01828	4.80038	4.06018	6.40692
AT1G03840	0.0456	0	0.270668	0.221435	0.362052	0.156008	0.064869	0.299604
AT1G03850	1.59834	1.75462	2.31198	1.08929	1.26275	1.54899	2.14859	2.60808
AT1G03860	24.1269	26.9006	41.8098	30.7123	34.2954	42.189	25.116	50.7715
AT1G03870	4.73022	6.32274	5.6492	3.12457	3.97041	7.01789	3.10346	6.21807
AT1G03880	0	0	0	0	0	0	0	0
AT1G03890	0.041273	0	0	0	0	0	0	0
AT1G03900	37.7854	39.6186	48.1677	35.3454	49.9701	56.3691	38.7573	78.6741
AT1G03905	3.84391	3.28629	6.05177	6.30532	6.61955	4.68624	4.13386	6.31512
AT1G03910	15.0788	11.3906	20.9532	15.2003	18.9776	18.5511	13.5087	22.5715
AT1G03920	0.422404	0.710225	0.622116	0.643538	1.46115	0.710128	0.52534	1.90165
AT1G03930	3.9815	1.87009	6.14186	3.04693	4.58379	4.72056	4.03017	6.94893
AT1G03940	2.76122	1.61718	2.689	4.01613	2.50423	1.74064	2.47364	4.95673
AT1G03950	6.11948	6.84864	7.87617	8.44632	8.63842	9.6516	8.03474	9.41929
AT1G03960	2.35913	1.84854	2.71814	2.14058	2.5193	2.63685	2.4026	5.37147
AT1G03970	22.1289	17.6685	31.4392	29.0557	24.7883	24.9535	18.7013	33.2478
AT1G03980	1.18851	0	0.233103	0.997607	0.963421	1.26975	0.161276	0.947588
AT1G03982	0	0	0	0	0	0	0	0
AT1G03990	1.16527	0.959583	1.92023	0.806774	0.605285	0.967506	0.55052	1.52591
AT1G04000	54.3207	48.4628	47.7769	44.946	45.5246	47.6437	36.5708	83.2069
AT1G04010	4.99037	7.06644	7.79281	5.3209	7.33233	8.15844	4.91313	10.1068
AT1G04020	3.88548	4.15954	8.2511	4.65535	7.05095	5.01972	3.97797	7.39212
AT1G04030	4.33861	4.82629	8.26123	6.32712	8.5246	10.1676	7.50835	13.2099
AT1G04040	3.04034	1.12609	7.28572	3.3735	10.8238	5.92197	5.39082	8.01441
AT1G04050	2.42271	1.26604	3.80057	2.56265	3.94658	3.48349	3.27902	4.70116
AT1G04070	36.1015	45.2657	43.0253	55.2797	42.1433	53.4676	41.9508	64.3781
AT1G04080	16.3832	16.7514	31.299	14.0416	25.6239	23.1922	20.2527	35.7716
AT1G04090	0.62256	0.525711	1.43842	0.74971	0.962933	0.940765	0.826741	0.782878
AT1G04100	2.35474	1.74922	2.65731	3.55252	2.63689	2.65488	1.73828	4.34481
AT1G04110	0	0.12621	0	0.16958	0.112585	0	0.038668	0.020886
AT1G04120	13.4026	11.2173	19.3765	11.9747	19.9912	15.0232	13.9996	27.3332
AT1G04130	5.88906	6.38187	8.87965	6.5558	7.99959	8.31649	6.32158	12.7852
AT1G04140	17.9076	17.3026	27.9641	19.4931	23.8975	25.7132	18.7771	35.7009
AT1G04150	0.455366	0.51794	0.318471	0.717176	0.44113	1.2048	0.232541	1.69061
AT1G04160	1.69585	1.03915	2.10159	0.93553	2.232	1.43397	0.970025	2.68744
AT1G04170	33.5211	34.6468	52.3919	46.8504	45.8861	51.7007	33.2967	68.5471
AT1G04171	0	0	0	0	0	0	0	0
AT1G04180	0.08016	0	0.606778	0.156416	0	0.073156	0	0
AT1G04190	9.63052	10.2557	19.9954	14.4159	14.6994	14.288	11.8614	19.8472
AT1G04200	8.59567	9.97808	13.6864	8.22237	12.5168	10.9581	9.01263	18.4322
AT1G04210	3.80997	5.13798	8.19564	5.16348	7.91044	6.79138	5.85528	10.6443
AT1G04220	25.3742	21.1634	41.8188	22.0251	41.0308	27.2745	24.5339	50.085
AT1G04230	9.41792	7.39841	10.7695	7.91328	8.8112	11.9862	7.99845	16.4587
AT1G04240	0.366522	0.781912	1.17427	0.401512	0.788312	1.69716	1.02127	0.988314
AT1G04250	7.2278	5.31663	12.7407	8.88004	9.10966	2.23686	7.77369	9.85318
AT1G04260	36.5014	34.2538	41.1498	52.3704	33.5712	44.8783	35.0625	50.7562
AT1G04270	322.359	380.646	474.718	525.649	418.173	469.364	327.055	677.919
AT1G04280	0.373502	0.218046	1.50436	0.179529	0.581233	1.34072	0.820757	0.947188
AT1G04290	10.4471	11.6484	15.803	23.1915	13.7487	10.5409	10.4512	20.2593
AT1G04300	6.10825	7.36074	15.2332	6.91837	12.3805	11.073	8.74959	15.9328
AT1G04310	6.81134	6.27373	11.9906	9.48006	11.2662	10.2109	7.71712	14.0525
AT1G04330	0	0	0	0	0.673124	0	0.210325	0
AT1G04340	19.1549	24.0047	26.4361	22.6432	24.1648	24.6828	16.2929	43.1284
AT1G04350	0.886367	2.17254	2.54864	1.42113	3.11359	1.88566	1.5952	4.53916
AT1G04360	0.241348	0.168359	0.472685	0.42841	0.146297	0.389045	0	0.111126
AT1G04370	0	0	0	0	0	0	0	0
AT1G04380	0.165516	0.385009	20.9685	25.0447	12.0953	15.7779	15.1946	27.1104
AT1G04390	1.30505	1.65642	2.9442	0.832174	1.72031	1.64956	1.90446	4.00934
AT1G04400	9.57224	9.12338	16.8165	10.1984	16.0439	16.3252	12.6849	21.9033
AT1G04410	295.52	324.306	419.626	373.602	351.912	376.982	306.506	492.439
AT1G04420	6.67645	7.49472	10.8349	9.37526	13.0876	14.8823	10.5325	14.5811
AT1G04430	16.1414	13.8172	20.1293	15.093	22.3539	16.6336	13.5864	24.9339
AT1G04440	4.98813	5.49309	11.2195	5.64883	10.4719	12.1617	7.54732	15.0935
AT1G04445	16.2828	21.58	15.0008	7.27851	23.2856	24.3715	8.44378	20.7485
AT1G04450	0.168543	0.071288	0	0	0.16938	0	0	0
AT1G04470	0.253681	0.662827	0.562325	0.072466	0.057527	0.497757	0.071741	0.887072
AT1G04480	251.203	254.464	307.357	331.903	259.704	329.385	215.537	390.681
AT1G04490	0	0.045582	0.465969	0	0.090399	0.47413	0.055567	0.176747
AT1G04500	0	0	0	0	0.060132	0.271274	0	0.353534
AT1G04501	0	0	0	0	0	0	0	0
AT1G04510	13.3028	14.3886	28.9897	18.4648	20.9718	23.816	16.241	32.4556
AT1G04520	0.907014	1.0908	6.01793	6.44627	2.97632	3.96648	2.92268	9.19881
AT1G04530	10.7783	8.41972	19.4258	16.9938	15.8845	11.618	14.4315	22.2073
AT1G04540	1.25564	2.11152	1.76878	1.04618	1.38229	3.16786	0.821268	2.1583
AT1G04550	12.1774	9.67887	11.5092	19.3137	13.1874	11.3472	11.1444	26.6541
AT1G04555	3.10078	5.5437	5.1272	6.87595	8.22868	3.96238	4.35567	11.5313
AT1G04560	0.310761	0.214551	0.255749	0.532542	0.08404	0.242641	0	0
AT1G04570	6.09326	4.25001	5.637	6.77117	6.03799	4.02498	4.62953	9.7084
AT1G04580	4.06105	4.69046	11.0917	5.42469	11.8817	10.278	6.89172	15.9986
AT1G04590	12.8016	9.10225	14.1186	14.2218	15.102	17.3259	11.2414	18.0285
AT1G04600	0.354011	0.142646	0.673357	0.326433	0.461225	0.279885	0.137219	0.644229
AT1G04610	0.126409	1.07801	0.397912	0.274477	0.47828	1.55123	0.283823	1.59477
AT1G04620	3.56452	3.97584	8.73551	4.99889	7.9429	8.04624	4.6295	10.2906
AT1G04625	0.878072	0.926927	0.794722	1.24173	1.6003	1.30986	0.967385	0.856788
AT1G04630	46.3052	45.4685	65.7387	61.2815	62.4537	64.186	48.6033	81.6581
AT1G04635	1.12278	2.94847	2.18303	4.02612	1.78005	4.93587	0.350335	2.2814
AT1G04640	1.23719	2.34663	2.3621	3.37221	2.1919	6.04325	1.99256	2.10277
AT1G04645	18.937	25.1645	66.1	87.3759	61.0089	66.3856	59.4818	88.6843
AT1G04650	0.814694	0.936371	1.88177	1.47782	1.81469	1.62534	0.786082	1.97462
AT1G04660	0.054915	0.199151	0	0.109677	0	4.54736	0.463106	4.52269
AT1G04670	0	0	0	0	0	0	0	0
AT1G04680	11.08	9.61107	27.7073	9.18055	21.5319	5.34919	13.1265	20.4419
AT1G04684	0	0	0	0	0	0	0	0
AT1G04690	75.3166	72.7198	99.9162	84.7833	82.6093	87.6428	67.0678	121.289
AT1G04700	0.812255	0.692683	1.11831	1.24733	1.36108	0.441389	0.473041	1.12019
AT1G04710	16.5081	13.856	18.5557	16.1555	20.4116	17.8174	11.5153	29.6264
AT1G04730	2.21699	1.54421	3.21637	2.34575	2.99595	1.91128	1.50057	3.0434
AT1G04750	47.9312	50.2486	69.1349	84.4748	54.2425	63.3111	51.7271	92.5939
AT1G04760	0.43044	0.721019	3.39563	2.7832	1.32633	2.52655	0.903476	6.12022
AT1G04770	28.3813	20.9863	18.8374	25.4456	28.7463	24.3136	20.7064	37.0368
AT1G04778	0.414052	0.950025	0.239233	3.07902	0.375709	2.8733	1.90529	0
AT1G04780	7.95376	6.18655	13.599	8.77206	13.8622	10.3723	10.6936	15.8812
AT1G04790	4.50878	3.32601	7.43864	3.46564	6.35209	6.75697	4.96576	9.11476
AT1G04800	2.50733	0.411453	2.00733	1.99238	2.56192	0.380074	1.78537	1.00953
AT1G04810	13.0276	14.2998	24.0273	11.7687	18.2054	20.4774	13.0296	27.8327
AT1G04820	214.792	231.265	397.538	365.21	278.38	289.479	248.824	435.816
AT1G04830	4.02942	5.11303	9.82391	6.04639	6.56544	7.41147	4.12036	10.5914
AT1G04840	0.310295	0.171176	0.52104	0.415377	0.200366	0.672443	0.286328	0.379228
AT1G04850	49.0227	43.652	61.8198	64.1138	59.8864	54.9412	51.6821	79.2927
AT1G04860	5.32291	3.83211	8.47108	5.6267	7.45181	7.10358	4.96337	10.8638
AT1G04870	8.04547	9.84539	19.4633	14.2677	16.3367	17.1661	11.0322	20.5997
AT1G04880	2.44973	2.17809	2.87193	1.24141	3.85758	2.809	2.12578	2.51145
AT1G04890	0	0	0	0	0	0	0	0.113498
AT1G04900	3.28588	4.20496	6.86587	6.25114	4.24862	4.29214	3.27641	5.5972
AT1G04910	9.3036	7.90731	11.9487	10.8498	11.0249	12.1592	6.82676	14.7237
AT1G04920	0.087231	0.076856	0.861923	0.370859	0.613902	0.185106	0.571618	0.969066
AT1G04930	1.97544	3.034	1.76851	2.00874	2.41255	1.80279	1.94195	4.55415
AT1G04940	14.7887	14.856	23.2709	24.2958	22.6116	21.9217	16.6848	29.7421
AT1G04945	7.70284	6.66397	12.2136	9.77613	11.1813	11.6263	9.41379	13.6355
AT1G04950	4.89718	6.17703	8.89171	7.07249	8.98009	8.22996	6.78668	13.3817
AT1G04960	7.04146	7.07863	12.8017	8.53509	9.82125	12.7633	7.23961	19.1538
AT1G04970	3.94495	4.94806	9.73017	5.36591	9.25929	9.12907	5.51673	11.309
AT1G04980	14.4731	21.226	19.9371	22.8543	16.9406	31.1865	14.6797	26.2646
AT1G04985	12.1548	17.2249	22.9322	17.235	16.6506	23.299	14.2665	29.6252
AT1G04990	18.7747	18.4654	26.1241	17.7225	23.5368	23.0668	16.8447	32.3157
AT1G05000	0.61556	1.71005	2.30787	1.14356	2.82659	3.48131	1.52275	2.69336
AT1G05010	0.745362	0.148734	3.47528	1.92521	1.26279	1.33718	1.15833	1.31002
AT1G05020	0.166373	0.144898	0.188647	0.142116	0.058114	0.126352	0	0.322269
AT1G05030	2.71084	4.18183	5.69149	3.46623	4.07557	3.61924	3.23018	5.04337
AT1G05040	0	0	0	0	0	0	0	0
AT1G05055	7.46156	7.90231	12.1204	11.4822	12.2579	14.1705	10.3706	19.1931
AT1G05060	7.55999	10.9939	9.30774	11.2319	11.5795	13.0544	9.4728	11.6982
AT1G05065	0	0.456506	0	0.405413	0	0.142108	0	0
AT1G05070	15.8731	13.3301	21.073	20.205	18.6278	24.3771	21.4944	31.4693
AT1G05080	0.020501	0.305618	0.224716	0	0.103686	0.60621	0.256213	0
AT1G05085	0	0	0	0	0	0	0	0
AT1G05090	2.89241	2.46729	6.15816	3.96196	4.63638	3.79864	3.12403	6.98998
AT1G05100	0.987364	0.365426	3.1429	1.0471	0.88715	0.96887	1.27981	1.02358
AT1G05120	9.56702	7.13453	15.7565	8.44174	13.6659	12.7032	11.0684	18.7643
AT1G05136	0.008724	0	0	0.79613	0	0	0	0.067051
AT1G05140	6.09015	5.71251	8.0304	11.2772	8.22507	9.60074	7.02141	11.7537
AT1G05150	11.1406	10.2184	19.4454	13.4631	18.5617	14.9452	11.9683	23.5742
AT1G05160	10.0496	8.07835	16.0051	9.9009	19.169	17.7485	11.962	23.9127
AT1G05170	1.06966	1.80834	2.7103	2.287	2.2065	1.03298	1.73023	2.97601
AT1G05180	10.0653	11.2772	14.9576	11.6447	12.9229	16.2491	9.05132	20.9036
AT1G05190	26.5483	35.0622	49.3113	36.3749	39.3711	50.5888	28.6176	55.8188
AT1G05200	4.53928	3.56867	6.31751	5.48582	7.31169	5.07902	5.33059	9.7545
AT1G05205	43.7802	39.8094	55.76	55.0051	44.4077	53.6471	42.623	66.4398
AT1G05210	8.60507	12.145	11.9642	15.5007	10.9626	15.2338	5.96776	13.5921
AT1G05220	0	0.410767	0.890647	0.771716	1.08424	3.12075	0.492404	2.00007
AT1G05230	14.6657	10.7845	28.846	14.7904	18.7456	16.778	10.7862	22.2515
AT1G05240	0	0.002131	0.028663	0.055311	0.121646	0	0.05567	0
AT1G05250	0	0.001991	0.026795	0.051708	0.113721	0	0.052042	0
AT1G05260	58.4377	90.2875	86.9133	93.5499	62.3326	108.324	60.1483	141.949
AT1G05270	23.4273	20.0714	23.3132	23.9526	24.7774	20.3896	19.3104	38.1677
AT1G05280	2.61467	4.35378	3.0249	2.33215	3.52631	6.98524	2.5076	8.51964
AT1G05290	0	0	0	0	0	0	0	0
AT1G05291	2.18835	1.16487	0.916577	1.80656	1.04067	0.694189	0.844785	1.51851
AT1G05300	0.707677	0.470109	0.597826	0.432837	1.70568	0.507168	0.355205	1.44144
AT1G05310	0.126045	0	0.084619	0.019811	0.125912	0.184723	0.059778	0.362657
AT1G05320	3.6339	2.77141	7.16785	4.10944	6.27182	2.83737	3.02482	4.29611
AT1G05330	0.194616	0	0.303128	0	0	0.360917	0	0.479567
AT1G05340	2.12109	2.65657	20.1309	5.2864	13.8858	27.7803	7.21197	26.2772
AT1G05350	15.9315	19.0179	22.6028	19.4918	26.6416	28.2191	19.4701	32.7116
AT1G05360	4.43532	5.89588	6.57753	6.26986	6.74615	6.59419	5.46692	8.94296
AT1G05370	0.15584	0.144954	2.3344	2.4774	1.20451	2.02419	1.29776	3.13563
AT1G05380	7.40761	7.03398	12.1085	6.82438	9.7859	7.71317	5.75057	13.5229
AT1G05385	4.11571	5.16494	5.60746	5.10769	4.81414	3.6682	7.25366	7.33426
AT1G05400	0.332225	0.653987	0.783675	0.392568	0.441789	0.582721	0.068419	0.713278
AT1G05410	5.54108	5.83907	13.4924	10.9392	11.4395	13.551	8.70952	14.525
AT1G05420	0.587953	0.102726	1.13919	0.803814	1.55355	1.81513	0.496625	3.33986
AT1G05430	12.7468	11.0875	15.9261	18.1249	14.5212	16.2825	12.2962	20.8416
AT1G05440	0.330684	0.195977	3.79229	1.33149	1.60617	3.57361	1.83411	3.03735
AT1G05450	0.638146	1.17465	0.834544	0	1.24303	1.87437	0.909206	0.399735
AT1G05460	6.73746	4.44474	12.1008	7.48437	9.20809	6.89809	7.45228	12.557
AT1G05470	0.431856	0.491863	1.34814	0.360233	0.769359	0.872563	0.69869	1.09713
AT1G05490	20.405	16.6603	39.4847	17.6358	37.2129	23.6159	22.1938	39.5567
AT1G05500	16.9744	18.5736	26.0815	22.5053	23.222	24.2471	20.8243	35.913
AT1G05510	0.090374	0.025381	0.24253	0.191767	0	0.228073	0	0.194324
AT1G05520	10.9215	14.8496	17.3328	11.0501	13.3539	14.9202	10.1888	23.9455
AT1G05530	0	0	0	0	0	0	0	0
AT1G05540	18.5832	11.2744	18.1939	14.3111	15.1166	8.29503	12.4996	22.4692
AT1G05550	0.682804	0.232173	0.872437	0.083083	0.446891	0.53434	0.37598	0.552979
AT1G05560	0.337717	0.562006	1.14259	0.256843	0.9452	1.3157	0.589929	1.41283
AT1G05570	8.44178	8.23755	15.5238	9.25868	16.8438	12.2297	9.94254	20.2596
AT1G05575	0	0	0.401712	0	0.582435	0	0	0.19838
AT1G05577	0.081897	0.113851	0.112036	0	0	0	0	0
AT1G05580	0.739809	1.0462	1.59598	0.453432	0.364863	1.40129	0.414658	2.30811
AT1G05590	10.855	7.93452	13.3426	10.9284	10.1573	9.51274	8.71934	17.1626
AT1G05600	2.75913	2.32087	3.7742	4.07541	4.37168	3.11861	2.41444	3.22383
AT1G05610	0.041563	0	0.122004	0	0	0	0	0
AT1G05615	0	0	0	0	0	0	0	0
AT1G05620	11.7955	8.66915	13.4659	12.8287	12.1375	12.595	10.8669	20.2691
AT1G05630	1.84941	1.28349	3.76693	1.83224	2.2033	2.44815	1.93425	3.91638
AT1G05640	3.30506	2.12023	4.52853	3.27104	5.27302	3.92091	3.56168	5.62184
AT1G05650	0	0	0	0.13624	0.141485	0	0	0
AT1G05660	0	0	0.06659	0	0	0	0	0
AT1G05670	1.21238	1.0857	1.59166	0.693271	0.987581	1.3701	0.350604	3.48754
AT1G05675	0	0	0	0	0	0	0.071001	0
AT1G05680	0.118309	0	0.498532	0.08392	0	0	0.113614	0.258024
AT1G05690	0.752137	0.712675	1.49538	1.17087	0.926314	0.630082	0.671519	2.32534
AT1G05700	0	0	0	0	0	0	0	0
AT1G05710	7.20157	9.1626	8.46465	7.14709	8.89831	9.80479	6.72987	15.4544
AT1G05720	34.985	52.7734	59.461	73.673	54.2657	58.2877	45.6689	81.538
AT1G05730	2.32891	2.12802	3.31622	3.59839	1.74748	4.5468	1.56278	2.62895
AT1G05740	0.005617	0	0	0	0.24217	0.654087	0	0
AT1G05750	1.1454	0.850782	1.33502	1.06932	1.32347	1.15104	1.16233	2.07408
AT1G05760	0.876006	0	0.179946	0	0.958489	0	0	0.820172
AT1G05770	0.157261	0.438073	0.603267	0.243139	0.078784	0.155393	0	0
AT1G05780	4.85429	5.46666	3.8056	4.89877	2.99907	3.89568	5.49496	7.11687
AT1G05785	10.0051	10.196	16.8876	11.1385	8.90229	14.6031	9.70669	15.5296
AT1G05790	2.63102	2.29077	5.09174	1.99708	4.01838	3.81729	3.48169	6.13586
AT1G05800	0	0	0.077884	0	0	0	0	0
AT1G05805	3.44556	3.01944	8.22889	4.48132	5.79564	6.29915	4.76323	8.01936
AT1G05810	1.44701	3.75287	5.58441	3.72192	4.56192	3.67016	4.44498	5.1221
AT1G05820	0.505056	1.03855	0.876655	0.582749	0.564963	1.14533	0.506181	0.635274
AT1G05830	4.50033	3.23964	7.4503	3.46928	6.27587	3.83842	4.60044	8.26762
AT1G05835	1.85928	1.01945	1.76583	2.40857	0.311895	0.061744	0.173113	2.7975
AT1G05840	7.8107	7.85693	15.7577	9.87709	14.845	14.3556	13.8693	24.6416
AT1G05850	312.114	272.8	397.762	301.512	310.031	330.052	286.255	533.497
AT1G05860	6.63477	3.68421	6.71971	4.66117	6.56686	7.03856	6.56728	5.41741
AT1G05870	9.52211	9.22189	11.2464	13.9995	16.4954	12.9888	15.6998	18.3377
AT1G05880	0	0	0	0	0	0	0	0
AT1G05890	5.99002	4.34688	10.107	7.08099	10.3628	7.56093	9.19905	17.3521
AT1G05894	0	0	0	0	0.129517	0.198906	0	0
AT1G05900	1.60661	1.04325	1.64787	1.82557	2.14129	1.73707	1.0306	3.15085
AT1G05910	7.27518	7.00077	13.5298	6.40177	10.6459	10.9303	7.97686	14.5337
AT1G05920	0	0	0	0	0	0	0	0
AT1G05925	0	0	0	0	0	0	0	0
AT1G05930	0	0	0	0	0	0	0	0
AT1G05940	16.6572	20.9293	22.5741	21.8986	21.1714	26.1572	21.1783	36.4494
AT1G05950	5.43671	3.78666	7.43651	3.18756	6.39592	5.09265	4.50643	9.4563
AT1G05960	4.30866	3.49235	6.18039	1.73691	4.94553	4.81329	4.05367	8.39146
AT1G05970	6.71954	9.1633	12.604	14.9496	10.8999	12.6276	11.1839	15.0926
AT1G05990	0	0	0.019206	0	0.186634	0	0	0
AT1G06000	0.254235	0	1.43836	0.318699	0.370407	0.124499	0.62236	0.633182
AT1G06010	14.4803	22.4924	30.5987	37.4739	24.0206	28.8117	19.1771	33.6289
AT1G06020	2.12363	1.34791	2.36947	0.583253	2.85861	1.21108	1.44431	2.58543
AT1G06030	2.9156	5.35883	3.07657	0.445959	2.48998	1.56687	1.93144	2.00807
AT1G06040	26.9117	21.1623	44.845	41.5669	39.9443	34.1872	40.3907	64.0191
AT1G06050	1.26527	2.39495	2.84408	2.53134	2.79865	4.06725	1.73981	3.69802
AT1G06060	5.42593	6.03221	8.17107	6.16502	7.14124	8.2299	6.25805	13.4989
AT1G06070	4.99999	5.28101	10.9011	5.02515	8.03511	6.62472	5.16543	12.3932
AT1G06080	0.942232	3.65901	2.24588	2.18037	1.26825	5.8869	2.36529	7.5535
AT1G06090	0	0	0	0	0.09439	0	0	0.232866
AT1G06100	0.100458	0.023319	0.300005	0	0	0.123487	0.319693	0.17408
AT1G06110	13.5594	13.7008	21.1772	15.2314	19.7901	20.9873	19.1	30.1838
AT1G06120	0	0	0	0	0	0	0	0
AT1G06130	11.7818	10.7609	16.8576	15.8066	15.0641	12.9484	11.7626	20.3391
AT1G06135	0	0	0	0	0	0	0	0
AT1G06137	0	0	0	0	0	0	0	0
AT1G06140	0.562235	0.235459	1.17352	1.06348	1.03322	0.407942	0.640631	0.3294
AT1G06148	0	0	0	0	0	0	0	0
AT1G06149	3.1142	2.33568	6.04306	3.13536	5.66368	3.28418	4.04719	5.60452
AT1G06150	2.99501	2.52316	6.8591	2.82762	5.86814	3.18482	3.90028	4.81182
AT1G06160	0	0	0.321672	0	0.096291	0	0	0
AT1G06170	0	0	0	0	0	0.095941	0.042585	0
AT1G06180	0	0	0.155326	0	0	0.33986	0.130069	0.281379
AT1G06190	6.82075	7.69468	12.0457	9.91181	10.8971	12.7965	8.72032	13.0734
AT1G06200	24.5532	27.5291	38.5648	40.8282	29.0571	30.1731	28.6318	51.122
AT1G06210	15.1027	13.1431	26.0859	19.7736	17.0697	17.482	17.5088	30.2032
AT1G06220	17.1388	15.1033	27.3898	16.4015	26.8651	20.7014	15.6279	34.1722
AT1G06225	0	0	0	0	0	0	0	0
AT1G06230	8.99805	7.40464	17.0992	6.78422	16.6903	10.5484	11.2767	17.9918
AT1G06240	5.22992	4.86801	6.39399	6.99162	6.33114	5.70016	4.07032	11.4373
AT1G06250	0.495992	0.350893	0.243112	0.17748	0.349495	0.155241	0.541435	0.445704
AT1G06260	0	0.105019	0.677535	0.055204	0.220078	0.136294	0.243344	0
AT1G06270	4.41378	3.1777	5.10449	3.27021	5.2351	1.69064	3.19693	6.25461
AT1G06280	0	0	0	0	0	0	0	0
AT1G06290	6.02902	7.7828	10.1409	6.4206	8.94724	10.3703	7.11154	14.0549
AT1G06310	0.083789	0.171414	0.564286	0.258653	0.223152	0.751065	0.052429	1.05068
AT1G06320	0.263724	0.445167	0	0.183425	0	0.490616	0.205595	0.759344
AT1G06330	0	0	0	0	0	0	0	0
AT1G06340	0	0	0	0	0	0	0	0.21063
AT1G06350	2.7383	0.795543	6.14426	2.4096	2.6778	0.108454	1.61822	0.827988
AT1G06360	0	0	0.048689	0.014234	0	0	0	0
AT1G06380	7.67035	5.60418	13.8687	11.7565	9.55472	10.0228	7.37571	12.6573
AT1G06390	15.6852	12.8337	21.4779	13.8369	19.2353	17.7983	15.8732	26.8867
AT1G06400	13.6911	16.5755	29.5239	23.3433	24.3297	25.6878	28.0393	29.3064
AT1G06410	19.665	17.9609	28.0005	20.79	30.9269	26.3384	16.9022	30.4266
AT1G06420	17.9036	10.1905	21.8805	20.9841	19.057	12.7342	15.9937	21.577
AT1G06430	4.57917	6.94704	9.91362	5.19671	10.6014	8.34456	7.38962	13.0157
AT1G06440	1.95734	1.15711	1.25493	0.735498	0.81407	1.21641	0.610847	1.72462
AT1G06450	8.16029	5.49761	9.09846	7.05142	7.27611	7.86932	5.67328	10.0836
AT1G06460	6.06971	6.7823	14.4626	11.4845	16.1745	10.3756	7.63825	22.023
AT1G06470	8.10211	8.40982	10.4757	7.80701	9.90417	7.60584	6.45541	15.2069
AT1G06475	11.9217	8.32111	6.6791	10.291	7.25287	9.20237	10.7437	12.5366
AT1G06490	0.440214	0.379499	0.344042	0.612221	0.412812	0.470575	0.27945	0.761316
AT1G06500	11.6578	12.8803	16.1375	21.4968	14.5046	16.107	13.6985	21.0514
AT1G06510	2.9133	1.61083	4.85721	4.88129	3.80705	3.69708	3.40113	5.76633
AT1G06515	11.3459	15.1595	24.2643	22.6642	18.9441	26.8458	14.8765	26.788
AT1G06520	36.4867	39.3197	49.8858	30.8556	45.3974	40.9365	36.9678	63.1731
AT1G06530	44.6569	33.4476	52.772	51.2273	51.1907	47.1775	41.2052	69.0903
AT1G06540	2.81057	3.70212	3.85169	4.10457	2.42944	2.12253	0.863925	4.39199
AT1G06550	174.362	238.409	235.018	246.007	212.985	250.652	195.81	374.78
AT1G06560	3.11605	2.76746	5.69431	3.15885	4.66914	3.98932	3.67082	5.82892
AT1G06570	17.9006	15.0472	20.4027	17.7083	25.1241	26.2883	19.999	39.693
AT1G06580	1.45399	1.35382	1.40523	2.7629	1.28861	0.776308	1.33903	2.63476
AT1G06590	1.63114	2.29983	4.09446	3.84887	3.22498	2.82859	2.57241	6.25336
AT1G06620	6.09859	2.61043	12.8207	4.32859	5.5191	2.71825	3.74547	3.79365
AT1G06630	7.66315	9.25797	9.55885	6.86538	12.1378	10.9521	8.24499	17.8625
AT1G06640	11.3795	10.0869	22.1236	11.9057	22.2908	14.4544	16.5794	22.9394
AT1G06645	0	0.089021	0	0.108581	0.083108	0	0.106699	0.241886
AT1G06650	2.04549	1.38197	4.28662	1.53116	3.40141	1.67758	2.30862	2.5483
AT1G06660	1.23661	1.21045	8.03846	5.23574	4.83111	8.0941	4.07439	9.82029
AT1G06670	4.57005	3.18427	9.06048	4.41204	8.74751	5.31134	4.42745	8.21819
AT1G06680	67.6055	99.7252	175.459	110.907	131.786	159.786	102.686	187.431
AT1G06690	4.01242	4.89767	6.82067	7.35704	8.69769	5.56982	4.74192	9.11206
AT1G06700	8.78245	10.1003	14.5729	13.1626	14.2583	16.2017	9.92224	19.0597
AT1G06710	0.387419	0.779568	1.34458	0.460528	1.4147	0.737743	0.625682	1.43202
AT1G06720	3.41312	3.08494	7.59093	4.02183	6.61815	4.82806	2.97848	5.95609
AT1G06730	5.89952	5.27003	8.87241	7.56258	7.16561	10.8804	6.44825	10.5538
AT1G06750	0.767411	0.658797	1.24759	0.70302	0.897122	0.894199	0.641631	1.36232
AT1G06760	151.21	126.072	238.693	175.616	213.861	184.379	166.681	254.443
AT1G06770	1.56762	1.63782	2.62612	1.12623	2.70876	2.51009	1.74596	3.95074
AT1G06780	5.83854	3.26022	8.30385	6.01937	6.98075	6.89274	5.52254	9.66419
AT1G06790	8.4514	9.87679	14.9062	11.7175	12.2152	9.59205	10.765	15.3605
AT1G06800	4.34163	2.88588	6.82077	2.49477	5.13835	5.94319	4.13195	7.52368
AT1G06810	0.2949	0	0	0	0	0	0	0
AT1G06820	7.7864	6.96959	9.35976	8.07752	9.56585	8.57739	6.01387	12.1701
AT1G06830	0.142829	0	0	0.034967	0	0	0.208242	0
AT1G06840	2.79961	3.35232	4.17245	2.85385	4.14799	3.59752	2.75811	5.3758
AT1G06850	2.64685	2.558	3.23444	2.63458	1.81227	2.71413	2.02971	2.19783
AT1G06870	9.30957	12.0146	16.3119	13.9848	12.6769	15.6734	11.2164	18.538
AT1G06890	20.4634	22.3333	32.234	23.5691	29.2772	23.1472	21.2911	38.3328
AT1G06900	5.62012	5.64363	8.27039	6.2909	8.95549	6.96131	5.47078	12.2418
AT1G06910	2.11121	1.55713	2.12294	3.28693	3.73827	1.92666	3.2793	3.35091
AT1G06920	0	0	0	0	0	0	0	0
AT1G06923	0	0.074691	0.548134	0	0.333247	0	0	0.101187
AT1G06925	0	0	0	0	0	0	0	0.287632
AT1G06930	0	0	0	0	0	0	0	0.133634
AT1G06950	12.2807	11.4912	23.4514	12.045	21.3684	18.0726	11.6295	26.0061
AT1G06960	10.7947	9.41666	15.4094	16.2503	16.8356	13.2978	16.7897	24.3471
AT1G06970	0	0	0	0	0.062661	0.061	0	0.030375
AT1G06980	0	0	0.433893	0.31572	0	0.259151	0	0.758123
AT1G06990	0	0	0	0	0	0	0	0
AT1G07000	1.65887	2.13333	1.61115	1.63892	2.2271	1.42462	1.76324	1.9919
AT1G07010	3.22417	3.21943	4.36129	4.08802	5.20992	4.45759	3.01946	7.23649
AT1G07020	18.8657	22.2174	28.1224	30.821	19.3144	22.9273	18.9055	34.2284
AT1G07025	0	0	0	0	0	0	0	0
AT1G07030	12.9227	10.2559	17.5095	10.4404	14.8615	17.0876	13.6989	24.345
AT1G07040	11.4929	14.4263	22.2642	17.1861	21.4456	23.1642	18.1057	34.278
AT1G07050	0.243656	0.853809	1.85693	1.53383	0.428012	0.502547	0.592848	0.481554
AT1G07060	0.158586	0.064686	0.800264	0	0.279146	0	0	0.339036
AT1G07070	21.9449	29.5662	50.3823	42.2892	37.0215	37.379	25.3684	51.0135
AT1G07080	112.148	112.426	154.832	110.915	132.845	155.048	125.087	217.314
AT1G07090	155.074	162.455	166.341	174.026	145.981	182.613	138.356	287.519
AT1G07110	5.63847	4.72026	11.535	6.28083	10.2223	6.96135	6.72928	13.1416
AT1G07120	0.450475	0.941883	1.00876	0.556311	0.876837	1.26159	0.368776	0.416458
AT1G07130	5.9553	6.27271	8.53067	10.1179	6.59825	7.43372	7.63052	14.2858
AT1G07135	11.2515	14.9618	56.3925	35.0644	8.91213	15.306	15.8778	16.5598
AT1G07140	72.7159	64.0514	87.8959	85.7973	82.1963	86.5707	63.2846	106.978
AT1G07150	0.536371	0.128012	1.38036	0.8256	0.162291	0.561158	0.29318	0.16638
AT1G07160	0	0	0	0	0	0.211451	0	0.078632
AT1G07170	16.058	18.5941	23.5287	27.3382	19.9191	26.4248	22.3931	29.4132
AT1G07175	0	0	0	0	0	0	0	0
AT1G07180	0.184033	0.391255	0.321692	0.32308	0.800677	0.204431	0.740136	0.885305
AT1G07190	0	0	0	0	0	0	0	0
AT1G07200	4.22976	4.62883	7.68221	4.78359	6.72889	5.978	6.53181	8.42825
AT1G07210	15.1152	19.3145	23.876	21.5398	17.8028	18.3843	15.6557	31.106
AT1G07220	2.25796	1.54623	2.45347	2.65462	2.38139	2.39077	1.72069	2.20823
AT1G07230	15.3998	17.6791	29.8665	18.1706	25.8683	26.9797	19.979	36.5643
AT1G07240	0.595151	0.786557	1.38939	1.86616	1.58071	2.30225	1.07526	1.36288
AT1G07250	27.465	21.4826	26.9549	25.2227	29.8489	30.3792	22.8634	43.9887
AT1G07260	4.78889	6.78443	4.5878	5.68163	3.97948	7.64032	3.92671	7.57865
AT1G07270	0.828977	0.705094	0.8812	0.719546	1.62584	1.02987	0.881202	1.77502
AT1G07280	4.1427	4.77261	8.24078	6.37245	11.3515	9.22856	8.14588	18.4453
AT1G07290	0.546354	0.695862	1.27174	1.85316	0.45444	1.66253	1.38832	2.89418
AT1G07300	1.82171	0.562613	4.02406	0.624636	1.66193	1.37264	0.599783	2.05073
AT1G07310	25.7964	30.1893	39.429	33.8776	32.3173	41.095	27.6951	51.634
AT1G07320	57.1029	52.3496	77.8041	67.2471	74.0218	74.5811	58.4949	98.5245
AT1G07330	0	0.046834	0.190328	0	0.088118	0	0	0
AT1G07340	0.069676	0.125861	0	0	0.154238	0	0	0
AT1G07350	11.7421	13.397	22.055	11.7782	13.7105	22.2784	13.8087	27.4803
AT1G07360	15.839	13.6733	23.4922	15.9539	20.1262	22.186	16.7722	31.4089
AT1G07370	33.9812	35.8025	50.0157	48.3201	36.8652	37.6841	36.2366	50.5632
AT1G07380	1.71635	1.69576	2.75059	2.90958	3.35612	4.00859	2.71445	5.37246
AT1G07390	0.332821	0.248547	0.548502	0.287486	0.267446	0.893334	0.381677	0.494624
AT1G07400	1.61375	4.69996	4.34698	3.66483	3.20191	15.0122	1.74858	11.765
AT1G07410	3.59334	6.47161	5.46632	6.61715	5.36766	4.90841	5.27065	8.70121
AT1G07420	21.9267	24.9116	33.5781	31.1088	26.9947	33.8824	24.5806	38.8523
AT1G07430	1.57705	1.80741	4.19583	1.65834	3.46871	2.12654	1.52749	3.86008
AT1G07440	1.95191	3.44576	3.77043	3.42988	2.71458	2.73497	3.02596	4.41782
AT1G07450	0.066867	0	0.615285	0.213448	0.594487	0.423023	0.24333	0
AT1G07460	0	0	0	0	0	0	0	0
AT1G07470	7.94963	7.68994	13.8584	12.3792	13.0943	12.1885	9.90399	14.8702
AT1G07473	0	0.187802	6.41903	10.437	0.927332	2.2372	2.2289	5.93746
AT1G07476	0	0	1.6963	3.42204	1.18268	0.957149	0.369406	0.130929
AT1G07480	6.78351	6.71368	10.9287	9.15254	9.53389	11.6272	7.17404	14.8073
AT1G07485	0.263857	0.108023	1.30113	0	0.127149	0	0.142334	0
AT1G07490	0.558525	0.111388	1.34167	0	0.222779	0	0.146769	0
AT1G07500	0	0	0.954944	0	0.328477	2.349	1.37225	0.912419
AT1G07510	19.8	15.7937	29.5896	20.485	23.916	23.6404	18.9631	32.6441
AT1G07520	1.8841	1.47797	3.18588	2.7611	2.29808	2.1949	3.11603	4.31692
AT1G07530	7.7692	4.69221	11.5939	8.55519	13.3514	11.0607	9.26907	13.6588
AT1G07540	0.039963	0	0	0	0	0	0	0
AT1G07550	0	0	0	0	0	0	0	0
AT1G07560	0	0.052592	0	0	0	0	0	0
AT1G07570	10.4402	9.43279	14.8227	8.72337	10.6149	7.88824	11.4509	17.1049
AT1G07590	2.27836	2.93403	4.99641	8.37758	4.49029	6.23399	2.93225	11.075
AT1G07600	11.0575	19.2859	26.751	63.6126	23.6836	42.2004	19.8315	75.5857
AT1G07610	1.38352	4.80493	1.05266	2.989	1.15152	2.35625	0.826572	4.91188
AT1G07615	4.96523	4.167	5.81209	5.70128	7.25419	6.27197	4.07813	5.17572
AT1G07620	0	0	0	0	0.161332	0.141953	0	0.195389
AT1G07630	3.90882	1.86803	5.10604	4.30813	4.88813	4.86442	5.54083	8.7929
AT1G07640	20.2345	15.1014	29.1002	19.7215	26.3286	12.939	18.0307	34.9589
AT1G07645	0	0	0	0.167499	0.112777	0.821931	0	0
AT1G07650	2.8467	1.85865	5.18332	1.96374	6.57794	4.05347	4.29331	7.90671
AT1G07660	48.1152	47.996	68.0812	84.9634	46.6945	50.3378	47.4571	86.3492
AT1G07670	33.6047	40.29	51.7379	29.4172	46.4498	57.3301	33.0812	70.057
AT1G07680	0.190997	0.106296	0	0	0	0.154799	0	0
AT1G07690	1.64924	1.98066	1.2377	2.14185	1.28755	1.20057	0.870899	1.40314
AT1G07700	4.59541	2.99601	6.49659	2.91442	5.65458	3.98204	3.14418	5.43819
AT1G07705	5.17376	5.65587	8.76872	4.47376	7.62098	7.14161	4.89658	10.7818
AT1G07710	12.7954	15.081	12.7363	13.1276	14.6958	15.0288	13.019	24.3575
AT1G07720	88.5392	94.838	92.2044	97.8726	90.8762	116.766	86.7912	172.037
AT1G07725	4.03936	2.86171	4.70129	3.42465	4.41324	5.01492	3.82975	7.95947
AT1G07730	1.98077	1.54662	2.51331	2.42986	2.76129	3.8946	1.69123	3.34422
AT1G07740	1.7225	1.34374	2.00195	1.95456	2.13073	2.79635	1.47022	3.21699
AT1G07745	0.756541	0.995907	1.79903	1.45668	1.47148	0.871964	0.804939	3.24903
AT1G07747	0.198609	1.93514	0.41594	0	0.63918	0.240113	0.140217	0.581517
AT1G07750	307.487	307.969	340	317.003	293.711	364.862	279.725	499.438
AT1G07770	194.899	272.817	335.207	400.054	299.133	362.357	253.378	443.545
AT1G07780	6.40861	7.53024	10.7736	9.38595	9.72311	9.63402	8.48326	14.7439
AT1G07790	66.2758	47.3797	87.5731	77.21	62.1282	64.3692	55.7115	94.8009
AT1G07795	9.27622	8.64938	9.16984	21.5472	6.78908	14.6682	6.04082	15.1677
AT1G07810	15.4947	15.727	23.4748	16.3181	21.2191	24.339	16.5075	31.7119
AT1G07820	233.031	244.833	275.541	352.725	238.767	282.194	216.871	357.599
AT1G07830	18.9203	17.896	23.787	26.2911	25.1446	23.2795	17.303	34.3979
AT1G07840	9.07218	7.1177	11.7882	11.3384	11.8416	11.9478	8.05139	16.8951
AT1G07850	0	0.00478	0.149098	0.156691	0	0.130626	0	0
AT1G07860	0	0	0.203571	0	0	0	0	0
AT1G07870	10.4625	9.50249	14.0553	12.728	14.5148	17.14	12.1708	26.7219
AT1G07880	0.240614	0.108523	1.32333	0.483597	0.39139	0.382451	0.064394	0
AT1G07885	1.36511	0	0.208694	0.68704	0	0	0	0
AT1G07890	700.048	832.097	900.336	942.297	703.113	844.167	697.386	1195.49
AT1G07900	0	0	0	0	0.395626	0.810385	0.153362	0.715172
AT1G07901	1.48218	1.66127	1.94494	1.95375	2.35265	2.13076	3.37069	3.90179
AT1G07910	2.54003	2.15224	3.96938	2.38989	2.99996	3.03106	2.3596	6.5682
AT1G07920	436.174	453.574	674.031	512.056	603.916	651.084	465.21	839.045
AT1G07930	331.153	385.883	536.662	403.611	480.282	553.116	346.605	674.77
AT1G07940	255.995	276.689	389.621	339.406	355.137	378.089	261.492	509.224
AT1G07950	14.1654	10.8011	15.0694	18.0605	14.6589	26.4613	13.205	27.4892
AT1G07960	13.9625	21.435	23.9631	24.222	21.5193	27.7113	22.0675	34.8433
AT1G07970	6.7069	7.39291	10.5727	9.33423	8.63041	11.5765	6.79226	12.9779
AT1G07980	16.1191	15.2107	18.7633	16.8247	20.1313	23.0919	15.1628	25.6055
AT1G07985	0	0	0.28357	0	0.474746	0.973427	0.136669	0.758936
AT1G07990	10.8993	7.76424	14.809	10.1504	14.8237	11.5661	12.0988	17.7061
AT1G08000	4.5967	6.55682	6.5424	4.11749	5.45486	8.303	5.72703	10.1268
AT1G08005	0	0	0	0	0	0	0	2.33142
AT1G08010	9.70118	9.07783	16.7348	10.2091	11.4746	12.3272	9.18623	21.0186
AT1G08030	7.07121	7.36953	12.1985	7.20656	9.29333	9.42628	7.72635	13.8204
AT1G08032	0	0	0	0	0	0	0	0
AT1G08035	0.39478	0	0.587209	0	0.245078	1.20283	0.045121	1.47213
AT1G08040	19.109	15.9781	29.2375	21.34	24.4673	24.256	17.7921	35.1509
AT1G08050	1.69312	1.6908	2.59562	1.23434	2.20005	2.96606	1.0133	3.04566
AT1G08060	2.56136	2.02757	5.87495	2.10169	5.57982	3.28768	2.35793	4.56833
AT1G08065	0.211988	0.392219	1.08791	0.593545	0.435251	1.08392	0.15697	0.768413
AT1G08070	0.492242	0.82849	1.06769	0.802018	0.676105	0.783177	0.570508	0.99646
AT1G08080	0	0	0	0	0	0	0	0
AT1G08090	0	0	0	0	0	0	0	0
AT1G08100	0	0	0	0	0	0	0	0
AT1G08110	41.4322	41.1975	61.4164	53.5468	45.3028	49.3138	41.2096	79.0266
AT1G08120	0	0	0	0	0	0	0.015282	0.320013
AT1G08125	8.41036	8.35984	11.1973	13.2009	14.2402	10.8176	10.9986	21.9755
AT1G08130	9.04109	6.74427	14.0446	10.0125	11.0426	8.5893	7.50352	13.8972
AT1G08135	0	0	0.147916	0	0	0	0	0
AT1G08140	0.216649	0.26664	0.547171	0	0	0.15561	0.080906	0.239867
AT1G08150	0.192202	0.222583	0.599248	0.146841	0.109302	0.249193	0.125095	0.606344
AT1G08160	0.241458	0.600135	0.431297	0.298472	1.12164	0.654469	0.755059	2.0738
AT1G08165	1.54334	0.88756	1.05906	1.87433	2.27897	0.347487	0.894124	0.797808
AT1G08170	0	0	0	0	0	0	0.048271	0
AT1G08180	8.32662	7.05641	9.52966	7.61816	5.8317	7.38903	4.48336	10.1861
AT1G08190	34.3003	33.5019	43.0643	29.2746	37.4861	38.3633	26.3731	49.2926
AT1G08200	55.6724	45.0196	82.4783	52.0901	85.916	58.0357	65.6679	100.836
AT1G08210	3.22402	3.55941	6.58884	8.94028	5.14559	6.99118	4.79278	10.8864
AT1G08220	4.00462	4.90722	6.62299	6.19474	4.57941	4.27942	1.64364	6.80576
AT1G08230	0.448341	0	0.783481	0.421292	0.410783	1.00582	0.684671	1.06034
AT1G08250	5.18342	6.74981	7.34389	7.93344	5.88094	8.5501	6.73796	12.6285
AT1G08260	2.39107	1.76365	5.53321	2.14615	4.4005	3.04529	2.52119	4.45587
AT1G08270	1.46865	0.690508	5.70695	3.60967	2.11624	5.5042	1.85854	4.57232
AT1G08280	4.58989	4.88093	4.80356	3.98796	5.18403	3.65423	4.65856	6.21229
AT1G08290	0.810045	0.384672	0.421342	0.599826	0.851908	0.369059	0.682121	1.12731
AT1G08300	0.710008	0.406856	1.3512	0.325874	0.914878	0.278273	0.44111	0.88655
AT1G08310	0.036082	0	0.087187	0.095256	0	0	0	0
AT1G08315	6.0621	7.25816	8.50152	9.9153	8.31589	11.8644	8.43313	12.2236
AT1G08320	0.020854	0.086861	0.392273	0.059631	0.625829	0.123251	0.229409	0.564371
AT1G08340	1.58809	1.49188	2.9791	0.797293	3.4234	1.52856	2.46879	3.3418
AT1G08350	7.30725	8.80656	13.0427	8.77566	11.6579	10.006	7.58114	15.4664
AT1G08360	131.707	154.662	217.019	216.446	171.299	200.894	146.322	269.139
AT1G08370	18.9502	20.6351	26.5429	16.0799	23.1092	24.917	19.057	38.5171
AT1G08380	91.8757	112.868	208.285	172.453	121.842	172.682	113.155	185.801
AT1G08390	9.96643	6.0195	11.8524	11.0352	7.56055	8.89231	5.30074	15.4693
AT1G08400	1.42937	1.83704	2.37661	2.11238	2.3386	2.35142	1.96918	3.38176
AT1G08410	3.4236	3.80949	6.43374	4.02607	6.01738	5.21378	3.31341	7.55684
AT1G08420	7.23341	6.86301	11.3128	5.85974	10.5169	9.48059	8.12222	16.7445
AT1G08430	0	0	0.103207	0	0	0.290188	0	0
AT1G08440	0	0	0.068179	0	0	0	0	0
AT1G08450	1.71488	0.866014	2.84492	1.5924	3.2806	2.65846	3.23556	4.26683
AT1G08460	11.508	9.05612	14.5434	13.2163	15.4091	18.4825	11.4955	22.5797
AT1G08465	0.829319	1.51089	2.20431	1.87151	1.65253	1.00872	1.93054	1.5669
AT1G08470	12.9379	11.8148	17.2658	15.153	18.8776	13.1469	13.2133	26.0667
AT1G08480	73.4064	79.5362	94.9145	109.257	78.3778	85.9875	71.0936	125.273
AT1G08490	5.30946	5.03762	6.41155	7.94874	9.15097	8.25211	7.03853	11.0765
AT1G08500	0.366425	0	0.162981	0.172175	0.322973	0	0.089916	0.373027
AT1G08510	30.0391	23.9749	40.8453	24.4436	36.4803	32.9115	23.2502	53.3754
AT1G08520	11.0395	9.58245	14.0943	10.5034	14.6123	17.5895	10.7603	18.2469
AT1G08530	7.17687	7.91986	8.98678	8.90152	6.91833	8.34032	8.62443	15.2595
AT1G08540	5.44408	4.34746	9.62979	5.59003	7.64845	6.53063	5.1242	9.51803
AT1G08550	3.5334	1.75633	5.42971	3.24992	4.12396	3.69297	3.43672	5.7899
AT1G08560	3.89479	1.52522	75.0597	108.9	45.6154	53.002	63.3376	104.79
AT1G08570	8.46656	9.8245	20.4683	15.515	20.2825	21.8957	16.6799	25.6122
AT1G08580	32.8447	43.1137	56.6063	63.7774	49.8908	54.7046	39.7402	84.8029
AT1G08590	0.88489	0.728543	1.8915	0.439472	1.52006	0.92221	1.3836	1.92671
AT1G08600	5.51542	4.31253	10.7274	5.91146	9.29444	5.41711	6.04106	8.94866
AT1G08610	0.736462	0.481235	0.984053	1.35337	1.48402	1.14531	1.20134	2.54814
AT1G08620	4.32852	4.4432	8.66527	3.44243	8.22034	3.9305	4.83781	9.91638
AT1G08630	12.4347	11.3378	30.9994	26.1168	42.4907	33.7922	32.6977	55.7522
AT1G08640	12.7891	17.797	23.0583	23.2861	19.8484	21.6346	13.5227	29.225
AT1G08650	6.32078	8.05312	15.8815	7.87111	11.3685	11.13	9.37718	18.2903
AT1G08660	10.6189	10.3264	14.7221	11.4948	11.9159	12.2774	11.1876	19.2302
AT1G08670	0	0	0	0	0	0	0	0
AT1G08680	3.56908	3.39533	6.74113	2.80331	4.67694	6.54798	2.66836	8.29459
AT1G08695	0	0	0	0	0	0	0	0
AT1G08700	37.8043	37.2389	43.7855	43.4784	43.8543	46.1918	35.2618	69.8731
AT1G08710	5.20922	2.90905	8.68018	3.79285	5.35518	6.64367	3.86091	8.20365
AT1G08720	2.8818	2.95957	5.60989	3.4541	5.28371	4.38317	3.65764	8.06996
AT1G08730	0.05412	0.065608	0.212653	0.221702	0.192201	0.106836	0.024854	0.025365
AT1G08750	6.35778	5.66147	7.81409	9.72212	9.12764	6.97411	6.41514	12.2504
AT1G08760	8.93257	7.81776	13.7839	10.4884	12.9971	10.0768	10.968	16.4106
AT1G08770	13.1058	22.059	21.3599	19.1701	15.0243	30.5106	16.7452	41.9957
AT1G08780	29.5642	30.0485	40.4956	40.1662	32.0178	46.0615	30.4377	59.0301
AT1G08790	0	0	0	0	0	0	0	0
AT1G08800	9.89355	6.91073	14.3943	6.74038	12.0898	7.39267	8.42694	11.6309
AT1G08810	29.1357	22.4862	37.0766	31.7204	30.9442	21.6039	23.4123	40.6262
AT1G08820	27.8586	31.5864	40.5072	33.7952	41.4629	43.2546	38.482	62.383
AT1G08830	509.746	474.084	648.182	698.095	451.576	482.377	447.332	715.923
AT1G08840	0.71765	0.591388	1.62279	0.678885	1.39877	0.691984	0.596857	1.44336
AT1G08845	5.75246	4.51325	5.35564	7.10336	3.76074	7.59328	6.07878	7.76133
AT1G08860	4.19879	5.18018	5.9768	5.08179	6.17804	8.24092	3.80717	10.317
AT1G08880	78.7968	88.5408	123.976	130.973	92.5387	116.473	73.9825	164.777
AT1G08890	0.184698	0.389343	0.73352	0.095632	0.246902	0.064139	0.462087	0.358015
AT1G08900	0.27681	0.266304	0.872195	0.156266	0.443673	0.407461	0.825877	0.501999
AT1G08910	4.21234	3.36062	7.49811	3.04988	6.29561	5.68046	4.18697	9.1371
AT1G08920	10.4513	15.0482	10.0941	12.7864	15.9789	20.5779	12.5204	23.6396
AT1G08930	0.756302	0.22356	2.69168	0.438532	0.769094	0.178567	0.767501	0.6132
AT1G08940	3.46124	2.20928	4.17358	5.70272	2.43974	1.48239	1.63099	4.52672
AT1G08960	2.93909	4.38028	4.3086	3.58399	3.8744	5.66319	3.01448	7.09421
AT1G08970	45.5089	47.0737	61.4142	67.534	60.6936	63.4311	48.987	87.8854
AT1G08980	7.39196	11.8085	24.8344	18.0901	18.055	30.5394	22.1801	42.256
AT1G08985	0.403716	1.69273	3.32526	4.28	1.59082	5.80565	0.978857	1.99072
AT1G08990	0.034832	0.461404	0.238802	0.52515	0.103349	0.172247	0.246169	0.804564
AT1G09000	3.21572	2.3817	3.81712	3.17905	3.82152	3.4454	2.13753	6.00669
AT1G09010	5.90801	6.29029	11.964	6.25263	8.36416	10.9991	8.00054	12.473
AT1G09020	15.6659	15.4661	20.3354	13.7807	17.766	20.2796	13.9518	30.3217
AT1G09026	0	0	0	0	0	0	0	0
AT1G09030	0	0	0	0	0	0	0	0
AT1G09040	1.15001	1.07013	2.02861	1.07953	2.14463	0.809949	1.62067	2.12041
AT1G09050	1.03178	0.522479	1.64421	0.960698	1.17666	1.58731	1.05898	1.55598
AT1G09060	8.2813	5.1386	12.1457	8.42033	12.4181	9.73065	8.61842	13.9284
AT1G09070	144.995	107.417	192.127	138.947	126.264	130.572	126.234	188.639
AT1G09080	0	0.213792	0.075482	0	0	0.048438	0.124048	0
AT1G09090	0.048047	0	0	0	0	0	0	0
AT1G09100	24.8767	20.6801	35.3751	22.458	29.5326	30.3121	20.2627	42.5967
AT1G09130	30.3609	36.3961	49.5933	39.3275	42.4182	52.0132	32.9226	73.2457
AT1G09140	47.0019	51.4548	52.2955	43.2152	38.5068	60.0416	39.6397	96.4981
AT1G09150	23.5468	22.9102	35.9618	35.4752	30.6759	33.5687	29.0837	52.7054
AT1G09155	1.40118	3.88448	3.67146	3.32648	3.3247	6.75387	2.81175	6.4189
AT1G09157	0	0.262284	0.510427	0	0	0	0	0
AT1G09160	7.38054	7.98202	8.65061	8.70638	11.1887	8.47996	10.0171	15.0748
AT1G09170	0	0	0	0	0	0	0	0
AT1G09176	0	0	0.24555	0	0	0	0	0
AT1G09180	2.00036	0.805769	2.41227	1.41531	1.76699	1.04889	1.50909	1.23517
AT1G09190	2.7129	2.47869	2.54358	2.87989	3.38226	2.00638	1.74258	3.39133
AT1G09195	1.68358	1.24975	1.92402	1.35469	1.70874	1.7945	1.42437	3.13027
AT1G09200	230.575	180.881	289.929	239.467	188.976	194.656	167.306	282.96
AT1G09210	188.527	197.935	253.294	197.984	208.189	232.391	169.586	268.037
AT1G09220	0.604032	0.891451	1.29014	2.68522	1.37805	1.63519	0.836778	1.79733
AT1G09230	2.17083	2.47088	6.54148	2.92347	3.8394	6.10512	3.89331	5.89137
AT1G09240	0.185006	0	0	0.375358	0.150004	0.21635	0.906583	1.09562
AT1G09245	0	0	0	0	0	0	0	0
AT1G09250	1.73029	0.588522	2.17986	1.50067	1.13961	1.30922	1.11944	2.26849
AT1G09260	0	0	0	0	0	0	0	0
AT1G09270	25.1521	24.2651	34.749	25.5294	31.2462	32.7902	21.2267	46.5998
AT1G09280	3.65833	5.55702	6.76563	5.15172	7.65218	6.94092	5.0384	9.84959
AT1G09290	5.48071	6.14117	9.4868	8.18683	6.55953	6.23811	7.57636	10.1098
AT1G09300	3.05411	3.64765	3.31779	3.32147	5.49326	4.77824	4.39248	5.8818
AT1G09310	61.8785	52.1671	130.173	60.0438	134.977	75.1687	76.4889	175.834
AT1G09320	3.86401	3.8518	7.16196	5.14201	6.30509	8.22677	3.81753	6.15275
AT1G09330	29.7428	35.8466	42.851	43.1028	33.8513	43.2249	29.8542	54.6162
AT1G09340	11.7229	9.61854	22.76	12.5822	18.5967	9.66302	11.7486	23.07
AT1G09350	0.166881	0.026886	0	0.217162	0	0.115799	0.122218	0.290679
AT1G09360	0	0.334496	0.337027	0	0	0.803647	0.183988	0
AT1G09370	97.8996	157.459	133.743	188.333	95.2101	192.128	94.2815	206.312
AT1G09380	3.56398	8.43522	19.0902	14.0221	9.76954	22.638	10.4602	16.7225
AT1G09390	33.2717	25.3301	44.5158	30.9217	31.1085	29.9427	29.8984	43.2802
AT1G09400	0.360848	0	0.133519	0.133385	0.283689	0	0.112458	1.01125
AT1G09410	0.980068	0.414703	1.02658	0.619922	0.924713	0.818584	0.313004	0.672758
AT1G09415	0.106107	0.421281	0	1.19774	0.508804	1.44037	0	0.329922
AT1G09420	0.815416	0.728238	1.1679	1.22036	2.40031	2.26668	2.62485	3.01698
AT1G09430	23.1576	22.8005	29.4369	21.7973	28.7266	29.9383	22.5903	48.4603
AT1G09440	17.6935	16.3807	23.2422	19.3269	21.041	20.7331	16.4468	31.0413
AT1G09450	1.14001	0.766539	2.69975	2.41907	2.50925	2.33247	1.29125	2.77727
AT1G09460	3.90347	2.81208	6.06813	5.08585	3.51179	4.39098	4.0309	9.36029
AT1G09470	9.14771	6.81202	15.2198	13.9882	10.5289	7.6475	11.617	14.9247
AT1G09480	1.00735	0.908476	2.04019	2.01048	1.40718	0.156862	1.05655	1.57451
AT1G09483	0.032657	0	0.3127	0	0	0	1.10932	0.079682
AT1G09490	5.67277	6.79602	11.859	8.88943	8.96813	9.95198	8.46012	13.4731
AT1G09500	0.045372	0.481029	7.57712	5.51473	7.76921	6.54067	5.18451	10.315
AT1G09510	15.1588	18.4668	13.8145	12.4982	20.8243	11.7783	9.65113	17.1659
AT1G09520	5.80983	5.91517	10.2841	6.82007	8.53829	10.9205	7.51687	13.8191
AT1G09530	0.212233	0.573432	0.566095	0.329547	0.866859	0.716923	0.20313	0.482795
AT1G09540	9.58045	12.2338	17.4328	14.669	19.9217	21.0126	14.6374	39.067
AT1G09550	6.53364	6.04784	6.61785	3.74011	7.24227	8.60128	4.81304	10.1002
AT1G09560	33.6278	41.6892	48.417	41.3653	42.3737	52.6341	35.757	78.5811
AT1G09570	15.4343	10.5871	24.4567	13.3774	25.7849	18.9333	18.4068	28.2177
AT1G09575	5.09924	4.43368	9.34957	8.15674	7.17295	5.78846	5.39979	9.86233
AT1G09580	12.8312	10.7943	16.0941	18.2523	16.0248	14.018	13.5247	23.3917
AT1G09590	330.128	350.985	477.928	392.268	394.603	481.918	345.155	643.138
AT1G09600	0.315122	0.113423	0.469376	1.01491	0.731543	0.29706	0.504387	0.519468
AT1G09610	4.88273	5.24146	8.61126	6.52661	5.16941	6.58136	4.19637	10.211
AT1G09620	22.0004	23.7595	40.3353	23.6231	37.9418	35.2914	27.6353	50.2848
AT1G09625	0	0	0	0	0	0	0	0
AT1G09630	14.1107	13.1344	24.2068	21.1971	15.9387	14.2563	16.1416	27.2672
AT1G09640	88.2134	90.3804	140.313	110.643	120.984	147.808	99.7257	179.499
AT1G09645	19.8814	27.109	24.3123	34.1588	25.1251	25.2335	28.1079	36.5099
AT1G09650	1.1323	1.26165	1.07615	1.39612	1.52839	1.45962	0.691026	0.888228
AT1G09660	16.3497	17.4647	27.2984	23.1922	19.8031	21.0889	16.7441	34.8533
AT1G09665	0	0	0	0	0	0	0	0
AT1G09680	0.951233	1.09264	1.65698	1.64645	1.55962	1.28497	1.15586	1.6979
AT1G09690	448.407	456.007	600.513	611.499	481.064	570.881	455.313	845.923
AT1G09700	11.1407	10.4399	14.4402	9.25969	12.804	11.9748	9.76014	18.8349
AT1G09710	2.84999	2.62259	5.01373	2.77552	3.97516	3.3716	2.98471	4.75523
AT1G09720	0	0	0	0	0	0	0	0.037315
AT1G09730	6.75952	4.94233	10.6537	7.11326	10.4146	9.44352	6.77056	11.2302
AT1G09740	0.10798	0.447197	1.07816	0.721162	0.897011	0.451175	0.802377	0.275571
AT1G09750	2.20481	1.36691	3.26004	1.98743	2.17874	2.1982	0.973024	1.32837
AT1G09760	19.1456	18.0365	23.9973	27.0795	23.2024	24.6876	19.4061	29.4367
AT1G09770	20.5804	15.4425	32.2016	19.7244	32.5118	25.9054	23.2971	39.7595
AT1G09780	76.4883	68.7626	93.9889	84.7856	84.2181	80.9788	65.3184	117.348
AT1G09790	40.5662	57.1629	53.5364	38.6413	38.7137	61.5049	41.4042	84.0698
AT1G09794	8.33666	6.28834	8.12843	9.25041	5.28164	9.49271	6.29778	7.73886
AT1G09795	17.4544	21.4862	32.8038	26.8401	31.7503	33.113	25.4484	51.3146
AT1G09800	3.15223	3.37654	4.74437	3.31065	4.71625	5.70593	3.40931	5.95462
AT1G09810	2.02169	2.42428	4.01605	2.81675	2.22416	3.50077	3.0263	2.77581
AT1G09812	0	0	0.034393	0	0	0	0.934776	3.08862
AT1G09815	28.667	32.3274	46.5	58.8376	45.5451	46.4109	44.8944	68.4998
AT1G09820	3.19379	1.76691	3.35366	2.37373	3.05196	3.29531	2.61882	5.50471
AT1G09830	12.6473	12.3616	13.9543	14.6527	14.6526	15.7305	11.3058	19.5862
AT1G09840	8.0076	11.1319	12.9676	9.56573	13.9023	15.4606	7.70721	20.9403
AT1G09850	4.12698	3.08639	5.94403	4.14422	3.24658	3.731	2.20237	6.09098
AT1G09860	0	0	0	0	0	0	0	0
AT1G09870	14.1648	13.5678	21.2183	14.7125	19.0218	17.3276	13.0689	27.6151
AT1G09880	3.7769	2.84843	6.61743	1.45819	7.25436	4.21915	2.6386	3.55464
AT1G09890	0.064128	0.309444	0	0	0.180902	0.479903	0.205119	0.475811
AT1G09900	4.23585	3.38341	6.05085	5.15323	6.14218	6.58117	5.29405	10.0511
AT1G09910	4.69765	4.80711	12.3808	6.77998	9.49449	9.63797	8.91159	15.2244
AT1G09920	19.503	18.4936	26.107	30.977	22.4223	23.1015	20.2833	28.3267
AT1G09930	1.43232	0.897501	1.44742	0.28429	1.18399	1.65826	0.969496	2.00847
AT1G09932	0	0	0	0.066548	0	0.242292	0.174779	0
AT1G09935	0	0	0	0	0	0	0	0
AT1G09940	4.05483	2.98085	5.29866	2.63116	4.50995	4.55746	2.49723	7.07829
AT1G09950	0	0	1.21825	0	0.09462	0.598799	0.106493	0.302475
AT1G09960	7.59556	7.48942	9.14646	10.105	11.7927	10.4076	10.0726	16.3826
AT1G09970	2.95548	1.6923	10.736	2.58106	16.2379	11.87	9.94653	19.3013
AT1G09980	5.37169	4.68098	8.70078	5.59812	6.85572	5.47347	4.79266	8.9665
AT1G09995	0.556431	1.546	1.06496	2.31526	1.54021	2.306	1.20152	3.28327
AT1G10000	0.95764	0.371601	0.487869	0.864367	0.33541	0.494219	0.346851	1.06035
AT1G10010	10.5234	12.834	9.2755	3.68758	17.3372	13.5775	8.20973	16.6501
AT1G10020	24.9293	21.5506	20.3409	20.0305	22.3074	27.0759	15.171	45.3114
AT1G10030	18.569	24.7667	25.5811	31.4676	25.3219	22.0548	23.793	36.6121
AT1G10040	0.888967	0.53855	0.490802	1.94296	0.582869	0.423781	1.09374	1.30195
AT1G10050	1.39271	1.26052	2.77681	1.71347	1.71209	2.66664	1.94879	3.22518
AT1G10060	1.84458	1.14816	3.08697	1.36918	2.20554	1.82915	2.51205	4.9272
AT1G10070	0.181495	0.42547	1.02313	0.577369	1.0358	1.29436	0.303482	1.09269
AT1G10090	0.901436	1.03265	2.34461	1.1837	1.74223	1.30701	0.951159	2.13131
AT1G10095	0.848496	0.649893	2.25157	0.826907	1.202	2.07724	1.88078	2.88048
AT1G10100	0.015093	0	0	0	0.172131	0	0.197852	0
AT1G10110	0.949356	0.368708	1.11993	0.668057	1.71408	0.772231	0.305916	0.833606
AT1G10120	7.99379	4.72817	6.72645	4.36209	7.10013	7.60432	5.34442	11.4844
AT1G10130	8.22719	8.20829	10.5601	7.02446	10.0858	9.724	7.19784	17.3313
AT1G10140	1.75787	1.47342	6.47049	3.88009	4.7967	4.2022	4.16032	5.44406
AT1G10150	5.79436	6.02261	8.29636	8.94167	8.68342	7.90635	7.73421	13.3637
AT1G10155	0.148498	0	0.166162	0	0	0	0.159164	0
AT1G10170	8.67111	8.39245	11.7072	8.68205	14.1974	14.0748	9.37691	20.3009
AT1G10180	9.57331	7.64835	12.549	9.50147	12.3417	9.36124	8.49032	20.1152
AT1G10190	11.3036	30.6429	17.1173	12.7187	17.5075	35.0568	10.744	22.8261
AT1G10200	46.0485	42.7693	53.7485	49.9126	45.531	51.2642	38.6162	73.0333
AT1G10210	2.78592	1.22829	3.73266	2.92642	2.6576	2.18707	2.1878	3.69999
AT1G10220	0.194463	0	0	0	0	0.097609	0	0.295448
AT1G10230	26.8906	21.18	29.6109	25.3344	25.9645	29.8748	25.0364	46.1419
AT1G10240	3.13366	3.08716	4.9483	3.0073	3.79466	4.04791	2.70169	8.28439
AT1G10250	0.075483	0	0	0	0	0	0	0
AT1G10270	6.81848	7.54196	9.67823	5.22725	9.87768	7.93049	6.29973	15.7703
AT1G10280	3.25096	2.73835	4.09005	2.86631	3.07893	4.70319	1.84935	7.83672
AT1G10290	12.766	10.8695	18.7878	13.1897	20.371	19.1007	12.819	26.3988
AT1G10300	0.258058	0.823991	0.665135	0.230992	0.282152	0.894445	0.679887	0.917427
AT1G10310	12.4982	14.8617	21.1406	17.4732	23.002	20.2514	20.2509	37.9597
AT1G10320	3.3998	1.75113	5.78124	2.82763	3.80863	2.72226	3.43179	5.91742
AT1G10330	1.34093	1.77604	1.9116	1.23254	1.53437	0.78191	1.73533	2.39148
AT1G10340	0	0.010207	0	0	0	0	0	0
AT1G10350	8.00592	5.40525	12.5438	7.14522	9.22814	6.89046	8.41827	15.9096
AT1G10360	0.949357	2.0345	9.05751	6.51223	5.6157	8.26697	4.62668	10.254
AT1G10370	52.8672	24.8516	48.3809	39.4289	42.4133	22.6128	35.2786	43.4753
AT1G10380	0.428836	0.730605	0.802555	0.710497	1.51807	0.703636	1.35345	1.0919
AT1G10385	0.789379	0.273854	0.419743	0.324092	0.501537	0.855414	0.234747	0.203338
AT1G10390	17.7278	18.1448	29.1995	18.2345	25.3143	26.4824	19.6816	42.4631
AT1G10400	0	0	0	0	0	0.078212	0	0
AT1G10410	8.61622	9.46856	12.1923	9.19568	10.4055	12.0355	10.1139	17.3671
AT1G10417	0.334322	0.115102	0.544592	0.508818	0.47123	0.541809	0.388607	0.468314
AT1G10430	11.8385	11.6426	20.8518	14.6925	15.2484	15.6757	12.734	24.1936
AT1G10450	2.84498	2.45647	7.44911	3.9995	6.14329	4.12688	3.16616	6.45907
AT1G10455	0	0	0	0	0	0	0	0
AT1G10460	0	0	0.09707	0	0	0	0	0
AT1G10470	1.3396	0.941897	2.60609	2.99741	2.98259	2.708	1.99338	2.68111
AT1G10480	0	0.113355	0	0	0.073512	0	0	0
AT1G10490	2.44548	1.78969	3.26292	3.25656	3.58367	3.63476	1.58392	4.39495
AT1G10500	18.2817	20.6691	30.5766	28.9322	25.4322	21.5949	20.2031	40.5648
AT1G10510	4.51674	6.42532	7.50803	8.79878	6.58035	6.98019	3.82615	7.65204
AT1G10520	0.749662	0.335361	0.46639	0.731386	0.231552	2.02861	0.888919	1.81611
AT1G10522	8.01319	8.89754	11.7899	6.14525	9.02184	11.6749	7.99167	15.8117
AT1G10530	0.535388	0.700032	0.740721	0.725618	0.372395	1.76882	0.730519	0.730908
AT1G10540	93.8184	107.259	130.151	113.054	113.846	126.384	96.112	189.153
AT1G10550	2.73662	0.996362	3.06046	2.2415	1.67109	2.06159	2.09301	6.92255
AT1G10560	1.03212	0.416663	2.27758	0.724736	1.20718	0.596735	1.09235	1.51648
AT1G10570	5.12629	5.19662	8.84081	5.24801	8.02532	4.55684	6.09055	10.6066
AT1G10580	16.8956	17.2219	27.47	20.6819	24.0848	22.2229	16.1442	37.0583
AT1G10585	0.197203	0	0.244863	0	0	0	0	0
AT1G10586	0	0	0	0	0	0	0	0
AT1G10588	0.182724	0	0	0.314838	0	0	0	0
AT1G10590	69.731	86.543	117.107	116.547	101.117	121.057	84.1258	162.599
AT1G10600	3.95774	4.57758	6.77644	5.38731	5.92404	7.41606	4.01631	11.9606
AT1G10610	0.277549	0.296351	1.50927	0.898588	0.802987	0.89972	0.940062	1.68009
AT1G10620	0.039634	0.138378	0.128702	0	0.048857	0	0	0.120223
AT1G10630	87.5016	90.0734	112.721	98.6093	89.4597	96.0424	80.8538	145.729
AT1G10640	29.6983	18.8703	55.1483	32.92	40.3659	22.5841	37.5551	59.2555
AT1G10650	5.2774	3.5483	8.83419	8.01531	8.21417	5.89653	4.66296	12.5788
AT1G10652	0	0	0	0	0	0	0	0
AT1G10657	0.494051	0.877983	1.11026	0.913471	0.968188	0.966959	0.145307	2.64613
AT1G10660	6.77036	6.31439	8.79226	5.83702	8.28276	8.30353	9.08868	13.8686
AT1G10670	191.523	162.581	252.439	206.803	196.603	201.336	178.321	313.572
AT1G10680	1.78838	1.61915	1.96724	0.393724	2.16889	1.88516	0.890853	1.54383
AT1G10690	0	0.482625	1.54696	0.474211	0.459065	1.73576	0.29662	0.657399
AT1G10700	5.13461	3.6965	6.1147	4.40536	4.90389	3.69485	4.42984	5.38824
AT1G10710	1.08335	1.8088	0.931184	2.36131	1.16242	1.73531	0.493158	1.83937
AT1G10717	37.7207	75.6338	38.3944	32.105	50.0009	74.7663	27.7598	46.3267
AT1G10720	7.16464	6.51434	13.6803	8.59938	11.9174	9.82775	8.69272	15.1989
AT1G10730	6.42431	5.69955	9.30035	7.01056	7.74506	8.97225	5.70671	9.22293
AT1G10740	6.68052	4.64478	5.25525	5.09265	7.05141	6.44171	5.4893	9.66292
AT1G10745	19.4864	41.6242	41.446	38.6541	40.6748	53.7045	24.3436	45.0749
AT1G10747	0	0	0	0	0	0	0	0
AT1G10750	0.218277	0.116127	0	0	0	0	0.12906	0.289142
AT1G10760	26.3676	21.1609	46.8557	24.367	47.1531	31.9179	27.0332	48.9329
AT1G10770	3.4479	3.85054	4.92812	2.42218	2.30598	6.82905	2.60273	11.918
AT1G10780	2.24764	2.65866	4.82797	2.82202	4.01751	4.61607	2.00366	4.88704
AT1G10790	3.28573	2.24193	2.76094	1.69793	2.90179	2.21813	2.78852	4.77459
AT1G10800	0.157305	0	0.227822	0.342929	0	0.349975	0	0
AT1G10810	0.515894	0.341811	0.580447	0.297957	0.406882	0.522332	0.076543	0.380502
AT1G10820	8.82987	9.00005	14.1025	10.7865	12.8714	9.41619	10.4352	15.7484
AT1G10830	8.14541	11.0039	13.5422	15.0457	13.442	13.4093	10.7221	18.3025
AT1G10840	40.5597	38.6572	60.3645	42.135	48.4336	54.561	35.5805	68.9839
AT1G10850	21.4557	15.2702	26.4458	17.1612	21.3806	15.3113	16.1503	26.6725
AT1G10865	13.1104	18.1972	31.3653	21.7147	27.5367	29.5644	22.1039	41.7372
AT1G10870	4.96058	5.78479	9.98032	5.6505	8.615	6.7055	6.34924	9.53847
AT1G10880	0.175336	0	0.102755	0.030642	0.222906	1.2165	0.135558	0.355567
AT1G10890	10.1414	6.66929	9.98255	9.63967	9.99422	10.9435	8.63035	15.3539
AT1G10900	1.20125	1.1827	2.20348	1.04137	1.81745	2.18158	1.15345	3.62123
AT1G10910	2.07638	2.21913	4.42108	2.57386	3.95289	3.56846	3.13444	5.59778
AT1G10920	0.401513	0.154551	0.660476	0.120411	0.581161	0.224329	0.57117	0.397023
AT1G10930	1.80399	1.82195	3.85956	2.17343	3.30892	3.09979	1.78271	4.42331
AT1G10940	15.7622	10.7951	21.411	20.9496	18.3319	20.4833	13.6465	31.0524
AT1G10950	54.7695	55.2062	70.858	62.6162	67.0728	79.1891	53.3327	108.205
AT1G10960	60.0057	90.6224	89.1161	61.8878	91.322	110.404	52.1425	139.298
AT1G10970	13.6078	20.3257	21.5666	22.7732	22.4271	33.5491	18.5069	36.8657
AT1G10980	0.484651	1.25747	1.50229	1.10124	0.951625	0.43011	1.15014	1.79988
AT1G10990	0.053394	0	0.272679	0	0.130849	0.198123	0	0
AT1G11000	0.387564	0.338759	1.75577	1.29648	1.13256	0.361503	0.569403	0.986068
AT1G11020	11.0001	10.4696	15.8657	17.8947	16.3538	11.2655	10.3414	21.6976
AT1G11040	0	0.060201	0	0	0.121069	0	0	0.122038
AT1G11050	2.58633	2.61425	5.12772	4.60352	4.9954	3.53037	3.318	6.29381
AT1G11060	3.29713	2.76825	5.72729	3.28755	5.35243	3.36595	3.72199	6.4767
AT1G11070	2.70957	2.61672	9.98064	5.34752	12.2892	13.6238	7.72634	17.6439
AT1G11080	0.73445	1.64811	1.48616	0.949471	2.50838	3.05909	1.5299	5.3731
AT1G11090	10.4852	10.8463	14.0401	16.3009	11.5308	12.846	14.3365	18.964
AT1G11100	0.366161	0.375962	0.757118	0.389992	0.682143	0.873653	0.565476	1.42718
AT1G11110	0	0	0	0	0	0.103779	0	0
AT1G11112	0	0	0	0.191674	0.388125	0.244628	0	0.2474
AT1G11120	1.64129	2.39482	5.39981	2.67221	2.59296	0.707669	1.39107	4.83527
AT1G11125	0.605779	0.069446	0.189325	0.388296	0.100181	0.232619	0.427441	0
AT1G11130	2.37666	2.65972	3.79422	4.16926	1.91358	3.61255	2.23267	4.91319
AT1G11145	0	0	0	0	0.144142	0	0	0
AT1G11160	0.435632	0.412911	0.43371	0.37918	0.412176	0.205704	0.301252	0.515516
AT1G11170	0.589052	0.63335	1.21377	0.568265	1.34599	1.57063	1.07298	2.66534
AT1G11180	5.69597	5.44608	7.52646	4.21209	7.57073	9.77328	4.85966	11.0975
AT1G11190	0.278557	0.391698	10.7557	0.805875	2.56703	7.19308	1.20714	3.93312
AT1G11200	12.8344	12.3794	14.8347	17.8582	15.2629	17.1201	9.98759	21.679
AT1G11210	3.05445	4.08768	11.4658	6.7421	14.4453	19.2255	12.6278	17.7863
AT1G11220	1.76073	1.1983	3.3697	1.87289	2.43803	3.15892	1.82191	4.37561
AT1G11230	0	0	0	0	0	0	0	0
AT1G11240	24.7984	21.4961	32.0613	32.789	25.5616	33.1963	21.2391	36.864
AT1G11250	0	0.314557	0.09751	0	0	0	0	0
AT1G11260	6.58601	9.38342	21.6594	8.88461	26.3855	42.7882	27.5495	38.7461
AT1G11270	0.912381	1.42354	2.64189	1.25896	1.81726	1.56438	1.61134	2.75041
AT1G11280	2.09593	1.77108	3.45171	2.52968	3.91439	3.10327	2.37637	3.74464
AT1G11290	1.26604	0.580251	1.07787	1.16526	1.24108	1.58145	0.953126	1.68355
AT1G11300	0.153039	0.154119	0.221288	0.164333	0.189584	0.370898	0.181644	0.367556
AT1G11310	2.35719	1.31293	4.02299	2.65327	4.77009	3.89306	3.0137	5.90543
AT1G11320	2.02906	1.89842	1.87604	2.35659	2.90716	3.23078	2.7234	3.25468
AT1G11330	8.91019	7.5718	12.58	7.67872	9.77137	6.00404	7.28098	10.1587
AT1G11340	0	0	0	0.057332	0	0	0	0
AT1G11350	0.815626	0.373855	0.940786	0.096479	0.65011	0.246974	0.264632	0.47322
AT1G11360	38.4972	33.4901	43.0523	41.8324	40.9419	42.9583	35.7529	62.7712
AT1G11362	0.464643	0.64831	0.303067	0.842692	0.251019	0.869982	0.191037	0.865026
AT1G11370	0.401519	0.282408	0.653551	0.40297	0.683537	0.269193	0.155257	1.05775
AT1G11380	4.15588	4.33164	2.57991	2.30381	4.69477	5.72146	2.77089	4.87907
AT1G11390	2.88645	1.5956	3.74398	3.73798	3.69706	4.60831	2.4516	5.92394
AT1G11400	7.33145	4.86508	11.266	9.82507	8.79549	11.7959	6.45151	15.0732
AT1G11410	4.22542	3.1329	5.8105	3.47816	4.88837	3.1235	4.00008	6.02046
AT1G11420	1.09285	2.3079	2.24296	2.68518	1.93195	2.3966	2.02607	4.8719
AT1G11430	21.9662	26.6164	37.5928	30.9716	31.4937	37.7381	27.732	50.6
AT1G11440	3.41368	3.47664	4.83021	5.5543	4.08338	3.38144	4.22393	5.8285
AT1G11450	0	0.060752	0	0	0	0	0	0.18002
AT1G11460	0	0	0	0	0	0	0	0
AT1G11470	0	0	0	0	0.436064	0	0	0.289289
AT1G11475	29.0982	42.608	62.7982	71.4343	36.36	58.2323	32.036	74.1086
AT1G11480	15.2891	15.4027	25.2808	15.999	22.9847	24.3109	18.5355	33.7381
AT1G11490	0	0	0	0	0	0	0	0
AT1G11500	0	0	0	0	0	0	0.1243	0
AT1G11510	0.308395	0.3736	0.603289	0.826564	0.45234	0.376642	0.102481	0.476989
AT1G11520	0	0	0	0	0.130844	0	0	0
AT1G11530	1.8079	1.16658	3.2123	2.32646	3.65213	2.6395	2.89608	1.75735
AT1G11540	2.17503	3.63973	5.43206	3.41502	5.94949	6.4363	2.86042	7.87759
AT1G11545	0.442269	1.25795	0.8281	1.78608	0.810673	1.82067	1.33775	0.637129
AT1G11560	0	0	0	0	0	0	0	0
AT1G11570	0	0	0.574223	0.890038	0.433837	0	0	0.354377
AT1G11572	0	0	0	0	0	0	0	0.285055
AT1G11580	21.7942	28.2784	30.1899	28.6784	36.4732	32.6277	30.0428	59.8282
AT1G11590	31.6655	31.0726	38.5086	54.7144	37.092	65.5702	48.3906	81.2118
AT1G11593	18.6998	24.6324	24.8712	18.3602	22.123	23.9642	7.99209	20.1542
AT1G11600	0	0	0	0	0	0	0	0
AT1G11608	0	0	0	0	0	0	0	0
AT1G11610	0	0	0	0	0	0	0	0
AT1G11620	0	0.212119	0	0	0	0.109691	0	0
AT1G11630	3.62862	3.58918	3.17222	4.00495	4.92615	7.04271	3.95399	5.74058
AT1G11650	71.7751	77.8296	99.2553	92.7481	75.8521	93.7538	70.8123	134.966
AT1G11655	0	0	0	0	0	0	0	0
AT1G11660	8.03722	7.85016	11.5725	6.59849	11.8582	8.1109	7.82629	14.1028
AT1G11670	19.4875	14.9251	34.6405	19.2127	20.3235	15.5676	13.627	20.9631
AT1G11680	41.5855	42.0875	64.4465	52.196	54.1701	57.8105	49.0066	85.5549
AT1G11684	0.282673	0	0.777861	0	0	0	0	0
AT1G11690	0.391845	0.39596	0.96222	0.947658	0.545437	1.17014	0.497542	0.827798
AT1G11700	29.2509	28.2963	48.3186	58.6979	47.2646	48.1825	39.7991	89.5197
AT1G11710	0.658282	0.67712	1.33302	0.668776	1.27968	0.922654	0.696948	0.764126
AT1G11720	8.35702	7.29717	12.4137	7.86512	13.2794	8.8325	8.76374	16.2118
AT1G11730	0.151232	0.098928	0.563847	0.787347	0.433703	0.400932	0.62278	0.689927
AT1G11740	0.319276	0.440985	0.377173	2.03711	0.870196	1.54162	1.31553	3.62295
AT1G11750	16.4028	18.3408	25.9668	25.6161	25.0712	27.9521	19.4955	37.8263
AT1G11755	3.38808	5.11497	8.70236	5.88556	6.88281	7.95828	4.61134	12.6472
AT1G11760	10.4231	9.64596	14.7244	14.9001	14.6577	11.5367	10.7203	21.4441
AT1G11765	0.679942	0.40762	0.317405	1.29704	1.04427	2.71477	0.686288	1.03796
AT1G11770	0.622641	0.619553	0.242011	0.11419	0.142015	0.82107	0.233447	0.450206
AT1G11780	2.87376	3.06799	2.94138	3.11705	3.05686	4.24169	2.32808	3.73734
AT1G11785	0	0.328855	0	0.437909	0.352834	0.590479	0.351561	0
AT1G11790	6.05169	7.29298	7.22489	6.82582	6.24767	6.66794	6.86672	11.2455
AT1G11800	6.24676	7.60832	11.9457	8.41341	8.19572	11.0299	6.32352	11.0762
AT1G11810	2.44905	3.09301	2.03194	1.47311	1.84525	2.27388	1.24233	1.36758
AT1G11820	7.48318	5.51903	8.72893	9.26622	7.90888	7.87327	5.95031	14.7971
AT1G11840	377.124	323.854	474.35	426.172	372.081	363.827	328.699	520.159
AT1G11850	5.396	2.13727	9.65931	5.72156	4.07859	1.10132	2.13004	3.14744
AT1G11860	50.3971	45.6973	82.8296	54.2899	67.2265	59.3488	48.4541	81.6442
AT1G11870	4.29979	4.36938	7.21787	4.01595	5.96985	8.15141	4.90529	9.15259
AT1G11880	2.16822	2.73756	1.82132	3.29776	3.279	3.15378	2.58203	4.71958
AT1G11890	18.728	20.6035	27.6473	24.161	25.8996	24.9853	22.0445	36.8963
AT1G11900	3.2085	2.50353	3.55728	4.00353	2.7527	2.58348	2.14251	5.71762
AT1G11905	17.2595	13.2651	16.242	19.6922	16.5988	16.0466	16.2321	24.4407
AT1G11910	196.878	196.125	282.27	261.053	280.24	283.03	242.262	421.384
AT1G11915	0.068509	0	0	0	0.126854	0	0.069234	0
AT1G11920	0	0	0	0	0	0	0	0
AT1G11925	0	0	0.105372	0	0	0	0	0.275842
AT1G11930	41.257	33.0621	52.2937	47.0096	48.6	39.4933	35.4962	60.2028
AT1G11940	6.70435	8.50552	9.46795	12.7613	9.26619	13.0748	8.19099	15.2699
AT1G11950	1.00166	1.15884	4.40704	2.55714	2.9712	3.79446	1.59576	2.80568
AT1G11960	3.35363	2.78131	4.00696	2.74827	4.78385	3.27334	2.91481	5.54261
AT1G11970	0	0	0	0	0	0	0	0
AT1G11980	0	0	0	0	0	0	0	0
AT1G11990	0.038506	0.34371	0	0.162907	0.098423	0.645644	0.288025	1.06572
AT1G12000	83.1735	84.4719	131.399	102.521	117.735	118.785	94.7121	178.955
AT1G12010	1.98547	3.2799	25.4187	5.7465	41.647	69.405	28.5267	70.1403
AT1G12020	0	0.116239	0.122638	0	0	0	0.129653	0.317612
AT1G12030	0	0.205662	0	0	0.283644	0.406241	0	0.158976
AT1G12040	0	0	0	0	0	0	0	0
AT1G12050	50.5354	51.2642	70.274	62.5473	62.778	57.9369	55.3944	95.5126
AT1G12060	4.27211	2.94124	8.11192	5.54342	5.41336	5.35492	7.07574	8.30589
AT1G12064	0	0.327555	0	0	0	0	0	0
AT1G12070	0	0	0	0	0	0	0	0
AT1G12080	2.53828	3.51501	85.6773	353.482	98.1095	174.973	136.256	297.784
AT1G12090	279.598	283.974	376.926	453.054	492.917	454.533	505.538	834.335
AT1G12100	0.715243	0	0	0	0	0.386864	0.508153	0.937648
AT1G12110	9.85919	7.04076	8.17725	8.54969	5.94204	7.69251	6.06554	10.1499
AT1G12120	9.80899	8.1415	13.8936	12.8438	15.7444	15.5847	11.4998	20.0099
AT1G12130	0	0	0	0	0.026475	0.022723	0	0
AT1G12140	2.83936	2.97624	4.04379	3.02567	4.71725	5.53816	2.21066	5.40733
AT1G12150	0.169234	0.182503	0.205386	0.610207	0.591078	0.2422	0.430513	0.901437
AT1G12160	3.47092	3.3573	2.80722	6.19106	4.06407	3.57396	3.39257	7.03416
AT1G12170	0.140421	0.34925	0.713691	2.18853	0.548711	0.713857	0.260457	0.753633
AT1G12180	55.9111	43.2266	65.0351	52.2661	41.9448	45.8111	63.8358	88.6209
AT1G12190	0.239367	0.789697	0.659097	1.18301	0.856015	1.80523	0.64067	0.696861
AT1G12200	19.9261	19.3728	35.8582	29.2214	55.1744	49.9746	40.1052	95.1533
AT1G12210	0.5292	0.492169	1.06411	0.435138	0.996881	0.436711	0.380136	0.459861
AT1G12211	0	0	0.06109	0.334316	0	0.981947	0	0
AT1G12220	0.435975	0.366134	0.375485	0.092311	0.452657	0.537125	0.549806	1.20588
AT1G12230	24.5143	24.8002	34.2366	34.2059	28.0796	37.1794	26.8646	56.541
AT1G12240	15.2057	11.349	27.4011	13.254	19.3297	13.2745	13.6034	20.1054
AT1G12244	6.01752	4.82665	8.45008	5.84707	5.45233	4.89803	5.17831	8.44034
AT1G12250	3.30142	3.47553	5.03763	4.5351	3.46526	4.14287	2.81827	4.11097
AT1G12260	0.042077	0.094721	0.339942	0.228528	0.06547	0.293703	0.174465	0.693717
AT1G12270	12.3619	13.5968	22.5004	15.3464	19.4843	19.5004	16.886	24.7553
AT1G12280	0.775395	0.334945	1.11537	0.314264	1.29652	0.413924	0.737899	0.52717
AT1G12290	0.425968	0.166813	0.533031	0.346129	0.509692	0.776229	0.1259	0.19495
AT1G12300	1.16596	1.25602	1.63773	1.24273	2.01573	2.05778	1.80113	3.35491
AT1G12310	62.4652	73.3392	80.097	98.5315	75.2168	96.3892	71.0048	131.452
AT1G12320	0.157967	0	1.87883	1.34677	0.335247	1.05867	0.876311	0.802984
AT1G12330	64.1422	58.3388	74.6277	54.1468	72.9062	60.6341	52.1747	100.778
AT1G12340	1.21613	1.1	2.77578	2.07287	1.86261	0.837729	1.59255	3.00553
AT1G12350	9.56473	8.42868	11.578	11.1652	11.0322	13.3113	8.56427	15.6567
AT1G12360	8.50375	7.5115	12.9918	8.77029	12.102	11.7711	8.18712	18.5426
AT1G12370	3.14045	1.79327	4.67979	3.55805	4.91853	4.34781	3.36909	6.87556
AT1G12380	9.50464	8.67883	13.731	8.99198	11.0305	8.95422	9.20271	17.5929
AT1G12390	7.87139	8.37641	12.7769	11.7001	13.5769	12.2855	12.6224	14.9849
AT1G12400	5.70262	6.87911	7.21576	12.2918	6.93796	10.9633	7.38735	11.6861
AT1G12410	33.0037	24.4008	48.9968	37.9791	45.8159	38.5297	32.5841	60.2224
AT1G12411	0	0	0	0	0.304145	0	0	0
AT1G12420	1.23274	0.509968	1.91014	0.809856	2.24561	1.11258	1.26829	2.17786
AT1G12423	0	0	0	0	0	0	0	0
AT1G12430	4.42857	3.09567	8.02022	3.73104	7.10372	3.94937	5.3317	8.3115
AT1G12440	31.465	35.4567	54.2735	45.5361	45.7922	45.4922	35.184	69.3484
AT1G12450	6.43287	6.85409	10.0784	7.15546	8.55754	8.67582	7.06887	12.8367
AT1G12451	0	0	0	0	0	0	0	0
AT1G12460	14.8165	14.4904	19.8157	13.9355	16.2796	12.0172	12.8852	19.9616
AT1G12470	8.30542	7.30982	13.516	7.82776	12.2226	10.106	6.66383	14.7564
AT1G12480	0	0	0.099571	0.153333	0.073222	0	0	0.098405
AT1G12490	0	0	0	0	0	0	0	0
AT1G12500	12.4126	9.1368	10.3382	7.40894	9.49749	10.1559	8.9398	15.0156
AT1G12520	29.7569	26.2321	35.0258	29.9388	33.4333	35.1513	24.5226	49.1071
AT1G12530	6.99344	8.37761	10.9773	9.82049	9.68965	7.68683	9.3391	16.5681
AT1G12540	0	0	0.112185	0	0	0	0	0
AT1G12550	30.0036	23.5539	30.9771	39.4245	28.2399	30.7595	28.74	41.3149
AT1G12560	0	0	0	0	0	0	0	0
AT1G12570	1.9474	0.625823	1.82639	1.57427	1.23834	0.189465	0.636266	1.19803
AT1G12580	5.97831	4.81394	11.1309	7.20697	8.78624	8.04546	7.33662	11.2152
AT1G12600	1.01658	1.55033	2.45894	1.67941	1.63404	2.72946	0.966277	2.40028
AT1G12610	0.873895	3.02884	6.16728	4.41685	1.31003	1.38204	1.12095	1.29026
AT1G12620	2.17298	2.26762	2.597	1.70564	2.33785	2.60519	2.38234	3.25282
AT1G12630	0	0	0.353078	0	0	0	0	0
AT1G12640	11.1956	12.2193	14.4875	9.49793	13.3583	15.5893	10.9495	22.032
AT1G12650	7.60707	5.5587	12.0324	12.7419	10.694	9.29734	7.7661	16.2191
AT1G12660	0.173818	0	1.31355	0.402149	0.712427	0	0.481613	1.07006
AT1G12663	0	0	0	0	0	0	0	0
AT1G12665	2.83704	1.47521	3.58855	1.44598	2.67401	0.861317	2.18835	3.15405
AT1G12672	1.37603	3.52228	2.2964	2.16324	4.22245	3.00945	1.09963	3.32184
AT1G12680	11.6108	8.40868	15.7702	11.2335	12.3434	13.9388	8.56357	19.337
AT1G12700	0.777242	1.02615	1.10023	0.42009	1.3601	0.949058	0.607566	1.1306
AT1G12710	14.6762	12.2109	13.2631	12.4168	14.164	11.0867	8.07488	18.1242
AT1G12730	5.47339	5.48647	6.08405	5.50785	5.55319	6.53818	5.65724	9.25713
AT1G12740	0	0	0	0	0	0	0	0
AT1G12750	1.89066	2.45186	1.98066	2.69984	1.78955	1.75017	2.20893	1.632
AT1G12760	11.3176	8.77758	15.1853	13.571	14.0925	15.9879	12.7773	26.4064
AT1G12770	8.0417	5.57029	11.1173	6.12598	10.5507	10.8936	6.45754	11.4421
AT1G12775	0.991855	1.45013	2.60438	1.63456	1.9835	2.2321	1.7279	4.11625
AT1G12780	48.8792	50.7184	76.9618	68.5493	60.6186	69.1296	72.5326	97.1485
AT1G12790	1.06767	1.31715	2.56743	1.12138	2.08217	0.762838	1.54693	4.03688
AT1G12800	4.9412	6.0177	10.6352	5.15319	8.9477	8.37639	5.73975	10.9045
AT1G12805	0.436296	0	1.09614	0	0.236832	0	0.25255	1.16727
AT1G12810	35.4876	35.6294	46.8002	50.6382	37.78	45.2338	34.8657	61.1031
AT1G12820	15.848	10.3534	22.1625	15.0998	20.7058	16.696	16.3051	29.3929
AT1G12830	39.1487	30.8807	41.49	50.639	42.0864	44.2704	34.4731	52.2049
AT1G12840	65.7268	71.9757	91.592	87.7629	77.2366	82.3273	58.5267	124.51
AT1G12845	17.565	11.2439	27.9163	21.6513	13.9884	8.11854	17.9773	39.8012
AT1G12850	18.2682	16.2567	21.1438	15.5561	18.51	14.82	16.0335	29.8454
AT1G12855	0	0.088864	0.240299	0.053857	0.080592	0	0.247407	0.080925
AT1G12860	5.61106	4.95131	9.85072	8.94772	8.40066	5.83127	6.61032	12.0489
AT1G12870	0	0	0	0	0	0	0	0
AT1G12880	7.22098	6.05234	12.0775	11.5177	7.7919	7.44497	6.82023	16.5269
AT1G12890	1.5926	2.28359	5.02441	3.55835	4.31748	4.5447	3.40343	7.95842
AT1G12900	16.1564	29.2338	50.2123	31.4271	42.5739	41.4748	28.6523	57.9417
AT1G12910	21.4724	25.0171	35.3804	36.2852	29.972	31.0506	27.8732	54.3946
AT1G12920	34.9348	36.4464	55.0447	52.44	55.1358	54.9347	38.8206	71.2427
AT1G12930	4.12428	5.89752	6.82278	3.9073	7.76611	6.56652	4.66202	10.8907
AT1G12938	0	0	0	0	0	0	0	0
AT1G12940	0.190239	0	0.286511	0	0.154576	0.070084	0.761084	0.327306
AT1G12950	0.168599	0	0.07662	0	0.13544	0.087335	0.148519	0.326547
AT1G12960	0	0	0	0	0	0	0	0
AT1G12970	4.41603	3.53125	5.14398	4.18094	5.13975	7.04156	4.20033	7.19561
AT1G12980	0.14292	0	0.245298	0.20415	0.169436	0.161285	0.24403	0.406917
AT1G12990	7.29564	7.25194	7.28153	5.79261	7.39476	7.71143	7.76144	11.5549
AT1G13000	3.10867	3.34321	5.30899	2.71905	3.77864	3.29601	3.18181	5.94682
AT1G13020	15.7593	13.3435	22.1197	15.2973	22.6578	18.1476	15.354	28.1669
AT1G13030	4.45965	2.85432	6.10911	3.62418	5.55345	5.99273	3.71382	7.41887
AT1G13040	0.428238	0.624735	1.96568	0.573828	1.05115	0.908274	0.749265	1.53487
AT1G13050	1.40764	1.63226	1.84713	1.36612	1.97721	1.13176	0.551952	2.46044
AT1G13060	117.327	115.195	154.081	161.699	127.08	146.472	115.23	203.129
AT1G13080	0	0.186034	0.684315	0.464015	0.381487	0.370169	0.611536	0.083213
AT1G13090	6.22884	7.55514	15.2063	10.5754	15.6461	15.9668	10.1154	22.3105
AT1G13100	0	0	0.05399	0	0.031268	0	0	0
AT1G13110	0	0	0.235089	0	0.28543	0.517187	0	0.610607
AT1G13120	5.06711	3.27827	5.5962	5.47284	6.86215	4.67542	3.91115	7.1432
AT1G13130	6.27651	6.68446	10.3525	6.04795	9.87369	10.7751	6.02993	14.9476
AT1G13140	0.119657	0.24992	0.729489	0.156716	0.336383	0.919255	0.6547	0.352559
AT1G13150	0.230896	0.106227	0.051136	0	0.335027	0.533394	0.172692	0.417343
AT1G13160	5.45976	4.56975	7.7777	6.01819	6.8314	5.68488	4.72636	8.98716
AT1G13170	5.61033	5.4354	11.5232	6.23397	8.93538	7.63512	6.88826	11.8768
AT1G13180	5.55454	3.74116	6.93454	7.29767	7.15666	6.72892	5.58398	11.7514
AT1G13190	14.2042	10.9046	20.0297	13.4799	18.4382	15.4396	13.2731	25.4467
AT1G13195	4.46984	3.22417	4.66633	3.94284	4.01612	3.81492	4.5815	7.19371
AT1G13200	0	0	0.158454	0.089679	0	0	0	0
AT1G13210	0.833984	0.931413	1.97979	0.973035	1.81729	1.03741	1.57394	3.06207
AT1G13220	2.43037	2.68439	4.32897	4.60499	4.69821	3.01829	3.48385	4.14539
AT1G13230	0.406586	0.134448	1.39812	0.898268	1.83877	1.64823	1.37153	2.52721
AT1G13245	1.20354	2.60843	4.11322	5.70301	4.76665	2.4015	2.89587	6.02997
AT1G13250	21.7025	17.2774	24.9015	20.7609	27.8964	21.9689	24.6767	40.6226
AT1G13260	3.86914	3.6254	7.7796	7.25859	4.91933	5.24527	5.24756	9.38744
AT1G13270	7.7531	12.7502	13.2278	7.89817	13.7953	17.8633	9.36945	17.3939
AT1G13280	17.2502	11.4122	32.6245	21.0288	22.6986	16.0553	20.0173	30.8302
AT1G13290	0	0	0	0	0	0	0	0
AT1G13300	0	0	0	0	0	0	0	0
AT1G13310	0	0	0	0	0	0	0	0
AT1G13320	15.5369	18.4308	24.5733	19.131	22.2949	23.3701	18.0137	34.7039
AT1G13330	1.91569	1.62698	3.9315	4.4281	5.30823	2.55086	2.73669	5.05622
AT1G13340	0.776398	0.792534	1.02786	0.604632	0.678413	0.510147	0.26735	1.18624
AT1G13350	4.28543	3.1601	7.50469	3.45647	6.1345	3.70023	4.22375	6.66519
AT1G13360	48.8568	45.7146	59.5431	56.8702	51.8006	49.5395	46.0577	84.1178
AT1G13370	0	0.299881	0.723309	0	0.163689	0	0.324575	0.402267
AT1G13380	37.0282	43.1974	46.6453	40.0991	39.5426	43.2795	29.9708	63.4983
AT1G13390	7.78095	8.73026	10.6432	8.63853	8.88771	10.2928	10.7132	13.212
AT1G13400	0	0	0	0	0	0	0	0
AT1G13410	0.69676	0.803431	1.0372	1.4066	1.14419	1.3186	0.498101	1.03716
AT1G13420	0.174424	0.062158	0.375429	0.621804	0	0.309481	0	0.109118
AT1G13430	0	0	0.099034	0	0	0	0	0
AT1G13440	325.033	336.522	514.446	496.034	416.052	429.929	361.113	643.681
AT1G13450	5.16297	4.67491	7.75061	5.78322	5.78578	7.03714	4.23332	8.8679
AT1G13460	2.18118	2.64491	3.15364	2.73031	3.12704	4.28375	2.21644	6.25041
AT1G13470	0	0	0	0	0	0	0	0
AT1G13480	0	0	0	0	0	0	0	0
AT1G13485	0	0	0	0	0	0	0	0
AT1G13490	0	0	0	0	0	0	0	0
AT1G13500	0	0	0	0	0	0	0	0
AT1G13510	0	0	0	0	0	0	0	0
AT1G13520	0	0	0	0	0	0	0	0
AT1G13530	0	0	0	0	0.039594	0.641963	0.057394	0.284586
AT1G13540	0	0	0	0	0	0.198919	0	0
AT1G13550	0	0	0	0	0	0	0	0
AT1G13560	19.4437	18.5632	26.3999	29.3126	22.9574	27.8222	20.4423	38.8422
AT1G13570	6.75943	7.52828	12.0713	9.75346	11.2091	15.351	9.46591	18.9472
AT1G13580	3.07174	4.14949	4.97289	3.35034	4.40482	4.05829	4.15152	7.81231
AT1G13590	0.629622	0.911754	3.53253	3.06355	2.49082	6.76839	1.59089	11.9635
AT1G13600	0	0	0	0	0	0	0	0
AT1G13605	160.67	208.283	228.054	202.032	162.491	230.443	119.488	172.025
AT1G13607	1.13394	3.95525	1.20032	2.05005	0.599542	3.08536	0.612982	1.59365
AT1G13608	0	1.5841	1.40402	0	1.61409	0.750302	0.099394	3.10585
AT1G13609	43.2883	55.3483	40.0593	40.7487	40.8834	64.4488	27.1065	55.524
AT1G13610	0	0	0	0	0	0	0	0
AT1G13620	0	0	0	0	0.014189	0	0.048304	0
AT1G13630	0.500799	0.490802	0.455117	0.188915	0.257753	0.49685	0.107478	0.705555
AT1G13635	0.202312	0.443218	1.83326	0.401947	1.58673	0.860339	0.249616	1.14382
AT1G13640	7.91259	6.15401	10.5236	6.92769	10.5866	10.2541	8.65669	15.4184
AT1G13650	1.56592	3.6801	3.81361	0.601866	1.97962	6.46291	0.897905	3.42858
AT1G13670	0.160777	0	0.791289	0.304823	0.139228	0.854209	0.748973	0.627846
AT1G13680	8.13322	8.77288	11.0251	6.05523	9.8253	9.48549	4.09598	10.3815
AT1G13690	23.4386	18.1625	31.8969	33.808	26.5616	29.5028	27.7226	45.6544
AT1G13700	4.07283	3.92006	4.51638	2.35035	3.86732	2.77664	2.10986	4.57459
AT1G13710	15.4601	10.1993	19.5881	18.174	17.6474	7.72911	17.4963	25.5109
AT1G13730	9.06909	8.85317	15.7386	12.5161	17.3314	16.9441	12.8202	21.7756
AT1G13740	5.02166	3.25525	5.65591	5.52317	7.30349	6.134	6.54108	8.29472
AT1G13750	0	0.058241	0.247498	0.074514	0.113397	0	0.101021	0.154393
AT1G13755	17.6783	29.1967	31.1546	41.638	23.2756	34.4253	18.4444	30.2596
AT1G13760	0	0	0	0	0	0	0	0
AT1G13770	5.19355	5.5723	6.2795	6.24488	7.82747	9.03435	6.47181	10.334
AT1G13780	2.35221	2.19016	3.82214	2.59612	4.26937	3.24978	2.30337	5.89663
AT1G13790	4.45328	2.70293	5.3038	5.70643	5.05952	5.49049	3.97476	6.93265
AT1G13800	0.216148	0.213961	0.364944	0.144581	0.445121	0.234216	0.40574	0.666143
AT1G13810	4.71812	6.35563	4.67683	4.43836	6.76671	7.36561	5.92588	7.37899
AT1G13820	4.07313	3.73052	5.56311	4.60673	8.27125	7.85431	4.15154	8.85202
AT1G13830	4.85828	5.17946	8.95641	12.7963	8.69226	8.75245	8.14806	17.2025
AT1G13860	0.685958	0.482916	1.26004	0.815973	1.73411	1.05913	0.908072	2.30894
AT1G13870	7.5054	8.08981	13.4252	10.6099	8.65542	9.78217	7.23751	15.038
AT1G13880	9.11785	8.16226	16.0072	10.2841	10.7172	13.3323	8.26496	17.3703
AT1G13890	0.194144	0	0.026409	0	0	0	0	0
AT1G13900	17.6599	15.7728	23.1642	19.2961	22.315	19.9306	16.117	30.3291
AT1G13910	3.85081	2.85761	3.64265	4.86267	2.93071	4.46801	1.51321	6.6831
AT1G13920	0.105471	0.152014	0.160285	0	0.139107	0.185588	0.068892	0.253729
AT1G13930	59.6997	56.4591	158.799	120.068	116.965	81.6002	98.78	179.545
AT1G13940	1.80085	1.13737	3.64987	1.56483	3.67394	1.14264	2.54284	3.12436
AT1G13950	5.05332	6.89994	9.52735	12.3057	8.22128	8.6289	6.34024	6.95818
AT1G13960	0.239789	0.18049	0.446516	0.481494	0.943605	0.660801	0.642329	1.62792
AT1G13970	0.454535	1.06281	1.14318	0.146433	0.573833	1.32583	1.05019	1.65632
AT1G13980	7.82544	6.31019	12.8319	7.2403	11.159	7.54484	7.71419	13.8036
AT1G13990	3.21361	2.58764	5.62427	6.895	6.80442	7.49026	4.04965	11.9642
AT1G14000	9.96326	11.2857	20.8118	14.5806	16.2083	14.7798	12.9963	21.6092
AT1G14010	49.0493	53.5971	63.8624	64.2665	53.3903	69.053	53.0155	87.2719
AT1G14020	4.49134	4.03255	6.04723	6.01059	4.39751	5.2848	4.42257	8.73045
AT1G14030	2.8853	3.64688	4.31625	3.04608	5.1666	3.32615	1.88347	4.69918
AT1G14040	5.11734	4.78853	6.43624	3.39906	5.73635	5.79561	3.73244	5.04408
AT1G14048	0	0	0	0	0	0	0	0
AT1G14060	8.32944	8.9597	14.5643	15.7927	11.5196	15.2085	9.59579	19.0288
AT1G14070	0.461085	0.817015	0.869939	0.177239	0.870839	0.606943	0.343118	0.706457
AT1G14080	2.17274	2.44237	1.25203	1.67706	3.29862	2.75797	1.42202	1.94973
AT1G14100	0	0	0	0	0	0	0	0
AT1G14110	0	0	0.118756	0	0	0.083191	0	0
AT1G14120	0	0	0	0	0.151817	0	0	0
AT1G14130	10.7884	8.79119	15.7385	10.2876	15.3636	14.3157	8.33847	17.9227
AT1G14140	4.92145	4.01051	7.23882	7.28548	6.78866	7.04402	6.87048	9.01975
AT1G14150	1.56932	1.05064	3.36024	0.958576	1.27377	0.641038	0.797573	0.85925
AT1G14160	0	0	0	0	0	0	0	0
AT1G14170	11.2032	12.2137	18.826	18.1469	14.8828	15.6622	12.7342	23.7394
AT1G14180	3.1787	2.97519	6.24961	3.15908	4.00274	4.78082	3.34169	6.60192
AT1G14185	0	0	0	0	0	0	0	0
AT1G14190	0	0.106323	0	0	0	0.063138	0	0
AT1G14200	10.2337	12.0162	29.2966	29.4094	18.6385	21.8982	16.341	36.956
AT1G14205	1.23223	1.05793	0.641529	1.51793	0.57513	1.96076	0.820814	0.23489
AT1G14210	11.0405	12.6251	15.6853	15.2119	11.8079	12.2711	10.8557	16.1817
AT1G14220	0	0	0	0	0	0	0	0
AT1G14225	0	0	0	0	0	0	0	0
AT1G14230	5.30165	7.55357	8.62717	6.47085	9.28808	6.93094	4.89497	15.1399
AT1G14240	0.029242	0	0.219474	0	0.038681	0.084152	0	0
AT1G14250	0.427806	0.081683	1.46897	0.301318	1.03353	0.112383	0.152066	0.429342
AT1G14260	0.611727	0.400186	1.45623	1.54895	1.42499	1.03073	1.67659	1.78077
AT1G14270	5.29321	4.54901	5.33706	2.65584	5.93441	6.01574	6.63317	8.90482
AT1G14280	0.426051	0.31694	1.37583	0.856315	0.49471	0.466219	0.487213	0.885928
AT1G14290	5.89909	8.11172	9.84729	8.46907	9.82875	7.67428	7.214	13.1708
AT1G14300	4.32181	7.56066	7.20924	6.37959	7.74701	8.3421	6.01142	12.6586
AT1G14310	6.52047	5.14052	7.72046	5.46556	5.76839	2.90077	5.06573	8.99503
AT1G14315	0	0	0	0	0	0	0	0
AT1G14320	498.101	525.748	661.924	660.893	572.18	641.928	454.59	861.704
AT1G14330	6.99177	8.21002	6.58286	8.37152	9.60783	10.7869	7.74357	12.8581
AT1G14340	4.19108	6.47944	9.42392	5.06335	6.39078	7.45796	8.36116	10.4566
AT1G14345	6.08787	8.43852	14.7048	13.4799	14.4995	13.344	12.3807	20.544
AT1G14350	4.99485	3.56096	5.88497	3.60229	5.01888	2.50708	2.19872	6.91745
AT1G14360	29.6976	38.3636	45.8459	37.376	25.7981	44.2748	26.5952	55.0545
AT1G14370	0.047959	0	0.175089	0.127416	0	0.342193	0.114233	0.257755
AT1G14380	33.0911	24.5976	52.7027	38.0608	48.8627	41.2263	40.3485	60.069
AT1G14390	0.998493	0.577081	0.990968	0.639635	0.855408	0.418228	0.94065	1.95912
AT1G14400	64.58	71.3085	100.13	97.0986	81.4279	84.8841	79.1645	133.083
AT1G14410	9.1962	11.0961	17.3432	12.5161	14.8425	14.0188	10.6762	19.435
AT1G14420	1.02067	1.45347	1.52018	0.271804	1.87803	0.989714	0.847484	2.69895
AT1G14430	41.5693	25.0248	35.6791	25.5982	29.8948	25.0683	36.6663	50.1386
AT1G14440	0.325659	0.207015	0.752979	0.201549	0.407037	0.326532	0.303017	1.23328
AT1G14450	131.812	149.338	164.037	216.717	114.155	155.349	124.427	232.89
AT1G14455	114.307	159.635	104.589	68.3651	145.466	143.413	78.0124	158.452
AT1G14460	2.60845	1.72949	5.63953	2.45347	4.13266	2.62122	2.49939	4.32978
AT1G14470	0.098529	0.242814	0.884526	0.303082	0.900207	0.654338	0.184536	0.609152
AT1G14480	0.802043	0.637839	1.98307	0.590777	1.01769	0.084753	0.566775	1.99902
AT1G14490	4.34093	4.55942	7.60693	6.24118	6.06539	7.0412	3.03572	9.13996
AT1G14500	0.116348	0	0	0	0	0	0	0
AT1G14510	17.1215	16.286	30.3934	33.2441	25.8154	28.0432	22.235	41.5628
AT1G14520	306.55	349.975	400.222	394.109	388.089	389.724	346.046	588.462
AT1G14530	3.82635	7.39133	7.66844	7.30832	6.84533	10.2759	6.89048	12.9364
AT1G14540	0.240671	0	0	0	0	0	0	0
AT1G14549	0	0	0	0	0	0	0	0
AT1G14550	0	0	0	0	0	0	0	0
AT1G14560	3.5889	3.76472	5.1998	4.97399	4.08722	3.72558	3.42785	6.50235
AT1G14570	23.6262	21.6009	36.3135	23.2316	28.0535	33.2572	21.037	44.5413
AT1G14580	7.6725	20.7206	22.725	16.0421	32.485	58.7463	19.7351	53.1212
AT1G14590	8.46478	6.96872	9.01107	8.95246	8.47575	6.67184	8.84757	13.6069
AT1G14600	0.07378	0.441457	0	0	0.49472	0.26087	0	0.536234
AT1G14610	14.7841	11.9373	25.5078	16.1968	24.4721	20.3545	15.9158	29.5178
AT1G14620	10.0948	11.448	17.6672	11.4878	14.3072	20.2772	11.705	21.7301
AT1G14630	0.698264	0.989543	0.825594	0.924631	1.55383	1.44448	0.667451	2.78098
AT1G14640	0.20093	0.245016	1.47961	0.383869	1.25238	0.441806	0.293642	1.37264
AT1G14642	0	0.777293	0	0	0	0.785828	0	0.214871
AT1G14650	14.1284	14.1862	30.0054	19.1793	26.2185	23.4714	17.976	36.7262
AT1G14660	0.554559	0.903275	1.45114	0.835564	1.55064	1.65994	0.772459	1.31821
AT1G14670	35.0983	34.9096	44.7664	34.7241	38.2881	42.6764	31.932	64.6962
AT1G14680	1.2146	1.65609	1.20882	2.01112	2.28344	1.80916	1.73367	2.80799
AT1G14685	12.9244	11.0757	21.4747	22.9021	18.7276	23.0477	13.3462	26.4151
AT1G14686	0.062107	0	0	0	0	0	0	0
AT1G14687	2.76544	0.965379	6.32052	6.09932	5.59289	8.36207	5.63566	7.10159
AT1G14688	0	0	0	0	0	0	0	0
AT1G14690	8.12199	5.77373	14.5174	10.9718	12.0534	10.9945	13.4574	18.4174
AT1G14700	0	0	0.639395	0.165613	0.369832	0.396464	0.246529	1.44037
AT1G14710	20.6822	16.8039	27.9473	20.1447	23.1638	26.3621	19.1124	35.4645
AT1G14720	21.1671	17.1766	23.8491	24.479	19.1002	16.2439	17.9999	31.0522
AT1G14730	1.71253	0.770469	1.9775	1.51231	1.83867	0.275889	1.82049	0.83936
AT1G14740	11.9545	9.22141	21.1598	18.1876	20.0679	17.8612	16.1379	26.4128
AT1G14750	0	0.042546	0.86429	0.306767	0.243309	0.386742	0.255072	0.919912
AT1G14755	7.7186	14.235	9.24499	5.86347	7.24788	8.649	3.13317	11.1399
AT1G14760	0	0	0	0	0.3529	0	0.120513	0
AT1G14770	4.6031	6.45027	8.79288	6.2453	8.49773	8.42718	5.98037	7.91046
AT1G14780	0.004487	0.042888	0.393641	0	0.113274	0	0.045269	0.363368
AT1G14790	2.37457	2.23143	4.57953	2.59082	5.7126	4.09775	3.78794	7.28987
AT1G14800	0	0	0	0	0	0	0	0
AT1G14810	14.8292	15.0564	28.4531	20.7286	27.1191	21.17	17.2176	31.5351
AT1G14820	17.8187	17.7951	22.7061	23.4771	17.8552	16.919	18.3459	32.7262
AT1G14830	14.7061	16.3315	26.8059	15.4615	19.3741	19.5411	15.2937	31.805
AT1G14840	8.62721	3.98139	12.4069	8.44953	11.6482	4.51505	8.20995	11.3107
AT1G14850	5.91923	6.71282	8.93923	7.30398	9.59405	8.60214	6.02057	12.3438
AT1G14860	0.341875	0.474094	1.94189	0.24935	0.542972	1.65087	0.065633	1.16862
AT1G14870	0.748862	0.175416	3.6153	2.37428	1.10509	0	0.98341	0.124111
AT1G14880	0	0	0	0	0	0	0	0
AT1G14890	58.2784	45.7689	78.6086	86.5503	78.7338	57.1678	77.3032	133.216
AT1G14900	34.4823	32.8829	50.1414	48.8788	44.2896	48.8009	46.53	82.0149
AT1G14910	12.4905	15.0915	20.9052	12.0102	17.5924	17.18	13.5819	27.8464
AT1G14920	18.1871	14.7372	18.5768	13.5299	14.9076	13.4363	15.1374	24.3505
AT1G14930	0	0	0	0	0	0	0	0
AT1G14940	0	0	0	0	0	0	0	0
AT1G14950	0	0	0	0	0	0	0	0
AT1G14960	0	0	0	0	0	0	0	0
AT1G14970	4.93352	7.96417	7.72661	4.39894	6.72777	5.02881	3.87965	10.594
AT1G14980	85.0727	137.896	151.233	200.784	122.623	170.445	119.831	195.893
AT1G14990	13.1847	15.0697	21.135	22.3194	17.4749	17.6557	13.9683	26.1563
AT1G15000	11.9384	5.68835	14.2298	10.3484	16.3131	13.5777	13.5168	19.2034
AT1G15010	0.253592	2.63787	6.85546	3.77209	4.64984	5.19752	2.06244	3.9561
AT1G15015	0	0	0	0	0	0	0	0
AT1G15020	6.0121	5.92973	10.37	7.17877	9.07278	12.7116	8.42459	14.8557
AT1G15030	6.43651	8.19961	8.23639	8.84355	8.09364	9.43548	6.92071	14.1931
AT1G15040	3.74143	2.94995	2.61936	1.87258	6.53571	6.56552	5.98964	6.84099
AT1G15045	0	0	0	0	0	0	0	0
AT1G15050	0.180767	0	0.301572	0	0.033112	0	0.170371	0
AT1G15060	6.21048	4.95596	8.27427	6.93405	7.50409	7.41004	5.12384	10.7621
AT1G15080	0.493485	0.699259	0.712853	1.96167	1.01656	1.10509	0.827772	1.29554
AT1G15100	15.7217	4.82461	16.8783	16.3335	17.694	10.352	17.5007	17.5094
AT1G15110	3.70718	2.55731	5.22791	3.96295	5.19304	4.59549	3.73777	8.24694
AT1G15120	62.0359	85.5418	102.961	114.416	77.1192	84.2266	64.1216	118.071
AT1G15125	0.37858	0.485072	0.786865	0.271128	0.355772	0.373034	0.341778	0.268589
AT1G15130	15.9446	15.7174	26.7365	15.1363	23.6015	23.7307	20.195	31.547
AT1G15140	14.6194	15.0426	23.1303	17.0537	21.4006	28.5501	18.3198	34.9046
AT1G15150	0.424375	2.19405	21.8856	30.5605	21.2599	22.8164	17.7446	42.3122
AT1G15160	0.811241	0.472357	2.54899	3.34488	2.04433	2.76819	1.87301	4.86111
AT1G15165	0.196506	0.638491	0.400109	0.227664	1.1837	1.16693	0.491299	1.14333
AT1G15170	4.81165	9.11502	5.81583	5.42075	6.19564	7.58906	7.23688	12.0158
AT1G15180	1.09906	1.86215	1.8553	1.05601	1.90224	2.14417	0.974613	3.79985
AT1G15190	0.339613	0.344712	0.812659	1.33806	0.31598	0.922396	0.256779	1.00298
AT1G15200	18.1787	12.9939	25.7174	21.0322	20.3679	21.3348	16.1819	34.1254
AT1G15210	0.111124	0.274531	0.098155	0.104898	0.153381	0.235369	0.055678	0.391808
AT1G15215	9.49152	6.60527	12.6164	13.0359	9.69677	9.04143	7.60806	15.5499
AT1G15220	3.32231	3.36073	5.96587	3.59676	4.46528	3.72517	3.85834	5.21502
AT1G15230	22.8386	22.7075	36.6608	33.9175	29.8193	24.4421	28.5323	47.4277
AT1G15240	7.59845	5.51256	11.8451	6.79319	9.9043	7.67545	8.05843	15.1189
AT1G15250	17.4222	20.4907	28.8829	36.156	18.1086	25.1349	22.4807	40.992
AT1G15260	11.8302	9.78014	21.7369	10.0128	13.4679	8.51212	12.9471	16.3883
AT1G15270	107.856	147.153	174.488	218.13	134.669	144.682	128.586	256.984
AT1G15280	11.9316	8.60859	21.7483	16.7091	18.1785	16.2002	13.2619	29.4274
AT1G15290	5.51002	4.89793	15.338	6.22405	13.5969	11.1045	6.77617	13.3361
AT1G15310	13.0873	12.0442	15.7591	13.0478	17.5133	20.0209	13.4613	24.9726
AT1G15320	0.191312	0.170788	0.360531	0.386483	0.441574	0.427424	0.126946	0.631063
AT1G15330	0	0.353852	0.198334	0.139551	0.867545	0.676885	0.471809	0.440321
AT1G15340	21.9887	14.7583	36.7158	33.1373	41.1044	37.5454	33.9529	51.7896
AT1G15350	2.05578	2.41482	4.12038	4.10815	3.92738	5.29163	4.78959	9.08869
AT1G15360	0	0	0	0	0	0	0	0
AT1G15370	39.7095	37.6934	51.6471	59.2151	54.0329	59.2284	40.1135	73.4505
AT1G15380	3.12717	4.14346	7.66862	2.08632	4.8056	6.56002	3.70839	3.70287
AT1G15385	0	0	0	0	0	0	0	0
AT1G15390	10.981	11.4585	13.7018	14.9969	16.1721	14.9915	8.47236	20.7883
AT1G15400	15.5276	12.1957	22.8793	25.3075	21.7887	18.0849	20.7875	42.465
AT1G15410	2.56954	2.61367	5.22277	4.63929	4.70689	6.18775	4.15104	6.40226
AT1G15415	0	0.317394	1.53303	0	0	0	0.548596	0
AT1G15420	13.3469	12.8128	21.2416	21.435	20.5495	19.5608	16.6754	23.8283
AT1G15430	10.0429	8.55714	14.3319	9.39071	16.0116	16.9628	8.09533	20.6996
AT1G15440	7.26596	7.10046	9.48821	6.16328	9.38426	12.1074	5.7061	12.7824
AT1G15460	2.38148	2.72978	2.80325	1.18942	2.63925	3.59068	1.44902	3.20772
AT1G15470	11.133	12.2237	18.5169	14.4264	13.8982	18.6356	10.9119	23.2858
AT1G15480	6.51489	4.84716	10.2551	4.66148	8.49308	9.43986	6.02695	12.0777
AT1G15490	3.24862	3.93257	6.604	3.95619	4.37106	4.77354	2.83717	6.819
AT1G15500	38.3441	31.6746	51.1726	35.0572	43.5563	47.977	36.1345	71.9677
AT1G15510	1.61955	1.42967	2.2633	0.810791	2.02956	1.58715	1.32162	2.33048
AT1G15520	0.025234	0.116304	0.209417	0.16022	0.342313	0.092656	0.117944	0.400622
AT1G15530	7.60306	4.97412	7.41281	7.67137	8.02998	7.05713	6.61173	11.0064
AT1G15540	0	0	0	0	0	0	0	0
AT1G15550	0.371673	1.22659	0.541214	0.787299	0.9197	1.05495	0.297402	2.0883
AT1G15570	0.882786	0.773996	1.62318	0.789807	0.561685	0.980827	1.03936	1.96005
AT1G15580	0	0.482714	0.142306	0	0.416262	0.137645	0	0.249477
AT1G15590	0	0	0	0	0	0	0	0
AT1G15600	0	0	0	0	0	0	0	0
AT1G15610	0.147779	0	0.23768	0	0	0.314724	0	0
AT1G15620	0	0	0	0	0	0	0	0
AT1G15630	0	0	0	0	0	0	0	0
AT1G15640	0	0	0	0	0	0	0	0
AT1G15660	3.66918	3.37427	8.09853	4.88847	5.53786	6.7307	4.71464	7.91122
AT1G15670	0.397643	0.772242	5.9613	1.68007	4.07083	8.34642	3.40565	5.82723
AT1G15680	0	0	0	0	0	0	0	0
AT1G15690	226.233	221.126	274.759	206.855	237.874	236.374	197.458	355.417
AT1G15700	5.68501	7.82268	9.92703	9.68868	7.67814	8.43961	5.58016	9.27281
AT1G15710	20.6636	15.3874	19.1374	13.6312	15.0469	15.1381	12.829	22.3142
AT1G15720	3.21449	2.44991	5.52158	2.85743	4.27025	3.6683	3.64198	4.65419
AT1G15730	7.0537	5.34697	8.49903	6.50496	11.1521	8.46734	8.22113	12.4458
AT1G15740	7.07425	10.0513	19.2443	11.9759	20.3127	15.3479	16.2317	21.875
AT1G15750	11.5908	15.6196	25.788	15.4731	22.3754	23.497	14.2122	36.9871
AT1G15757	0.400269	0.906842	0.580995	0.350357	0.39919	3.67522	0	1.01296
AT1G15760	0.906917	1.71413	1.55487	2.04001	2.47436	1.84724	1.87047	6.34281
AT1G15770	0	0.08208	0.086338	0	0	0	0	0
AT1G15772	0.329536	0.430375	0.134102	0.543016	0.291739	0.187181	0.297554	0.766298
AT1G15780	5.41605	5.23768	10.4042	5.24314	8.93568	7.43499	6.45558	10.224
AT1G15790	2.04633	2.5732	4.16365	1.03712	4.82547	6.94916	2.19267	2.15886
AT1G15800	0.934964	0.387554	1.79273	0.805	1.1833	3.40892	1.76066	3.08098
AT1G15810	13.3729	11.9453	15.0273	13.5602	14.2274	14.5921	9.8548	19.0412
AT1G15820	126.03	163.177	263.509	252.986	200.73	263.563	168.986	278.182
AT1G15825	0	0.044883	0	0	0.377188	0.690361	0	0.673537
AT1G15830	0.17833	0.173981	0.068095	0.058199	0.169196	0.237279	0.236398	0.078135
AT1G15840	0.048644	0.357067	0.139054	0.143482	0	0.193993	0.12943	0
AT1G15850	0	0	0	0	0	0	0	0
AT1G15860	11.7842	13.3178	19.188	14.008	13.1894	20.7234	12.9496	21.0301
AT1G15870	1.17561	1.77701	3.22296	2.7833	2.54706	2.24214	1.72029	3.33116
AT1G15880	15.8273	16.1909	20.1264	16.3531	19.6979	19.2461	17.975	31.9651
AT1G15885	1.60076	2.11465	2.281	2.94699	2.76853	4.85028	1.24275	4.5654
AT1G15890	0.032794	0	0.10073	0.065082	0	0.130836	0.130811	0.413038
AT1G15900	0	0	0.642153	1.1654	0.170081	1.53095	0	3.70828
AT1G15910	7.29419	5.98386	12.8299	11.5811	14.475	14.304	12.117	17.8017
AT1G15920	5.79162	4.97546	10.5567	6.13353	8.5537	8.5477	7.72579	11.8784
AT1G15930	210.636	245.725	303.309	353.899	265.732	342.527	224.686	380.611
AT1G15940	9.5496	8.42001	15.8054	14.763	15.1453	14.3968	10.9639	19.6183
AT1G15950	65.3518	49.8943	73.6804	52.7867	69.3686	57.2184	54.6015	110.187
AT1G15960	0.866705	1.66419	2.16101	1.94546	2.33887	0.962268	1.0827	3.47952
AT1G15970	7.20733	5.74437	12.2739	8.21584	8.2049	10.3765	7.36466	12.3857
AT1G15980	0.725803	1.40766	3.74884	0.846495	1.09859	0.557506	0.843985	0.838316
AT1G15990	0	0	0	0	0.317746	0	0	0
AT1G16000	24.5217	18.3617	22.5805	22.1363	18.112	20.027	11.6129	32.8957
AT1G16010	16.047	15.1041	24.8952	17.6762	21.8437	25.2116	18.4589	33.5758
AT1G16020	5.00413	4.84182	8.13902	6.52752	6.14753	5.14892	4.30748	8.19884
AT1G16022	0	0.136685	0	0.184382	0	0	0.324399	0.44353
AT1G16025	0	0.188641	0	0.254469	0	0	0	0
AT1G16030	2.36543	3.07281	4.23335	2.6016	2.48355	5.28292	3.16408	4.23851
AT1G16040	13.0415	13.3414	17.3237	21.2396	17.8921	21.884	14.5238	29.067
AT1G16060	2.892	4.60426	3.76026	5.69057	5.05174	4.85177	3.65762	7.04558
AT1G16070	0.161106	0.209405	2.95184	0.901724	0.835746	0.640475	0.587653	1.20749
AT1G16080	9.99297	7.66647	16.0831	12.0681	13.1439	10.2028	11.1136	19.8431
AT1G16090	0.299542	0.137658	0.232962	0.337947	0.139477	0.453415	0.213856	0.195891
AT1G16110	0.027909	0.032635	0.027014	0	0.044403	0.10212	0	0
AT1G16120	0.037582	0	0.071531	0	0	0.111493	0	0.097308
AT1G16130	0.112899	0.053544	0.111258	0	0.415953	0.191877	0.058941	0.111538
AT1G16150	0.077538	0.037868	0.164548	0.054979	0.158506	0.151457	0.05393	0.302447
AT1G16160	0	0	0	0	0.045493	0	0.030328	0
AT1G16170	9.38102	10.6613	15.0928	13.2118	12.1245	18.0571	12.7124	16.8527
AT1G16180	75.9474	81.0359	109.624	111.756	97.1855	101.194	86.8832	167.339
AT1G16190	11.5741	10.248	15.9104	12.553	15.3649	12.207	10.0231	22.4162
AT1G16210	37.5804	41.8013	61.9112	48.2386	58.0585	59.8328	48.8295	72.2842
AT1G16220	2.6577	3.07442	3.39773	2.98572	4.18153	2.41118	2.42871	5.59555
AT1G16225	0	0	0	0	0	0	0	0
AT1G16230	0	0	0	0	0	0	0	0
AT1G16240	26.2328	21.8415	39.0241	36.2908	36.3303	31.2144	29.9889	52.632
AT1G16250	4.03557	3.46202	4.71763	4.65859	5.96197	5.51698	4.58286	6.55909
AT1G16260	0	0.056986	0.079658	0.137383	0.268914	0	0.220281	0.059411
AT1G16270	1.0999	0.868484	1.38705	1.11454	1.46589	1.36955	1.2128	2.46339
AT1G16280	4.48722	4.15083	8.42056	2.71398	7.5918	6.56172	4.42366	8.50817
AT1G16290	1.49399	1.27003	0.935587	0.7044	2.14107	3.80033	2.09771	3.48637
AT1G16300	3.86574	5.50922	5.18385	4.37434	6.35052	6.11732	4.15214	8.58722
AT1G16310	0	0.055005	0.963631	0.086549	0.841345	0.518134	0.30549	1.57073
AT1G16320	3.14715	4.6018	7.0205	7.4437	5.36611	3.84571	4.76463	9.80365
AT1G16330	0.309577	0.299819	1.5943	0.961348	1.59061	0.705913	0.361236	1.24865
AT1G16340	12.319	15.2959	17.3592	18.7319	14.3866	13.3267	16.8191	26.3243
AT1G16350	37.7585	34.4472	48.1923	37.0314	42.0053	43.5548	34.332	59.8076
AT1G16360	0.137018	0.118242	0	0	0	0	0	0
AT1G16370	0.168664	0.027476	0.470481	0.247367	0.100269	0.039426	0.260448	0.084703
AT1G16380	0	0	0	0	0	0	0	0
AT1G16390	144.61	132.56	110.002	120.278	112.257	127.886	102.165	191.295
AT1G16400	0	0.112579	0.037462	0.286106	0.030609	0.399789	0	0.126576
AT1G16410	0	0	0	0	0	0	0	0
AT1G16420	0	0	0.110846	0.198902	0.199467	0	0	0
AT1G16430	11.8675	14.9592	15.8601	19.3364	9.08771	16.3583	16.5637	24.177
AT1G16440	0	0	0	0	0.112743	0	0	0
AT1G16445	0.628699	0.943467	2.80329	2.45626	1.67964	1.46569	0.926804	1.72614
AT1G16460	25.9705	23.6981	45.6712	41.1805	41.1443	41.1062	36.6469	66.8452
AT1G16470	38.6501	43.3626	56.0153	57.7436	41.1632	55.1812	42.2044	79.6476
AT1G16480	0.701818	0.516815	1.43372	0.820301	0.951508	0.878541	1.11217	1.78462
AT1G16490	0.52696	1.05923	0.780717	0.608195	1.23171	0.363136	0.818483	0.813805
AT1G16500	14.5341	12.8412	32.4531	25.813	25.2145	25.2799	24.6965	44.4858
AT1G16510	2.8051	2.10012	5	5.95349	5.18973	7.20389	3.75015	8.86731
AT1G16515	0.582555	1.34046	4.65314	3.81241	1.72244	0.563848	1.6572	3.55748
AT1G16520	10.0718	11.0477	20.1128	14.6753	16.9926	19.5681	19.2795	31.353
AT1G16530	0	0	0	0	0.085275	0	0	0.34081
AT1G16540	2.16047	1.62617	2.56329	1.9029	2.41325	1.78112	1.52901	3.91425
AT1G16560	15.6059	12.6686	18.8617	21.2337	18.408	17.6527	14.1686	27.6466
AT1G16570	7.91084	8.70818	10.6262	9.87548	9.8712	10.7497	11.6	17.9381
AT1G16590	7.4132	7.52547	10.7179	8.57352	8.39068	8.03549	7.41029	12.9067
AT1G16610	34.6097	41.6244	54.2075	45.9312	46.6093	55.7294	41.3374	84.9314
AT1G16630	1.58213	0.645295	3.73166	2.246	3.50251	4.50436	1.75847	3.58774
AT1G16640	0.600227	0.078042	1.62526	1.5078	1.00863	0.325663	1.51704	1.25298
AT1G16650	1.99729	1.98722	2.1039	1.67264	3.19725	2.49208	2.86748	3.964
AT1G16670	3.58194	2.28172	4.61651	2.28498	4.7501	3.23292	3.34563	5.37813
AT1G16680	4.82309	4.07762	8.60483	7.12187	8.20713	5.40336	5.54009	10.5888
AT1G16690	3.24631	2.76259	5.56438	3.1068	3.05058	3.78079	3.21815	6.40813
AT1G16700	49.4102	48.7138	65.6395	62.3159	56.6424	57.3837	53.2607	86.1818
AT1G16705	26.9449	26.5111	31.4717	30.8149	34.1091	36.8531	27.5538	53.0655
AT1G16710	4.7788	3.09124	8.26593	4.03948	7.3042	4.20831	4.53921	6.82035
AT1G16720	5.99334	5.15827	9.98391	6.15026	9.77642	10.9786	8.4861	16.9078
AT1G16730	0.502662	0.220143	0.386715	0.53362	0.417136	0.084916	0.601067	0.340016
AT1G16740	51.401	27.0456	50.5754	48.0796	34.7566	49.3429	31.7526	57.3763
AT1G16750	15.4577	14.3075	19.2384	13.8109	16.7274	14.5063	14.0245	28.2426
AT1G16760	0.026741	0	0.061795	0	0	0.107923	0.384255	0
AT1G16770	0	0.244374	0	0.131248	0.207571	0	0.204892	0.376778
AT1G16780	9.06432	11.5351	10.7094	9.82549	10.7443	11.3074	9.60692	17.5671
AT1G16790	12.3356	12.4095	18.2214	21.0252	11.9794	12.6081	12.4633	27.0227
AT1G16800	1.1827	0.962728	2.62669	0.925614	2.15621	1.57106	0.939476	2.53537
AT1G16810	47.5603	40.5863	61.122	72.9488	45.5648	64.3104	47.1898	96.8974
AT1G16820	2.96823	2.41222	2.5835	3.29845	2.21431	2.62565	3.05865	3.13954
AT1G16825	12.0855	14.4128	12.3813	15.7845	13.5225	11.7303	13.6495	21.1929
AT1G16830	1.45708	0.606945	1.06853	1.51723	1.17498	1.50082	1.02567	1.38716
AT1G16840	24.057	27.9453	37.0034	22.8085	32.1286	35.8051	27.7106	47.3183
AT1G16850	1.68129	0.517155	2.24125	0.898264	2.19681	1.00674	1.13637	1.21682
AT1G16858	14.2619	15.8509	21.8514	16.8112	16.9178	18.5783	16.0663	27.8905
AT1G16860	14.2619	15.8509	21.8514	16.8112	16.9178	18.5783	16.0663	27.8905
AT1G16870	9.1607	9.57424	13.2504	11.8378	12.4304	13.0936	9.39957	18.4322
AT1G16880	12.0468	14.1324	22.3523	19.9014	18.7664	15.3434	12.885	30.6778
AT1G16890	36.6323	49.4585	68.4504	60.1548	58.5538	61.2114	55.6542	95.1567
AT1G16900	16.0824	12.7938	22.0157	16.0659	18.743	17.4043	14.3564	30.2901
AT1G16905	0	0	0	0	0	0	0.063128	0
AT1G16910	0.166229	0	0	0.152718	0.052527	0.300374	0.295591	0.365032
AT1G16916	13.0245	14.3975	18.8242	27.1814	17.56	13.0631	18.8161	21.0348
AT1G16920	20.8779	20.5795	33.9674	32.8003	29.7239	35.6136	21.5214	47.0214
AT1G16930	2.37089	2.21557	1.78242	1.87417	2.31049	1.67851	1.78418	3.32152
AT1G16940	0	0	0	0	0	0	0	0
AT1G16950	0.623977	0	11.7002	0.521911	17.6	18.3841	10.5109	24.5244
AT1G16960	1.38659	1.03371	2.98576	3.79878	4.50481	3.30456	2.1132	8.57523
AT1G16970	3.02133	3.31307	5.54181	5.47656	4.80246	3.8343	3.67063	5.91585
AT1G16980	0.552446	1.19809	1.11399	1.14723	1.01594	0.813734	0.664919	1.3477
AT1G17000	0.020405	0.010745	0.127181	0.052575	0.10246	0	0.225086	0.130982
AT1G17010	0	0	0	0	0	0	0	0
AT1G17020	0.040827	0.366732	0.821107	0.847158	0.775667	1.34946	0.276229	0.604452
AT1G17030	3.33141	4.47213	6.01835	2.05881	5.17019	4.54126	4.30791	5.44481
AT1G17040	2.49205	3.26502	2.50904	3.24014	3.358	2.82824	3.0844	4.37456
AT1G17050	2.15131	2.11056	3.51724	3.46278	4.19585	5.16457	4.078	6.85836
AT1G17060	0.427182	0.862423	3.48056	2.33584	3.07363	3.11606	3.34204	4.62719
AT1G17070	5.20742	4.20871	9.64802	6.03438	7.55239	9.94024	6.2073	10.4616
AT1G17080	39.2484	50.7431	62.5131	72.5543	45.0011	52.0454	50.7051	69.971
AT1G17090	2.8318	5.10847	7.39623	9.6119	4.01761	6.78532	3.17189	7.2816
AT1G17100	29.2725	25.4647	40.1045	37.1297	38.1202	36.6395	31.9379	67.3494
AT1G17110	5.88157	4.82015	12.3181	4.75101	7.70968	5.20215	6.54363	10.3633
AT1G17120	10.5231	11.6031	12.2426	12.5241	12.4279	12.8968	8.72926	18.8244
AT1G17130	14.0884	13.6205	22.9062	19.7334	19.6474	19.7022	16.7969	28.7363
AT1G17140	3.65593	2.90011	6.06645	8.56883	8.16686	6.84793	6.62184	10.8829
AT1G17145	3.92255	2.29854	5.63144	4.31249	4.77633	4.31163	4.99869	8.9044
AT1G17147	0	0	0	0	0	0	0	0
AT1G17150	1.15582	0.587631	0.775359	0.152314	0.436972	0.662888	0.805809	0.132939
AT1G17160	14.3268	13.3983	16.5801	15.4622	15.7829	18.2825	13.2848	23.2105
AT1G17170	2.69758	0.468194	1.57675	1.20818	1.97694	2.63006	3.09854	2.11676
AT1G17180	0	0	0	0	0	0	0.235603	0
AT1G17190	13.4936	12.2646	27.5393	25.8057	17.3885	20.3193	16.8845	23.8128
AT1G17200	325.387	348.163	391.855	373.792	354.162	342.138	296.486	569.044
AT1G17210	18.9917	16.3025	32.8487	17.2413	31.2282	24.1527	19.7097	45.5152
AT1G17220	6.81374	6.97856	15.1942	8.03273	14.8392	12.6134	8.21761	16.2276
AT1G17230	0.665771	0.963305	1.7021	0.751763	1.43542	1.03119	0.934201	1.39593
AT1G17235	0.04442	0.371374	1.30988	0	0.914336	0	0.224347	0
AT1G17240	0.039543	0.218129	0.21641	0.086022	0.507151	0.181315	0.24413	0.090354
AT1G17250	3.91074	5.63512	6.9284	5.37837	4.4784	6.40872	2.96362	8.44092
AT1G17260	38.3557	49.2328	60.91	43.1483	56.7757	55.1049	50.1745	98.873
AT1G17270	1.56997	1.28265	2.63511	2.138	2.02572	2.05413	1.74963	3.97391
AT1G17280	12.0354	13.9081	22.9957	16.8845	19.8051	20.3455	14.2161	26.2508
AT1G17285	0	0.233043	0.393035	1.0452	0.129984	0	0	0
AT1G17290	37.7009	40.6885	54.9015	38.6405	42.2033	44.9229	34.4427	72.2003
AT1G17300	0	0	0	0	0	0	0	0.149636
AT1G17310	0	0.109344	0	0	0	0	0	0
AT1G17330	9.46611	10.5565	10.5271	7.66735	9.41055	13.1298	8.11214	15.2359
AT1G17340	0.785539	0.651084	1.45616	1.17641	1.30336	1.18526	0.813133	1.55816
AT1G17345	0	0	0	0	0	0	0	0
AT1G17350	6.9158	6.85805	10.463	11.8875	10.3544	8.63013	8.1812	14.6794
AT1G17360	0.796948	0.646497	2.54674	0.738191	1.63036	0.683203	1.1211	1.14975
AT1G17370	14.4866	12.0083	21.5728	14.7742	17.9271	18.2331	12.4718	32.2967
AT1G17380	2.12634	1.57448	5.73033	2.48694	3.72605	1.62833	2.78601	1.23022
AT1G17400	0	0	0.377841	0	0.115367	0	0.235245	0.110647
AT1G17410	2.35908	3.39301	5.47616	4.6683	2.77135	5.93509	2.78791	11.053
AT1G17420	19.1946	12.5723	25.2563	13.265	19.1243	13.2712	12.9805	23.0902
AT1G17430	26.3103	22.2073	37.3258	32.6864	25.3568	23.1462	22.9317	42.664
AT1G17440	5.21494	6.93384	12.4922	6.79379	11.2328	9.60572	7.0447	14.7577
AT1G17450	3.10775	2.22988	5.14671	2.60459	4.22929	3.17328	2.47632	4.96753
AT1G17455	1.84286	3.26079	4.59866	6.20988	2.85727	3.39056	3.43167	5.72429
AT1G17460	1.51244	1.16524	2.26445	1.9721	2.18172	3.12974	1.90083	3.0531
AT1G17470	16.5846	18.0896	26.4996	24.2218	22.3933	31.8708	18.7019	39.696
AT1G17480	0.858714	0.385992	1.47543	0.699565	1.36585	0.957363	1.02059	3.3175
AT1G17490	11.3768	14.9243	21.0462	30.0514	16.8123	18.8573	11.0714	26.2006
AT1G17500	4.35403	3.19215	6.71588	4.66066	5.54386	5.09037	4.43379	7.42294
AT1G17510	21.5294	23.2605	33.7741	35.5259	26.8447	36.8573	26.3905	41.8145
AT1G17520	6.72213	3.30307	8.13332	4.91029	7.3091	5.30771	7.27983	9.00937
AT1G17530	37.4161	38.909	52.779	46.8043	45.2718	53.6225	37.4205	74.2193
AT1G17540	0.167501	0.16488	0.139986	0.107802	0.11884	0.297444	0.112108	0.96128
AT1G17545	0	0	0	0	0	0	0	0
AT1G17550	6.29611	5.13854	12.0326	9.03257	12.2111	9.70596	8.51845	17.9077
AT1G17560	12.9915	15.4681	16.9919	24.0031	16.0521	15.2998	13.7581	22.9175
AT1G17580	1.62752	1.62041	4.24795	1.5972	4.10527	2.55564	2.95913	4.55153
AT1G17590	1.227	0.937017	2.56434	1.36848	2.37655	2.18145	2.65454	4.1257
AT1G17600	0.077527	0.024028	0.179473	0	0.043335	0	0	0
AT1G17610	0	0	0	0	0.099164	0	0	0
AT1G17615	0	0	0	0	0	0	0	0
AT1G17620	109.998	97.1443	107.948	102.388	93.0302	111.888	89.0596	179.836
AT1G17630	0.158243	0.364931	0.762394	0.616284	0.807729	1.2838	0.585001	1.23315
AT1G17640	3.32624	6.75545	7.10299	7.6177	7.12809	8.66858	6.69931	11.0301
AT1G17650	7.35804	4.57708	11.5866	9.12045	9.16182	10.9483	6.21728	10.7528
AT1G17665	1.36277	1.56628	3.48014	1.90775	2.72643	1.87399	2.65122	3.21732
AT1G17680	3.65308	2.46758	6.38787	4.84001	5.84551	5.64607	4.27272	8.16319
AT1G17690	3.18313	3.12641	6.99024	4.86657	6.90421	6.61312	3.6669	6.76859
AT1G17700	0	0	0.172001	0	0	0	0	0
AT1G17710	0	0	0	0	0	0	0	0
AT1G17720	14.0438	13.8727	21.4072	13.4077	20.0626	17.8542	12.4501	28.4567
AT1G17730	23.0255	26.6616	35.9574	30.416	26.5381	31.9149	30.3676	56.8256
AT1G17744	2.88042	2.01026	0.220436	2.41323	0.350634	1.147	1.41675	1.35874
AT1G17745	173.899	123.45	201.893	163.404	200.164	156.582	164.106	266.161
AT1G17750	2.37901	2.39675	3.84452	3.11458	2.53234	2.48692	2.21964	3.83133
AT1G17760	5.21028	5.24057	8.60827	6.1471	9.32085	7.54419	6.75069	10.1611
AT1G17770	1.17544	1.97907	1.25164	1.37699	1.67532	1.0427	0.652996	1.85013
AT1G17780	0.899549	1.06678	1.07817	1.7615	1.06518	0.477394	0.704545	3.24168
AT1G17790	3.8837	2.79922	4.01313	4.4466	4.33394	4.42892	3.75015	6.90894
AT1G17800	11.081	4.24873	14.0916	5.66537	10.3126	3.43952	6.3136	3.82138
AT1G17810	0	0	0.275571	0	0	0.561114	0.085349	0.122051
AT1G17820	2.44964	2.40672	5.95464	3.18987	4.4994	5.02596	2.39458	7.72066
AT1G17830	0.99205	0.762618	0.637801	1.01204	1.26831	0.596065	0.654931	1.28602
AT1G17840	79.743	84.0701	107.318	71.7744	103.075	93.4828	74.4878	160.909
AT1G17850	1.92675	1.71518	1.61852	2.60978	3.34639	2.71871	1.64864	4.15244
AT1G17860	5.54209	6.39845	10.7413	12.9717	6.56508	11.2845	9.56663	16.6357
AT1G17870	0.991831	0.688089	1.12181	0.621808	0.935418	0.744517	1.02805	0.984584
AT1G17880	69.7051	78.5443	143.091	108.325	106.231	112.365	70.5307	156.277
AT1G17890	22.1141	25.2629	31.3529	27.4137	25.2383	26.4224	18.2931	30.6092
AT1G17910	0	0	0	0	0	0	0	0
AT1G17920	0.544055	0.624092	1.37138	0.819492	1.0753	1.11206	0.837634	2.06784
AT1G17930	3.80172	3.78476	6.75312	4.25041	5.16362	6.76041	3.89445	7.44982
AT1G17940	12.3129	8.641	16.0929	10.9511	13.3963	10.2787	9.31541	17.5714
AT1G17950	0	0.282401	0.113443	0.131407	0.163312	0	0	0.441386
AT1G17960	0.870498	0.7763	1.12233	1.23952	0.965491	1.49526	0.534883	1.81233
AT1G17970	1.58605	1.11352	2.18318	2.66755	2.50632	1.89539	2.47973	2.18791
AT1G17980	7.51871	5.73364	9.79901	6.71705	9.42326	8.72212	6.04006	12.925
AT1G17990	0.126462	0.062914	0.037234	0.034167	0.083084	0.102772	0.109281	0.182051
AT1G18000	0.302784	0.376437	0.674577	0.505037	0.237303	0.401498	0.238376	0.230174
AT1G18010	0.321863	0.445217	0.717083	0.536861	0.252256	0.426798	0.253397	0.244677
AT1G18020	0.164326	0.081751	0.048383	0.044396	0.10796	0.133542	0.142	0.236558
AT1G18030	3.13298	3.16725	3.41679	2.62999	3.86061	4.15831	2.65035	6.13696
AT1G18040	4.55338	4.96298	8.9526	7.12386	7.02921	5.76022	5.51323	10.1734
AT1G18050	0	0	0.110806	0.226384	0.146755	0	0	0
AT1G18060	8.80812	6.3716	12.4475	10.753	11.2419	7.71641	8.83909	14.3478
AT1G18070	53.5878	43.8792	64.4641	44.2167	59.545	52.9179	36.301	74.6545
AT1G18080	268.169	350.752	422.217	383.125	391.684	451.942	329.233	581.085
AT1G18090	1.46364	1.81712	2.2945	1.56003	2.44693	1.97593	1.88432	3.6509
AT1G18100	0	0	0	0	0	0	0	1.13818
AT1G18130	0	0	0	0	0	0	0	0
AT1G18140	0.218818	0.115125	0.076313	0	0.088598	0	0.10892	0.360911
AT1G18150	10.4501	10.0223	12.8148	9.89835	10.7772	9.6352	7.05674	15.4691
AT1G18160	6.36607	6.40515	13.4917	10.4255	10.9548	11.1339	9.18406	15.245
AT1G18170	1.04602	1.41783	2.88484	1.06234	1.42816	1.71434	2.71444	2.50459
AT1G18180	10.8825	14.9137	14.1644	17.4656	16.4547	19.9468	16.541	26.2645
AT1G18190	6.04376	4.73991	10.6029	5.35836	8.43221	8.16629	8.40419	13.2746
AT1G18200	0.219454	0.264572	0.259997	0.217616	0.179917	0	0	0.182303
AT1G18210	81.6862	64.2451	104.308	73.4551	86.3182	72.0088	77.4601	120.031
AT1G18220	0	0	0	0	0	0	0	0
AT1G18250	11.9921	11.5373	17.9165	17.0672	10.6729	17.9595	13.8698	26.6698
AT1G18260	24.8439	24.708	37.7147	24.8978	32.1005	39.615	24.38	53.6192
AT1G18265	0	0.185745	0.40328	0.65122	0.449869	0.671951	0.202654	0
AT1G18270	6.69809	6.22473	10.4646	6.15947	10.3676	10.6308	6.95187	15.2424
AT1G18280	0.315511	0.220065	0.898862	0.936954	1.24423	0.779413	1.41163	1.43657
AT1G18290	0	0.097464	0	0	0	0	0	0
AT1G18300	4.58427	3.64635	9.56343	9.4093	3.75833	4.90123	5.68054	6.32318
AT1G18310	0.025233	0.006776	0	0.065328	0	0	0.026102	0
AT1G18320	2.40366	1.643	1.85451	3.24523	2.45584	1.48838	0.919531	2.879
AT1G18330	1.05476	0.964761	1.65272	1.41818	1.57072	0.962584	1.47227	2.03456
AT1G18335	2.52877	1.80273	4.56465	3.74075	4.29981	2.59079	3.2396	3.46703
AT1G18340	6.14598	4.96849	7.87276	6.20865	4.9086	5.84259	5.11403	9.23617
AT1G18350	3.91075	16.4582	11.3326	5.15411	8.17355	33.7921	3.57629	14.9313
AT1G18360	6.93736	6.53819	9.36882	10.8996	8.08164	8.0572	6.41157	14.2408
AT1G18370	0.694148	0.248544	6.23441	4.60826	4.04802	3.78462	3.22651	6.21856
AT1G18390	0.251636	0.028252	0.044837	0.04736	0.098877	0.184729	0.234522	0.176485
AT1G18400	0	0	0	0	0.069376	0	0.086117	0.441344
AT1G18410	0.179142	0.138973	0.056938	0.266406	0.140944	0.026335	0.010568	0.039063
AT1G18420	2.36508	1.29682	3.39338	1.86809	2.04024	3.91882	1.84599	5.44192
AT1G18440	1.70896	1.70851	4.72236	2.02305	2.92517	3.8769	3.07593	6.16228
AT1G18450	18.9788	19.4428	32.6791	23.8408	30.2182	30.2612	23.4186	41.501
AT1G18460	1.9324	2.09522	4.67707	3.19936	4.73437	5.6262	4.29302	7.95987
AT1G18470	8.19228	5.52755	13.2087	9.39922	10.0688	8.64853	8.17224	13.4871
AT1G18480	8.67623	6.6783	12.2001	10.8805	13.0627	12.5439	9.64168	16.2231
AT1G18485	0.200533	0.648928	0.336661	0.589066	0.584938	0.722222	0.626581	0.672665
AT1G18486	0	0.786002	0	0	0	0	0.412401	1.98242
AT1G18490	3.99781	5.21219	8.49497	6.55349	6.17424	6.72087	5.9308	9.92795
AT1G18500	9.00029	9.39016	18.3055	9.25911	17.0377	15.4107	12.7935	20.8271
AT1G18510	0	0	0	0	0	0	0	0
AT1G18520	0	0.240505	2.19915	2.38034	1.04977	1.36262	0.196016	2.0253
AT1G18530	0.503456	0	0	0	0	0	0.168615	0
AT1G18540	207.367	205.023	319.173	279.18	279.127	288.041	218.246	397.102
AT1G18550	5.01273	2.91293	6.40461	3.134	7.0335	3.77348	4.5869	9.54646
AT1G18560	1.30239	2.14738	2.84393	1.62214	1.73404	2.1547	1.73434	3.21933
AT1G18570	0	0	0.056905	0	0.030617	0	0	0
AT1G18580	8.97166	8.62291	10.2403	7.93578	9.92305	10.9055	8.74863	18.83
AT1G18590	0.167863	0.10151	0.129041	0.129553	0.098908	0	0	0.135756
AT1G18600	9.07933	10.1197	15.0948	11.4766	9.43272	12.8429	8.49434	17.4473
AT1G18610	3.69543	2.93817	5.94133	4.76531	5.59365	4.99635	3.02633	5.56267
AT1G18620	6.93695	6.39242	11.8478	7.92029	9.14763	8.06193	8.23507	13.6606
AT1G18630	13.4934	13.1094	16.4846	14.3924	14.0036	16.5639	10.5291	21.083
AT1G18640	17.8269	21.0526	24.6884	22.7898	22.3836	23.0095	16.2429	26.3599
AT1G18650	32.8026	32.5887	44.3152	31.3725	36.4121	26.6138	30.6695	52.0135
AT1G18660	8.69917	6.61376	14.3665	8.91797	11.2391	8.80648	8.72515	17.037
AT1G18670	1.693	1.3733	1.82804	1.40454	1.9924	1.41656	1.59214	2.85792
AT1G18680	5.81243	7.1242	8.84556	6.5728	9.72335	8.77765	4.35741	14.1832
AT1G18690	0.159447	0.326039	1.67715	0.66062	1.2798	0.749511	0.532477	1.33338
AT1G18700	7.69988	6.16478	9.76666	6.2356	11.1496	10.245	8.36618	16.7364
AT1G18710	3.8953	2.20059	4.32794	4.00477	4.10351	1.89369	2.31564	5.2516
AT1G18720	88.839	108.8	121.558	114.977	111.306	126.894	90.8036	179.268
AT1G18730	1.23319	2.92647	4.45856	4.22053	5.72129	5.85865	2.32926	5.3261
AT1G18740	10.866	12.8511	18.9349	23.4672	8.92485	17.6519	13.0377	22.6965
AT1G18750	0.256815	0.150911	0.263977	0.676934	1.24598	0.694944	0.332492	0.369265
AT1G18760	0.511173	0.560803	0.366203	0.52133	0.421748	0.997044	0.198173	0.098045
AT1G18770	0.226092	0.259097	1.39794	1.47346	0.39013	0.754003	2.60252	0
AT1G18773	0	0	0.40825	1.00161	0.834073	0.804846	0.969967	1.35539
AT1G18780	0	0	0	0	0	0	0	0.171244
AT1G18790	0	0	0	0	0	0	0	0
AT1G18800	26.4446	24.8403	34.8571	41.664	32.9075	36.3025	24.4555	46.8849
AT1G18810	0	0	0	0	0	0	0	0
AT1G18830	0.134211	0.046477	0.137544	0	0.149564	0.172713	0.115932	0.125779
AT1G18835	0	0	0	0	0	0	0	0
AT1G18840	15.2097	13.4318	23.5391	17.0973	19.3811	15.404	17.2725	21.9187
AT1G18850	6.21088	6.30056	12.313	8.33002	10.0825	9.40063	6.9228	12.7363
AT1G18860	0.044142	0.04091	0.321022	0	0	0.094536	0	0
AT1G18870	0	0.158278	0.733975	0.212393	0.695318	0.309678	0.682193	0.334505
AT1G18871	0	0	0	0	0	0	0	0
AT1G18880	2.83371	3.67237	5.65679	3.32733	6.79172	5.07696	3.47428	10.5054
AT1G18890	5.69144	6.77606	8.62065	8.72781	9.11392	10.1617	8.28781	14.4447
AT1G18900	4.61083	3.54516	7.46108	3.23777	6.60929	5.51657	3.91553	7.47544
AT1G18910	0.123948	0.145742	0.611043	0.320597	0.362875	0.08508	0.202665	0.76637
AT1G18940	0	0.070797	0.707176	1.14162	0.180929	0.317114	0.952514	1.96912
AT1G18950	5.69285	4.46282	11.9822	7.80232	8.79225	7.93149	6.44482	13.0715
AT1G18960	0	0	0	0	0	0	0	0
AT1G18970	0	0.131468	0	0	0	0	0	0
AT1G18980	0	0.08931	0	0.420428	0.143432	0	0	0.67872
AT1G18990	0.038352	0.221699	0.255794	0.168948	0.222446	0.853431	0	0.541963
AT1G19000	4.57736	4.8758	13.3664	8.45975	9.17079	12.1943	7.92371	15.0911
AT1G19010	2.10181	2.6966	3.41805	3.68258	3.61108	4.22131	2.54824	5.53183
AT1G19020	0.33154	0	1.79822	0.458868	0.423631	0	0.487152	0
AT1G19025	0.574619	0.894138	1.48089	1.55214	0.773554	2.1078	0.685368	2.02884
AT1G19040	0	0	0	0	0	0	0.087534	0
AT1G19050	2.68731	2.34922	3.678	2.0365	2.57364	1.99997	1.18324	2.67613
AT1G19060	0	0.098961	0	0	0.145736	0	0	0.176643
AT1G19070	0.77125	0.660082	1.70526	1.31634	1.14054	1.25937	0.267079	3.61773
AT1G19080	2.61977	3.89934	4.7866	3.50297	5.21	6.68907	5.31259	8.13526
AT1G19086	0	0	0	0	0	0	0	0
AT1G19090	0.061534	0	0.056349	0	0.07463	0	0	0
AT1G19100	4.26873	4.63602	5.92112	4.94068	7.37338	7.36262	5.97983	9.28733
AT1G19110	10.5947	10.3848	20.1282	15.6449	20.8002	16.6016	13.6287	28.1396
AT1G19115	0	0	0	0.154	0	0.114674	0.445606	0
AT1G19120	26.0854	32.358	42.9867	51.29	38.9664	39.2647	31.982	52.1239
AT1G19130	23.2792	27.3397	29.6908	39.0483	30.2153	39.5167	26.8353	46.8421
AT1G19140	14.0346	16.976	19.6303	19.3907	22.6926	20.2398	17.2093	35.0472
AT1G19150	2.25911	4.23152	5.36614	3.74516	5.17739	4.66362	2.75378	6.18721
AT1G19160	3.18505	2.9143	3.21872	0.928295	3.14803	2.8802	1.24237	1.73669
AT1G19170	7.58152	6.32618	11.1928	8.55545	10.688	10.8684	7.6622	15.0679
AT1G19180	21.4655	15.9461	38.5438	23.1865	22.2508	19.5321	20.1131	33.3184
AT1G19190	41.5408	56.6147	48.4099	45.2025	39.5015	62.0887	41.5527	81.096
AT1G19200	0	0.277149	1.31308	0.71335	0.804924	2.05981	0.748204	1.3008
AT1G19210	0.724351	0.560221	0.733488	2.26106	0.625449	0.172429	0.670428	0.670547
AT1G19220	0.644253	0.930717	1.61007	0.404026	0.927073	0.470366	0.555395	1.51009
AT1G19230	0.613453	0.299579	0.582451	0.401642	0.617557	0.296209	0.264798	1.28101
AT1G19240	12.4487	14.7581	15.3648	21.903	11.9839	12.1663	13.1443	22.8718
AT1G19250	0	0	0	0	0	0	0	0
AT1G19260	0	0	0	0	0	0	0	0
AT1G19270	2.64109	3.1433	5.70918	3.86772	5.10474	3.09297	3.33184	6.90364
AT1G19290	1.9489	1.20531	2.68968	1.38857	2.54902	2.22823	0.996854	3.52405
AT1G19300	3.66109	2.50148	6.44822	2.2881	6.15262	2.44532	3.62307	7.27839
AT1G19310	11.6223	12.3906	19.2091	16.1638	14.4167	16.8285	14.2562	22.9308
AT1G19320	2.73426	3.42675	2.69811	3.09482	1.1746	6.12577	0.843246	5.77452
AT1G19330	16.5053	15.0439	38.1294	31.6911	40.5291	38.3042	31.6713	57.5781
AT1G19340	1.85699	0.926959	2.8061	1.09834	3.10157	2.61011	2.26419	3.12278
AT1G19350	10.8543	7.73074	25.69	19.1175	21.8828	23.9693	18.5753	35.4229
AT1G19360	19.9336	15.3046	27.5123	20.2119	23.0744	20.5419	19.4098	33.625
AT1G19370	8.59508	5.95949	9.98759	8.67968	9.22406	9.33065	7.0311	13.5628
AT1G19380	4.75594	3.19873	17.2885	9.84063	8.04109	7.96192	7.87987	19.2179
AT1G19390	0	0	0	0	0	0.049562	0	0
AT1G19394	1.57877	2.22295	3.55515	4.98031	1.92912	1.26531	2.85864	2.80586
AT1G19396	2.67955	2.74669	5.71244	9.00321	4.20252	6.13889	4.55145	5.9608
AT1G19397	2.85211	1.78663	2.93616	6.23804	4.05557	4.70144	5.48139	6.42041
AT1G19400	9.90178	10.7884	17.722	8.47487	16.4274	15.2013	11.6887	21.668
AT1G19410	0	0.354774	0.228958	0.231428	0.40076	0.790205	0.117062	0.237494
AT1G19430	10.3522	9.78724	20.5181	13.7193	14.8369	10.6644	9.86754	17.6465
AT1G19440	17.161	17.9847	26.8066	30.4974	20.7304	24.5428	19.8845	36.5139
AT1G19450	15.0192	16.2567	24.9285	37.8563	29.9756	40.9166	34.3664	62.1735
AT1G19460	0.046706	0.089473	0.098036	0.896309	0.659163	1.81233	1.24211	1.03267
AT1G19470	0	0	0	0.118086	0	0.433551	0.12426	0.051234
AT1G19480	8.14713	6.57676	10.1264	8.66087	8.30815	8.93326	8.62879	15.2282
AT1G19485	2.60712	2.47447	4.3871	2.95561	3.34509	3.29753	2.31365	5.63126
AT1G19490	1.82176	1.01774	2.39378	0.550722	1.44197	1.80892	1.17762	2.61177
AT1G19500	2.17972	0.549827	0.295286	0.951059	0.443522	1.58959	1.82306	3.55477
AT1G19510	0	0	0	0	0	0	0	0
AT1G19520	13.5198	9.81211	17.8274	11.1852	15.5987	15.6024	11.1537	21.6852
AT1G19530	0.162548	1.89993	1.35545	0.643255	0.754714	0.742688	1.61289	1.13452
AT1G19540	0.463149	0.778742	1.01717	0.404363	0.656902	1.23142	0.784062	0.878595
AT1G19550	40.5278	34.4156	60.3574	48.7799	35.8572	29.7263	35.2616	62.5725
AT1G19570	668.286	557.208	870.705	718.87	624.724	525.201	569.982	818.381
AT1G19580	19.6712	22.1045	32.3739	28.3226	28.5093	29.881	20.2497	39.689
AT1G19600	13.1731	13.2272	21.3875	16.1304	21.6152	19.4587	15.0297	24.2905
AT1G19610	0	0	0	0	0	0	0.18991	0
AT1G19620	0	0	0.12756	0	0	0.187691	0	0
AT1G19630	2.11119	1.02118	1.83899	1.15375	1.9186	0.513451	2.39867	3.51293
AT1G19640	2.33401	1.83537	2.00614	1.46846	3.20931	1.34445	1.5227	4.04336
AT1G19650	2.00625	0.93224	2.84942	1.60674	2.46673	1.86731	1.71655	3.76371
AT1G19660	13.9366	18.5942	29.7059	23.8812	34.5776	33.6277	28.6216	48.404
AT1G19670	16.9774	8.95131	27.7334	14.519	17.5783	11.6171	12.471	15.2743
AT1G19680	8.47846	6.86252	12.1034	7.32381	10.5974	11.4504	8.53557	16.2429
AT1G19690	3.4112	3.3437	4.71187	4.0158	4.26063	4.16465	2.3608	5.03176
AT1G19700	9.56899	10.5041	15.501	10.8132	13.2257	13.9858	11.8324	20.7492
AT1G19710	8.19801	8.44761	10.9283	9.96027	10.8537	10.8829	9.2499	13.5185
AT1G19715	1.08032	1.0116	2.48957	1.878	3.61687	1.78633	2.22359	3.71912
AT1G19720	1.15494	1.30435	4.77001	0.952642	3.39822	1.9704	1.73687	3.5726
AT1G19730	16.7995	23.321	24.862	26.6042	20.817	24.5496	25.1098	33.6647
AT1G19740	13.4013	16.4447	24.961	19.8192	23.0242	25.8325	23.0625	34.4515
AT1G19750	0.133449	0.371151	0.756366	0.604114	0.771193	0.739556	0.320997	0.289062
AT1G19770	16.5887	18.454	36.254	26.6821	26.3946	25.4431	23.1194	37.6654
AT1G19780	0	0.059448	0	0.011152	0	0	0.087031	0.059113
AT1G19790	0.02937	0	0.342207	0.084322	0.07343	0.068681	0.293509	0
AT1G19800	11.3367	17.901	16.9553	20.9499	17.7023	19.5235	15.2188	28.6328
AT1G19830	31.1002	25.6009	35.2945	32.5176	35.8871	25.7019	23.6759	49.1734
AT1G19835	11.923	8.64118	18.7089	10.5261	17.4591	9.27881	10.339	18.9021
AT1G19840	7.09435	3.52642	5.57055	3.09861	3.03059	3.07916	4.65264	8.72055
AT1G19850	15.9401	13.2974	32.234	21.4878	31.2181	24.044	21.0155	44.8003
AT1G19860	4.3432	3.96191	7.95272	4.15531	6.05798	5.63329	4.02078	10.2956
[truncated: 25,208 more rows]

## Sheet: Col-0 vs osd1 x Col-0
DataSet3.B: DESeq2 analysis of 4 DAP seed transcriptomes comparing Col-0 x Col-0 to osd1 x Col-0
Id	baseMean	log2FoldChange	lfcSE	stat	pvalue	padj
AT1G01010	28.7385	0.926429	0.727501	-1.27344	0.202862	0.99999
AT1G01020	4.31244	-0.532987	1.79091	0.297606	0.766004	0.99999
AT1G01030	1.28278	3.94135	3.83191	-1.02856	0.303687	NA1
AT1G01040	300.275	0.0373191	0.376256	-0.0991856	0.920991	0.99999
AT1G01050	340.843	0.0912312	0.292889	-0.311487	0.75543	0.99999
AT1G01060	25.2025	0.817441	0.759478	-1.07632	0.281784	0.99999
AT1G01070	0.427593	2.37029	4.91862	-0.481903	0.629875	NA1
AT1G01073	0	NA1	NA1	NA1	NA1	NA1
AT1G01080	118.836	0.289184	0.394231	-0.733541	0.463229	0.99999
AT1G01090	1380.49	0.0912947	0.219844	-0.41527	0.677944	0.99999
AT1G01100	3799.28	0.148685	0.287331	-0.517468	0.604829	0.99999
AT1G01110	7.18275	-1.17952	1.53553	0.768154	0.442396	0.99999
AT1G01115	0	NA1	NA1	NA1	NA1	NA1
AT1G01120	673.562	-0.107361	0.278122	0.386022	0.69948	0.99999
AT1G01130	38.093	0.997772	0.648083	-1.53957	0.123664	0.99999
AT1G01140	73.0561	0.774006	0.521407	-1.48446	0.137688	0.99999
AT1G01150	1.49658	4.16346	3.61033	-1.15321	0.248826	NA1
AT1G01160	292.009	-0.12404	0.286766	0.432549	0.665342	0.99999
AT1G01170	51.2421	0.479758	0.551397	-0.870077	0.384258	0.99999
AT1G01180	17.3721	-0.0676706	0.940295	0.0719674	0.942628	0.99999
AT1G01190	0	NA1	NA1	NA1	NA1	NA1
AT1G01200	3.00711	-0.382254	2.20137	0.173644	0.862145	0.99999
AT1G01210	106.356	-0.165692	0.407071	0.407036	0.683982	0.99999
AT1G01220	134.318	-0.0973107	0.428077	0.227321	0.820174	0.99999
AT1G01225	39.3331	0.811118	0.613628	-1.32184	0.186221	0.99999
AT1G01230	261.242	0.121259	0.317727	-0.381644	0.702725	0.99999
AT1G01240	50.3157	0.951514	0.541656	-1.75668	0.0789732	0.99999
AT1G01250	57.2135	-0.531432	0.531324	1.0002	0.317212	0.99999
AT1G01260	150.021	-0.148958	0.356515	0.417816	0.676081	0.99999
AT1G01280	0	NA1	NA1	NA1	NA1	NA1
AT1G01290	112.641	0.439366	0.408801	-1.07477	0.282479	0.99999
AT1G01300	1431.1	-0.362081	0.212537	1.70361	0.0884532	0.99999
AT1G01305	1.52777	4.17527	3.24459	-1.28684	0.19815	NA1
AT1G01310	19.316	-0.812572	0.871363	0.932529	0.351063	0.99999
AT1G01320	325.456	0.396369	0.326626	-1.21352	0.224929	0.99999
AT1G01340	7.79255	-1.36194	1.31488	1.03579	0.300299	0.99999
AT1G01350	136.302	-0.127359	0.361428	0.352377	0.724556	0.99999
AT1G01355	5.84012	0.126096	1.48455	-0.0849393	0.93231	0.99999
AT1G01360	102.816	0.723622	0.40772	-1.7748	0.0759311	0.99999
AT1G01370	75.4176	-0.147326	0.452952	0.325257	0.744986	0.99999
AT1G01380	0	NA1	NA1	NA1	NA1	NA1
AT1G01390	0	NA1	NA1	NA1	NA1	NA1
AT1G01400	0	NA1	NA1	NA1	NA1	NA1
AT1G01410	0	NA1	NA1	NA1	NA1	NA1
AT1G01420	26.2441	-0.302686	0.831803	0.363892	0.715939	0.99999
AT1G01430	665.535	-0.164825	0.24012	0.686425	0.492445	0.99999
AT1G01440	79.1834	-0.465042	0.454294	1.02366	0.305996	0.99999
AT1G01450	18.4113	-0.631886	0.868156	0.727849	0.466706	0.99999
AT1G01453	0	NA1	NA1	NA1	NA1	NA1
AT1G01460	0.855186	3.35701	4.5171	-0.743177	0.457374	NA1
AT1G01470	60.808	0.0319419	0.532881	-0.0599419	0.952202	0.99999
AT1G01471	0	NA1	NA1	NA1	NA1	NA1
AT1G01480	35.7122	0.861475	0.695794	-1.23812	0.215672	0.99999
AT1G01490	30.683	0.971374	0.691978	-1.40376	0.160389	0.99999
AT1G01500	208.9	-0.16267	0.32321	0.503295	0.614757	0.99999
AT1G01510	422.575	-0.0442797	0.258233	0.171472	0.863853	0.99999
AT1G01520	4.16119	-0.473999	1.76146	0.269094	0.787857	0.99999
AT1G01530	22.4587	-0.824105	0.804867	1.0239	0.305881	0.99999
AT1G01540	169.305	-0.514561	0.334918	1.53638	0.124446	0.99999
AT1G01550	675.793	-0.0480757	0.240857	0.199603	0.841791	0.99999
AT1G01560	0.641389	2.94461	4.87521	-0.603996	0.545846	NA1
AT1G01570	37.2872	-0.83558	0.672539	1.24243	0.21408	0.99999
AT1G01580	3.48266	1.69524	2.38124	-0.711915	0.476518	0.99999
AT1G01590	13.3936	-0.584075	1.06115	0.550419	0.582032	0.99999
AT1G01600	187.719	-0.305147	0.327419	0.931976	0.351349	0.99999
AT1G01610	1480.58	-0.450646	0.216773	2.07889	0.0376279	0.835916
AT1G01620	578.492	0.53926	0.249887	-2.15801	0.0309268	0.764817
AT1G01630	111.11	-0.311521	0.388802	0.801234	0.422996	0.99999
AT1G01640	17.0471	-0.245186	0.934827	0.26228	0.793106	0.99999
AT1G01650	465.493	-0.274961	0.255944	1.0743	0.282689	0.99999
AT1G01660	14.556	0.237066	0.961909	-0.246454	0.805331	0.99999
AT1G01670	32.4363	-0.600891	0.717921	0.836988	0.402599	0.99999
AT1G01680	0	NA1	NA1	NA1	NA1	NA1
AT1G01690	38.7244	0.879112	0.626365	-1.40351	0.160463	0.99999
AT1G01695	0.396151	-2.02797	4.90879	0.413129	0.679512	NA1
AT1G01700	2.86738	-0.283007	2.4975	0.113316	0.90978	0.99999
AT1G01710	407.757	0.0314236	0.261854	-0.120004	0.90448	0.99999
AT1G01720	402.022	-0.235624	0.298846	0.788447	0.430435	0.99999
AT1G01725	65.7734	0.328597	0.544935	-0.603003	0.546506	0.99999
AT1G01730	204.803	0.0457354	0.335984	-0.136124	0.891724	0.99999
AT1G01740	27.3062	0.0482555	0.737406	-0.0654396	0.947824	0.99999
AT1G01750	7.33948	-0.134352	1.31714	0.102003	0.918754	0.99999
AT1G01760	16.8953	0.473979	0.905976	-0.523169	0.600856	0.99999
AT1G01770	64.9298	0.0623732	0.484413	-0.12876	0.897547	0.99999
AT1G01780	33.816	0.189155	0.70084	-0.269897	0.787239	0.99999
AT1G01790	163.2	0.307621	0.371011	-0.829142	0.407024	0.99999
AT1G01800	84.6824	0.905131	0.435467	-2.07853	0.0376607	0.835916
AT1G01810	14.2534	0.326266	1.06437	-0.306536	0.759197	0.99999
AT1G01820	445.055	-0.0671015	0.262171	0.255946	0.797993	0.99999
AT1G01830	606.274	0.076006	0.285786	-0.265954	0.790275	0.99999
AT1G01840	24.7587	0.0781385	0.743709	-0.105066	0.916323	0.99999
AT1G01860	22.5671	0.568356	0.781481	-0.72728	0.467054	0.99999
AT1G01880	32.433	0.11515	0.654364	-0.175973	0.860315	0.99999
AT1G01900	17.181	0.325533	0.901502	-0.361101	0.718024	0.99999
AT1G01910	393.709	0.0291263	0.268546	-0.108459	0.913631	0.99999
AT1G01920	150.042	0.0841078	0.365704	-0.229989	0.8181	0.99999
AT1G01930	78.7975	0.395952	0.482188	-0.821157	0.411557	0.99999
AT1G01940	106.07	0.275466	0.395887	-0.695819	0.486542	0.99999
AT1G01950	159.475	0.282554	0.384683	-0.734512	0.462637	0.99999
AT1G01960	934.237	-0.180042	0.227513	0.79135	0.42874	0.99999
AT1G01970	97.4516	0.193576	0.422756	-0.45789	0.647031	0.99999
AT1G01980	27.9061	-1.38556	0.787991	1.75834	0.078689	0.99999
AT1G01990	191.216	-0.309665	0.325255	0.952069	0.341062	0.99999
AT1G02000	151.408	0.149418	0.364256	-0.410201	0.681658	0.99999
AT1G02010	30.5152	-0.243076	0.702289	0.34612	0.729253	0.99999
AT1G02020	125.882	-0.155569	0.388993	0.399928	0.68921	0.99999
AT1G02030	0	NA1	NA1	NA1	NA1	NA1
AT1G02040	0	NA1	NA1	NA1	NA1	NA1
AT1G02050	53.7282	0.426449	0.540449	-0.789065	0.430074	0.99999
AT1G02060	28.7654	0.313462	0.71959	-0.435611	0.663119	0.99999
AT1G02065	46.725	0.254534	0.635548	-0.400495	0.688792	0.99999
AT1G02070	41.6042	0.730625	0.6253	-1.16844	0.24263	0.99999
AT1G02074	0	NA1	NA1	NA1	NA1	NA1
AT1G02080	879.074	0.0616177	0.251278	-0.245217	0.806288	0.99999
AT1G02090	498.237	-0.0163667	0.248473	0.0658693	0.947482	0.99999
AT1G02100	174.588	0.363164	0.337985	-1.0745	0.2826	0.99999
AT1G02110	257.831	0.553968	0.303729	-1.82388	0.0681695	0.99999
AT1G02120	510.274	-0.0474518	0.273028	0.173798	0.862024	0.99999
AT1G02130	352.241	-0.306398	0.271095	1.13023	0.258381	0.99999
AT1G02140	1201.96	-0.0582762	0.261028	0.223257	0.823335	0.99999
AT1G02145	174.258	-0.0585036	0.370714	0.157813	0.874604	0.99999
AT1G02150	339.574	0.382167	0.286672	-1.33312	0.182494	0.99999
AT1G02160	480.325	-0.0916928	0.286169	0.320415	0.748654	0.99999
AT1G02170	352.407	-0.15448	0.278048	0.555586	0.578494	0.99999
AT1G02180	150.655	-0.326833	0.353774	0.923846	0.355567	0.99999
AT1G02190	362.666	-0.562542	0.377971	1.48832	0.136667	0.99999
AT1G02205	516.61	0.0594967	0.298922	-0.199037	0.842234	0.99999
AT1G02210	0	NA1	NA1	NA1	NA1	NA1
AT1G02220	1.77277	4.37261	3.0888	-1.41563	0.156883	0.99999
AT1G02230	0	NA1	NA1	NA1	NA1	NA1
AT1G02250	1.28278	3.94135	3.83191	-1.02856	0.303687	NA1
AT1G02260	236.013	-0.126601	0.307248	0.412049	0.680303	0.99999
AT1G02270	182.982	-0.00460321	0.33612	0.0136951	0.989073	0.99999
AT1G02280	266.796	0.203238	0.3037	-0.669207	0.503364	0.99999
AT1G02290	46.2816	0.690115	0.575472	-1.19921	0.230445	0.99999
AT1G02300	135.541	-0.373025	0.424027	0.879718	0.379012	0.99999
AT1G02305	1328.78	0.0535891	0.211885	-0.252916	0.800333	0.99999
AT1G02310	0	NA1	NA1	NA1	NA1	NA1
AT1G02320	0	NA1	NA1	NA1	NA1	NA1
AT1G02330	215.671	0.160841	0.361263	-0.445219	0.656162	0.99999
AT1G02335	13.1113	0.807354	1.02121	-0.790583	0.429188	0.99999
AT1G02340	12.5585	0.333526	1.02975	-0.323891	0.74602	0.99999
AT1G02350	20.6474	-0.533149	0.813529	0.655354	0.51224	0.99999
AT1G02360	0.855186	3.35701	4.5171	-0.743177	0.457374	NA1
AT1G02370	60.414	-0.720392	0.549876	1.3101	0.190163	0.99999
AT1G02380	7.51056	-0.049901	1.38704	0.0359766	0.971301	0.99999
AT1G02390	4.69161	3.0513	1.92241	-1.58723	0.112461	0.99999
AT1G02391	0	NA1	NA1	NA1	NA1	NA1
AT1G02400	4.32133	1.19723	1.95413	-0.612666	0.540097	0.99999
AT1G02405	19.8836	-1.91136	0.880506	2.17076	0.0299497	0.75523
AT1G02410	126.797	0.111395	0.394342	-0.282485	0.777572	0.99999
AT1G02420	22.6251	-1.09389	0.789043	1.38635	0.165639	0.99999
AT1G02430	6.05963	0.109751	1.51048	-0.0726598	0.942077	0.99999
AT1G02440	1.07176	-3.42875	4.13868	0.828465	0.407407	NA1
AT1G02450	4.08728	-0.451645	2.19967	0.205324	0.837319	0.99999
AT1G02460	19.2776	-0.748067	0.924717	0.808969	0.418533	0.99999
AT1G02470	2.62517	1.19042	2.3757	-0.501082	0.616313	0.99999
AT1G02475	75.982	0.360818	0.453078	-0.79637	0.425817	0.99999
AT1G02490	1.28278	3.94135	3.83191	-1.02856	0.303687	NA1
AT1G02500	2192.57	-0.100521	0.213195	0.471497	0.637286	0.99999
AT1G02510	0	NA1	NA1	NA1	NA1	NA1
AT1G02520	112.618	-0.0348395	0.445288	0.0782404	0.937637	0.99999
AT1G02530	1579.42	-0.362898	0.220412	1.64645	0.0996705	0.99999
AT1G02540	0	NA1	NA1	NA1	NA1	NA1
AT1G02550	1.25134	1.10583	3.5066	-0.315356	0.752491	NA1
AT1G02560	537.724	0.143346	0.256029	-0.55988	0.575561	0.99999
AT1G02570	0.855186	3.35701	4.5171	-0.743177	0.457374	NA1
AT1G02575	0.396151	-2.02797	4.90879	0.413129	0.679512	NA1
AT1G02580	40.5694	-0.367578	0.608821	0.603754	0.546007	0.99999
AT1G02590	0	NA1	NA1	NA1	NA1	NA1
AT1G02610	18.1292	1.1506	0.875354	-1.31444	0.188698	0.99999
AT1G02620	0.792302	-3.01855	4.66492	0.647074	0.517584	NA1
AT1G02630	8.62083	-0.534048	1.26278	0.422913	0.672359	0.99999
AT1G02640	262.038	-0.170584	0.308982	0.552085	0.58089	0.99999
AT1G02650	3.84761	1.10289	2.01035	-0.548607	0.583275	0.99999
AT1G02660	116.855	0.290206	0.408293	-0.710778	0.477222	0.99999
AT1G02670	17.3156	-0.0203615	0.930037	0.0218932	0.982533	0.99999
AT1G02680	114.163	0.216927	0.406737	-0.533334	0.593802	0.99999
AT1G02690	237.339	0.210387	0.315769	-0.666269	0.505239	0.99999
AT1G02700	3.23512	0.774729	2.19009	-0.353743	0.723531	0.99999
AT1G02710	1.62756	-1.39508	2.88397	0.483735	0.628574	NA1
AT1G02720	195.708	-0.52747	0.351241	1.50173	0.133166	0.99999
AT1G02730	200.763	2.48652	0.400525	-6.20814	5.36149e-10	6.2862e-07
AT1G02740	88.8073	0.0801903	0.433105	-0.185152	0.85311	0.99999
AT1G02750	64.3437	0.265023	0.503654	-0.5262	0.598749	0.99999
AT1G02770	171.684	0.280431	0.34072	-0.823054	0.410478	0.99999
AT1G02780	5705.23	0.0385044	0.207183	-0.185847	0.852565	0.99999
AT1G02790	111.199	-0.615187	0.409421	1.50258	0.132948	0.99999
AT1G02800	154.801	0.204017	0.434454	-0.469593	0.638646	0.99999
AT1G02810	7.91355	2.03575	1.34292	-1.51592	0.12954	0.99999
AT1G02813	4.85219	-1.46984	1.90323	0.772288	0.439944	0.99999
AT1G02816	211.455	-0.275389	0.325758	0.845381	0.397898	0.99999
AT1G02820	10.307	-0.433073	1.2191	0.355239	0.722411	0.99999
AT1G02830	0.672589	2.96348	4.87405	-0.608012	0.54318	NA1
AT1G02840	1119.47	0.0753839	0.219466	-0.343488	0.731231	0.99999
AT1G02850	8.76176	3.58612	1.4312	-2.50568	0.0122215	0.454477
AT1G02860	35.7323	0.495481	0.626666	-0.790662	0.429141	0.99999
AT1G02870	107.469	-0.00608683	0.39342	0.0154716	0.987656	0.99999
AT1G02880	36.6397	0.119806	0.657171	-0.182305	0.855343	0.99999
AT1G02890	524.821	0.166922	0.248312	-0.67223	0.501438	0.99999
AT1G02900	6.9419	-1.11094	1.43038	0.776672	0.437352	0.99999
AT1G02910	116.962	0.163528	0.389672	-0.419655	0.674738	0.99999
AT1G02920	0.749677	-1.06274	4.40542	0.241233	0.809374	NA1
AT1G02930	7426.68	-0.130666	0.30713	0.425442	0.670515	0.99999
AT1G02940	422.992	-0.152829	0.350787	0.435674	0.663073	0.99999
AT1G02950	1.92393	1.89017	2.69456	-0.701476	0.483006	0.99999
AT1G02960	96.3421	-0.085926	0.414078	0.207511	0.83561	0.99999
AT1G02965	0	NA1	NA1	NA1	NA1	NA1
AT1G02970	61.2668	0.269291	0.538158	-0.500395	0.616797	0.99999
AT1G02980	159.003	0.0337416	0.349366	-0.0965794	0.92306	0.99999
AT1G02990	91.7146	0.636206	0.452685	-1.40541	0.159901	0.99999
AT1G03000	182.311	-0.61494	0.370599	1.65931	0.0970527	0.99999
AT1G03010	22.0326	0.00391056	0.791878	-0.00493834	0.99606	0.99999
AT1G03020	0	NA1	NA1	NA1	NA1	NA1
AT1G03022	0	NA1	NA1	NA1	NA1	NA1
AT1G03030	174.762	-0.330022	0.33438	0.986966	0.323659	0.99999
AT1G03040	787.867	-0.0367324	0.241026	0.152401	0.878871	0.99999
AT1G03050	13.2011	0.98203	1.00849	-0.973764	0.330174	0.99999
AT1G03055	20.3809	-0.59633	0.823694	0.723971	0.469084	0.99999
AT1G03060	502.534	0.212697	0.301401	-0.705696	0.480377	0.99999
AT1G03070	37.5751	-0.184956	0.659495	0.28045	0.779132	0.99999
AT1G03080	298.9	0.723035	0.357401	-2.02304	0.0430694	0.881375
AT1G03090	169.713	0.111588	0.347116	-0.321473	0.747852	0.99999
AT1G03100	16.7256	0.239764	0.910453	-0.263346	0.792284	0.99999
AT1G03103	0	NA1	NA1	NA1	NA1	NA1
AT1G03106	4.55187	-3.12031	1.9574	1.59411	0.110912	0.99999
AT1G03110	95.6389	-0.0342424	0.422632	0.0810217	0.935425	0.99999
AT1G03120	7.88386	0.163516	1.26879	-0.128875	0.897456	0.99999
AT1G03130	341.311	-0.351617	0.295489	1.18995	0.234066	0.99999
AT1G03140	387.077	0.0545046	0.268763	-0.202798	0.839293	0.99999
AT1G03150	124.7	-0.0674651	0.373728	0.180519	0.856745	0.99999
AT1G03160	98.0065	-0.124496	0.417035	0.298527	0.765301	0.99999
AT1G03170	223.991	0.569627	0.362416	-1.57175	0.116008	0.99999
AT1G03180	12.7246	0.552087	1.03648	-0.532655	0.594272	0.99999
AT1G03190	115.49	-0.125416	0.397551	0.315471	0.752404	0.99999
AT1G03200	0	NA1	NA1	NA1	NA1	NA1
AT1G03210	59.5144	0.709303	0.517789	-1.36987	0.170728	0.99999
AT1G03220	88.9139	1.20494	0.471451	-2.55581	0.010594	0.418969
AT1G03230	12.1094	-0.701736	1.05184	0.66715	0.504676	0.99999
AT1G03240	0	NA1	NA1	NA1	NA1	NA1
AT1G03250	185.074	-0.0677654	0.348691	0.194342	0.845908	0.99999
AT1G03260	97.2984	-0.358557	0.453348	0.79091	0.428996	0.99999
AT1G03270	52.5761	0.365772	0.53389	-0.685107	0.493276	0.99999
AT1G03280	201.252	-0.130422	0.329848	0.3954	0.692548	0.99999
AT1G03290	367.777	-0.0217257	0.274039	0.0792796	0.93681	0.99999
AT1G03300	97.0157	-0.189762	0.42523	0.446257	0.655411	0.99999
AT1G03310	335.023	-0.33097	0.279226	1.18531	0.235893	0.99999
AT1G03320	0.823744	0.12725	4.18214	-0.0304269	0.975727	NA1
AT1G03330	307.577	0.252042	0.293787	-0.857907	0.390944	0.99999
AT1G03340	5.09767	-0.181609	1.63196	0.111283	0.911392	0.99999
AT1G03350	492.399	0.057037	0.250038	-0.228113	0.819558	0.99999
AT1G03360	116.035	0.424464	0.385537	-1.10097	0.270911	0.99999
AT1G03365	136.09	-0.0851553	0.362098	0.235172	0.814075	0.99999
AT1G03370	124.986	0.400364	0.372555	-1.07464	0.282534	0.99999
AT1G03380	146.853	-0.190293	0.388435	0.489897	0.624207	0.99999
AT1G03390	0.823744	0.12725	4.18214	-0.0304269	0.975727	NA1
AT1G03400	8.71316	-0.0388388	1.26773	0.0306365	0.975559	0.99999
AT1G03410	425.242	0.0665931	0.342544	-0.194408	0.845857	0.99999
AT1G03430	65.5771	1.23699	0.526901	-2.34767	0.0188911	0.592972
AT1G03440	89.8041	2.19644	0.47869	-4.58843	4.46581e-06	0.00103596
AT1G03445	89.2804	-0.663338	0.489798	1.35431	0.175638	0.99999
AT1G03457	22.7931	1.70071	0.806876	-2.10777	0.0350511	0.812369
AT1G03470	66.3004	3.78915	0.63439	-5.9729	2.33067e-09	1.93562e-06
AT1G03475	561.207	-0.121817	0.247668	0.491854	0.622823	0.99999
AT1G03490	0	NA1	NA1	NA1	NA1	NA1
AT1G03495	28.1066	-0.191086	0.706459	0.270484	0.786788	0.99999
AT1G03510	15.1689	-0.781762	0.938869	0.832664	0.405035	0.99999
AT1G03520	62.7672	-0.0769979	0.492418	0.156367	0.875744	0.99999
AT1G03530	166.132	-0.0291837	0.340154	0.0857954	0.931629	0.99999
AT1G03540	11.6778	1.032	1.07933	-0.956153	0.338995	0.99999
AT1G03550	33.7811	0.0668495	0.642772	-0.104002	0.917168	0.99999
AT1G03560	84.9749	0.0555971	0.45751	-0.121521	0.903278	0.99999
AT1G03590	493.94	-0.223337	0.273479	0.816648	0.414129	0.99999
AT1G03600	323.392	0.191323	0.29388	-0.651024	0.515031	0.99999
AT1G03610	83.0362	0.228709	0.469621	-0.487008	0.626253	0.99999
AT1G03620	7.10306	-3.78401	1.74103	2.17344	0.0297473	0.753397
AT1G03630	129.794	0.215762	0.427251	-0.505002	0.613557	0.99999
AT1G03650	15.4457	0.407795	0.981363	-0.41554	0.677747	0.99999
AT1G03660	0.427593	2.37029	4.91862	-0.481903	0.629875	NA1
AT1G03670	0	NA1	NA1	NA1	NA1	NA1
AT1G03680	462.938	0.0032555	0.265766	-0.0122495	0.990227	0.99999
AT1G03687	75.5382	-0.690238	0.549635	1.25581	0.209184	0.99999
AT1G03700	3.48011	-2.7108	2.15941	1.25534	0.209354	0.99999
AT1G03710	411.96	-0.0237821	0.263902	0.0901171	0.928194	0.99999
AT1G03720	3.11086	-4.98842	2.55554	1.952	0.050938	0.946792
AT1G03730	203.541	0.0731104	0.322432	-0.226746	0.820621	0.99999
AT1G03740	122.213	-0.349675	0.409535	0.853836	0.393196	0.99999
AT1G03750	54.8548	0.270736	0.579719	-0.467013	0.640491	0.99999
AT1G03760	87.3925	0.215066	0.438907	-0.490004	0.624131	0.99999
AT1G03770	98.569	-0.135129	0.416787	0.324215	0.745776	0.99999
AT1G03780	31.7384	1.07701	0.70069	-1.53707	0.124277	0.99999
AT1G03790	0.594226	-2.60613	4.86824	0.535332	0.59242	NA1
AT1G03800	78.0716	-1.0845	0.47725	2.2724	0.0230623	0.663629
AT1G03810	0	NA1	NA1	NA1	NA1	NA1
AT1G03820	3.02981	-1.80955	2.2115	0.818245	0.413217	0.99999
AT1G03830	139.833	0.315079	0.386819	-0.814537	0.415337	0.99999
AT1G03840	2.59651	2.39238	2.40028	-0.996711	0.318905	0.99999
AT1G03850	13.107	-1.09487	1.0319	1.06102	0.288681	0.99999
AT1G03860	440.098	-0.000911178	0.259066	0.00351716	0.997194	0.99999
AT1G03870	58.2072	-0.820605	0.540952	1.51696	0.129276	0.99999
AT1G03880	0	NA1	NA1	NA1	NA1	NA1
AT1G03890	0	NA1	NA1	NA1	NA1	NA1
AT1G03900	552.501	-0.343034	0.245071	1.39973	0.161594	0.99999
AT1G03905	62.4098	0.353414	0.506238	-0.698118	0.485103	0.99999
AT1G03910	377.187	-0.0914605	0.280255	0.326348	0.744161	0.99999
AT1G03920	12.8032	0.179325	1.01376	-0.17689	0.859595	0.99999
AT1G03930	89.5321	0.105389	0.484166	-0.217671	0.827686	0.99999
AT1G03940	37.0056	-0.0839059	0.638076	0.131498	0.895381	0.99999
AT1G03950	79.2936	-0.277811	0.455491	0.609915	0.541918	0.99999
AT1G03960	60.6185	-0.348088	0.506537	0.687192	0.491962	0.99999
AT1G03970	68.8852	0.113464	0.472499	-0.240137	0.810224	0.99999
AT1G03980	6.12052	0.415169	1.70009	-0.244204	0.807072	0.99999
AT1G03982	0	NA1	NA1	NA1	NA1	NA1
AT1G03990	34.1251	-0.149619	0.656195	0.22801	0.819639	0.99999
AT1G04000	567.948	-0.560797	0.248837	2.25367	0.0242169	0.679846
AT1G04010	175.207	-0.424497	0.365046	1.16286	0.244887	0.99999
AT1G04020	143.338	0.139953	0.374012	-0.374194	0.70826	0.99999
AT1G04030	79.6809	-0.0236408	0.451209	0.0523944	0.958214	0.99999
AT1G04040	20.5203	1.28819	0.970441	-1.32743	0.184366	0.99999
AT1G04050	74.0915	0.272071	0.487602	-0.557978	0.576859	0.99999
AT1G04070	332.901	-0.248869	0.324094	0.767892	0.442551	0.99999
AT1G04080	594.683	-0.00704227	0.277552	0.0253727	0.979758	0.99999
AT1G04090	18.4954	0.111281	0.857797	-0.129729	0.896781	0.99999
AT1G04100	38.0586	0.476783	0.637912	-0.747412	0.454815	0.99999
AT1G04110	2.41694	0.316369	2.72243	-0.116208	0.907488	0.99999
AT1G04120	826.673	-0.0989802	0.25242	0.392125	0.694966	0.99999
AT1G04130	90.2835	-0.227868	0.423387	0.538203	0.590437	0.99999
AT1G04140	707.319	-0.0457515	0.235288	0.194449	0.845824	0.99999
AT1G04150	19.3641	0.090679	0.866357	-0.104667	0.91664	0.99999
AT1G04160	72.8352	-0.37322	0.505859	0.737795	0.460639	0.99999
AT1G04170	830.67	0.0697601	0.236874	-0.294504	0.768373	0.99999
AT1G04171	0	NA1	NA1	NA1	NA1	NA1
AT1G04180	3.2067	2.76217	2.24787	-1.22879	0.21915	0.99999
AT1G04190	181.591	0.15457	0.332882	-0.464337	0.642406	0.99999
AT1G04200	295.764	-0.318968	0.288276	1.10647	0.268524	0.99999
AT1G04210	232.317	0.0682051	0.320861	-0.212569	0.831663	0.99999
AT1G04220	521.869	-0.106982	0.289924	0.369	0.712128	0.99999
AT1G04230	134.627	-0.643023	0.383101	1.67847	0.0932558	0.99999
AT1G04240	6.85925	-0.398322	1.36979	0.290792	0.771211	0.99999
AT1G04250	99.537	0.330248	0.42261	-0.781449	0.434539	0.99999
AT1G04260	400.702	-0.0135153	0.301586	0.0448141	0.964255	0.99999
AT1G04270	3704.24	0.0465991	0.235543	-0.197837	0.843172	0.99999
AT1G04280	12.5359	0.713257	1.12443	-0.63433	0.525865	0.99999
AT1G04290	138.525	0.334133	0.419734	-0.796059	0.425998	0.99999
AT1G04300	354.8	0.158482	0.320746	-0.494102	0.621234	0.99999
AT1G04310	225.291	0.250472	0.308338	-0.812331	0.416602	0.99999
AT1G04330	0	NA1	NA1	NA1	NA1	NA1
AT1G04340	210.736	-0.342818	0.325337	1.05373	0.292007	0.99999
AT1G04350	28.704	0.0962569	0.749734	-0.128388	0.897842	0.99999
AT1G04360	6.3845	0.477272	1.40599	-0.339456	0.734266	0.99999
AT1G04370	0	NA1	NA1	NA1	NA1	NA1
AT1G04380	151.298	6.52413	0.661187	-9.86731	5.76936e-23	2.2999e-19
AT1G04390	60.8733	-0.104985	0.578655	0.18143	0.85603	0.99999
AT1G04400	305.794	0.083405	0.294937	-0.282789	0.777339	0.99999
AT1G04410	5928.34	-0.109534	0.201323	0.544068	0.586394	0.99999
AT1G04420	134.972	0.0874638	0.36405	-0.240252	0.810135	0.99999
AT1G04430	440.866	-0.276074	0.259904	1.06221	0.288139	0.99999
AT1G04440	149.149	0.0865589	0.385153	-0.224739	0.822182	0.99999
AT1G04445	100.079	-1.19818	0.430125	2.78566	0.00534185	0.2699
AT1G04450	0.396151	-2.02797	4.90879	0.413129	0.679512	NA1
AT1G04470	15.8181	-1.08406	1.05127	1.03119	0.302452	0.99999
AT1G04480	2098.38	-0.0891601	0.227261	0.392324	0.694819	0.99999
AT1G04490	1.71037	4.35584	3.43452	-1.26825	0.204708	NA1
AT1G04500	0	NA1	NA1	NA1	NA1	NA1
AT1G04501	0	NA1	NA1	NA1	NA1	NA1
AT1G04510	391.496	0.284668	0.266866	-1.06671	0.286104	0.99999
AT1G04520	54.6889	2.41862	0.558032	-4.3342	1.46292e-05	0.00288702
AT1G04530	200.939	0.423391	0.319713	-1.32429	0.185408	0.99999
AT1G04540	31.3294	-0.779778	0.731927	1.06538	0.286705	0.99999
AT1G04550	182.002	0.0834722	0.409392	-0.203893	0.838437	0.99999
AT1G04555	57.2254	-0.0447415	0.572273	0.0781821	0.937683	0.99999
AT1G04560	2.56658	0.321198	2.15988	-0.148711	0.881782	0.99999
AT1G04570	127.042	-0.198103	0.402445	0.492248	0.622544	0.99999
AT1G04580	278.192	0.426469	0.317746	-1.34217	0.179541	0.99999
AT1G04590	187.393	-0.024831	0.344047	0.0721732	0.942464	0.99999
AT1G04600	19.2694	0.369472	0.891216	-0.41457	0.678456	0.99999
AT1G04610	9.32344	-0.863242	1.36872	0.630692	0.528242	0.99999
AT1G04620	88.4887	0.322117	0.439114	-0.733561	0.463216	0.99999
AT1G04625	0	NA1	NA1	NA1	NA1	NA1
AT1G04630	415.569	0.00346526	0.267729	-0.0129432	0.989673	0.99999
AT1G04635	17.2383	0.110754	0.997416	-0.111041	0.911584	0.99999
AT1G04640	23.5955	-0.307432	0.807848	0.380557	0.703532	0.99999
AT1G04645	258.708	1.277	0.348864	-3.66046	0.000251764	0.029346
AT1G04650	42.7123	0.86672	0.584507	-1.48282	0.138122	0.99999
AT1G04660	0.932031	-3.23761	3.9466	0.820353	0.412015	NA1
AT1G04670	0	NA1	NA1	NA1	NA1	NA1
AT1G04680	299.93	0.327968	0.381404	-0.859896	0.389846	0.99999
AT1G04684	0	NA1	NA1	NA1	NA1	NA1
AT1G04690	1316	-0.16306	0.216781	0.752187	0.451938	0.99999
AT1G04700	46.6266	0.22443	0.577213	-0.388817	0.697411	0.99999
AT1G04710	281.423	-0.380808	0.286251	1.33033	0.18341	0.99999
AT1G04730	73.0175	-0.0975503	0.473527	0.206008	0.836785	0.99999
AT1G04750	833.629	0.119317	0.268487	-0.444405	0.656749	0.99999
AT1G04760	14.4166	1.38962	0.978526	-1.42011	0.155575	0.99999
AT1G04770	325.123	-0.47026	0.32099	1.46503	0.142913	0.99999
AT1G04778	5.04465	1.27355	1.76562	-0.721305	0.470722	0.99999
AT1G04780	284.883	0.121165	0.304521	-0.397889	0.690712	0.99999
AT1G04790	113.391	-0.047512	0.410576	0.11572	0.907874	0.99999
AT1G04800	14.3434	0.545795	1.0756	-0.507435	0.61185	0.99999
AT1G04810	567.183	-0.123372	0.291602	0.423085	0.672233	0.99999
AT1G04820	5372.28	0.293396	0.20155	-1.4557	0.145476	0.99999
AT1G04830	113.379	0.265677	0.405565	-0.655078	0.512418	0.99999
AT1G04840	8.46808	1.0128	1.26083	-0.80328	0.421813	0.99999
AT1G04850	916.975	-0.0317796	0.237591	0.133758	0.893594	0.99999
AT1G04860	213.897	0.154469	0.339976	-0.454352	0.649576	0.99999
AT1G04870	212.59	0.460907	0.315257	-1.462	0.14374	0.99999
AT1G04880	41.3904	-0.734743	0.632259	1.16209	0.245198	0.99999
AT1G04890	0	NA1	NA1	NA1	NA1	NA1
AT1G04900	93.645	0.268014	0.439667	-0.609584	0.542137	0.99999
AT1G04910	214.026	0.0408944	0.312106	-0.131027	0.895754	0.99999
AT1G04920	12.0373	2.47416	1.155	-2.14212	0.0321836	0.783161
AT1G04930	35.5955	-0.82637	0.674219	1.22567	0.220323	0.99999
AT1G04940	17.9334	0.433031	0.884437	-0.489612	0.624409	0.99999
AT1G04945	53.8838	0.121478	0.532095	-0.228302	0.819411	0.99999
AT1G04950	168.152	0.0135446	0.362688	-0.0373449	0.97021	0.99999
AT1G04960	132.848	0.13361	0.37003	-0.361078	0.718041	0.99999
AT1G04970	106.69	0.385904	0.428146	-0.901336	0.36741	0.99999
AT1G04980	357.176	-0.156873	0.312883	0.501378	0.616105	0.99999
AT1G04985	189.738	-0.0899681	0.33886	0.265502	0.790623	0.99999
AT1G04990	413.228	-0.308134	0.264757	1.16384	0.244489	0.99999
AT1G05000	17.4697	0.307311	0.929835	-0.330501	0.741022	0.99999
AT1G05010	20.6079	2.28244	0.989342	-2.30703	0.021053	0.629519
AT1G05020	3.98606	-0.681247	1.76079	0.3869	0.69883	0.99999
AT1G05030	76.3655	-0.0500019	0.48753	0.102562	0.918311	0.99999
AT1G05040	0	NA1	NA1	NA1	NA1	NA1
AT1G05055	157.292	0.293204	0.364592	-0.804198	0.421282	0.99999
AT1G05060	112.07	-0.292248	0.419608	0.696479	0.486129	0.99999
AT1G05065	1.47641	-0.283445	3.31144	0.0855958	0.931788	NA1
AT1G05070	164.384	0.098669	0.344009	-0.286821	0.774249	0.99999
AT1G05080	1.8955	-1.67591	2.72405	0.615225	0.538406	0.99999
AT1G05085	0	NA1	NA1	NA1	NA1	NA1
AT1G05090	15.7662	1.00029	0.921158	-1.0859	0.277522	0.99999
AT1G05100	15.9776	0.931001	1.02569	-0.907679	0.364048	0.99999
AT1G05120	305.566	-0.0102287	0.311384	0.0328493	0.973795	0.99999
AT1G05136	0	NA1	NA1	NA1	NA1	NA1
AT1G05140	133.004	0.315434	0.40837	-0.772423	0.439864	0.99999
AT1G05150	427.874	0.136516	0.261018	-0.523013	0.600965	0.99999
AT1G05160	236.53	-0.000229709	0.327995	0.000700343	0.999441	0.99999
AT1G05170	39.0727	0.584875	0.603912	-0.968478	0.332806	0.99999
AT1G05180	253.476	-0.165685	0.303933	0.545137	0.58566	0.99999
AT1G05190	380.249	0.0129767	0.281476	-0.0461023	0.963229	0.99999
AT1G05200	186.68	0.00348907	0.328526	-0.0106204	0.991526	0.99999
AT1G05205	301.276	-0.0230018	0.293516	0.0783663	0.937537	0.99999
AT1G05210	102.301	-0.062902	0.422199	0.148987	0.881564	0.99999
AT1G05220	3.75108	3.86752	2.26675	-1.70619	0.087972	0.99999
AT1G05230	453.732	0.249864	0.293604	-0.851023	0.394757	0.99999
AT1G05240	0	NA1	NA1	NA1	NA1	NA1
AT1G05250	0	NA1	NA1	NA1	NA1	NA1
AT1G05260	1108.79	-0.216586	0.278906	0.776558	0.43742	0.99999
AT1G05270	354.347	-0.408755	0.279789	1.46094	0.144032	0.99999
AT1G05280	60.2449	-0.83847	0.52346	1.60178	0.109203	0.99999
AT1G05290	0	NA1	NA1	NA1	NA1	NA1
AT1G05291	13.2475	-1.14615	1.0797	1.06155	0.288442	0.99999
AT1G05300	12.876	-0.240084	1.0079	0.238203	0.811724	0.99999
AT1G05310	1.21989	-0.850715	3.54776	0.23979	0.810493	NA1
AT1G05320	121.787	0.353259	0.39704	-0.889732	0.37361	0.99999
AT1G05330	0.396151	-2.02797	4.90879	0.413129	0.679512	NA1
AT1G05340	50.9942	1.80965	0.675291	-2.67981	0.00736637	0.328471
AT1G05350	345.224	-0.195206	0.278781	0.700214	0.483794	0.99999
AT1G05360	108.931	-0.218944	0.411988	0.531433	0.595118	0.99999
AT1G05370	18.2131	3.14385	0.967022	-3.25107	0.00114973	0.090222
AT1G05380	386.156	-0.0889516	0.295752	0.300764	0.763595	0.99999
AT1G05385	39.0715	-0.376839	0.616883	0.610877	0.541281	0.99999
AT1G05400	5.6022	-0.632218	1.52679	0.414083	0.678813	0.99999
AT1G05410	165.376	0.621541	0.338533	-1.83598	0.0663606	0.99999
AT1G05420	5.09895	1.10491	1.76704	-0.625287	0.531782	0.99999
AT1G05430	180.034	0.0397203	0.347805	-0.114203	0.909077	0.99999
AT1G05440	18.9382	2.37561	0.968242	-2.45353	0.014146	0.499042
AT1G05450	5.65507	-2.37224	1.7163	1.38218	0.166915	0.99999
AT1G05460	276.458	0.265727	0.318406	-0.834552	0.40397	0.99999
AT1G05470	16.6802	0.706832	0.928979	-0.760869	0.446735	0.99999
AT1G05490	1145.86	0.0787004	0.28326	-0.277838	0.781137	0.99999
AT1G05500	490.867	-0.0295494	0.254443	0.116133	0.907547	0.99999
AT1G05510	1.10018	3.69216	3.70062	-0.997713	0.318418	NA1
AT1G05520	397.156	-0.398994	0.281323	1.41827	0.156111	0.99999
AT1G05530	0	NA1	NA1	NA1	NA1	NA1
AT1G05540	225.23	-0.405463	0.33606	1.20652	0.227618	0.99999
AT1G05550	9.63104	-0.676191	1.25843	0.537329	0.59104	0.99999
AT1G05560	10.0478	0.247005	1.27398	-0.193885	0.846266	0.99999
AT1G05570	709.166	0.0937161	0.245256	-0.382115	0.702376	0.99999
AT1G05575	0.427593	2.37029	4.91862	-0.481903	0.629875	NA1
AT1G05577	1.35962	-1.04361	3.09682	0.336993	0.736122	NA1
AT1G05580	28.5038	-0.21343	0.816596	0.261365	0.793811	0.99999
AT1G05590	246.594	-0.0528229	0.317513	0.166365	0.86787	0.99999
AT1G05600	59.4913	0.163259	0.507888	-0.321446	0.747872	0.99999
AT1G05610	0.855186	3.35701	4.5171	-0.743177	0.457374	NA1
AT1G05615	0	NA1	NA1	NA1	NA1	NA1
AT1G05620	168.471	0.0247858	0.355025	-0.0698142	0.944342	0.99999
AT1G05630	93.2312	0.395068	0.450426	-0.877099	0.380433	0.99999
AT1G05640	70.6901	-0.114309	0.490429	0.233081	0.815699	0.99999
AT1G05650	0.672589	2.96348	4.87405	-0.608012	0.54318	NA1
AT1G05660	0.427593	2.37029	4.91862	-0.481903	0.629875	NA1
AT1G05670	40.7306	-0.362078	0.613848	0.589849	0.555292	0.99999
AT1G05675	0	NA1	NA1	NA1	NA1	NA1
AT1G05680	2.73219	1.82756	2.57357	-0.710128	0.477625	0.99999
AT1G05690	19.9828	0.379254	0.831421	-0.456151	0.648281	0.99999
AT1G05700	0	NA1	NA1	NA1	NA1	NA1
AT1G05710	103.674	-0.526135	0.408004	1.28953	0.197212	0.99999
AT1G05720	275.958	0.169908	0.320733	-0.52975	0.596285	0.99999
AT1G05730	25.082	0.18638	0.739913	-0.251894	0.801123	0.99999
AT1G05740	0.198075	-1.16321	4.98661	0.233268	0.815554	NA1
AT1G05750	31.8467	-0.249662	0.68003	0.367134	0.713519	0.99999
AT1G05760	0	NA1	NA1	NA1	NA1	NA1
AT1G05770	3.95916	0.00202789	1.80985	-0.00112047	0.999106	0.99999
AT1G05780	36.1891	-0.735792	0.668629	1.10045	0.271137	0.99999
AT1G05785	94.7598	0.0200091	0.413875	-0.0483457	0.961441	0.99999
AT1G05790	80.0479	0.107163	0.48859	-0.219332	0.826392	0.99999
AT1G05800	0.427593	2.37029	4.91862	-0.481903	0.629875	NA1
AT1G05805	73.0817	0.601275	0.483527	-1.24352	0.213677	0.99999
AT1G05810	34.5691	0.147429	0.714768	-0.206261	0.836587	0.99999
AT1G05820	16.5815	-0.521502	0.91692	0.568754	0.569523	0.99999
AT1G05830	189.266	-0.12002	0.364332	0.329424	0.741835	0.99999
AT1G05835	9.86461	-0.463365	1.15342	0.401732	0.687881	0.99999
AT1G05840	174.432	0.163327	0.348702	-0.468385	0.639509	0.99999
AT1G05850	5330.55	-0.220996	0.197417	1.11943	0.262955	0.99999
AT1G05860	82.6597	-0.473479	0.46451	1.01931	0.308056	0.99999
AT1G05870	124.702	0.000115367	0.376313	-0.000306572	0.999755	0.99999
AT1G05880	0	NA1	NA1	NA1	NA1	NA1
AT1G05890	160.818	0.302266	0.37064	-0.815526	0.414772	0.99999
AT1G05894	0	NA1	NA1	NA1	NA1	NA1
AT1G05900	23.9102	-0.408674	0.781505	0.522932	0.601021	0.99999
AT1G05910	363.567	0.0251877	0.310842	-0.0810305	0.935418	0.99999
AT1G05920	0	NA1	NA1	NA1	NA1	NA1
AT1G05925	0	NA1	NA1	NA1	NA1	NA1
AT1G05930	0	NA1	NA1	NA1	NA1	NA1
AT1G05940	476.87	-0.278251	0.269071	1.03412	0.301081	0.99999
AT1G05950	114.001	-0.393924	0.441626	0.891985	0.372401	0.99999
AT1G05960	155.855	-0.518326	0.472816	1.09625	0.272968	0.99999
AT1G05970	104.835	0.305036	0.437765	-0.696802	0.485927	0.99999
AT1G05990	0.213796	1.57398	4.98136	-0.315975	0.752022	NA1
AT1G06000	8.50421	2.31894	1.5002	-1.54576	0.122164	0.99999
AT1G06010	176.338	0.442162	0.374015	-1.1822	0.237125	0.99999
AT1G06020	18.6849	-1.3422	0.904853	1.48334	0.137985	0.99999
AT1G06030	38.2987	-1.78602	0.818344	2.18248	0.029074	0.74278
AT1G06040	443.855	0.287935	0.264696	-1.08779	0.276686	0.99999
AT1G06050	32.3934	0.379404	0.667185	-0.568663	0.569585	0.99999
AT1G06060	81.8721	-0.21462	0.440827	0.486857	0.62636	0.99999
AT1G06070	132.733	0.24577	0.395423	-0.621536	0.534247	0.99999
AT1G06080	32.4752	-0.466321	0.781834	0.596445	0.550878	0.99999
AT1G06090	0	NA1	NA1	NA1	NA1	NA1
AT1G06100	1.57342	-0.473083	2.88975	0.163711	0.869959	NA1
AT1G06110	278.439	0.0364205	0.286625	-0.127067	0.898887	0.99999
AT1G06120	0	NA1	NA1	NA1	NA1	NA1
AT1G06130	200.312	-0.0715015	0.319072	0.224092	0.822686	0.99999
AT1G06135	0	NA1	NA1	NA1	NA1	NA1
AT1G06137	0	NA1	NA1	NA1	NA1	NA1
AT1G06140	14.0717	0.888914	1.00926	-0.880756	0.37845	0.99999
AT1G06148	0	NA1	NA1	NA1	NA1	NA1
AT1G06149	0	NA1	NA1	NA1	NA1	NA1
AT1G06150	50.5494	-0.0787994	0.559321	0.140884	0.887962	0.99999
AT1G06160	0.641389	2.94461	4.87521	-0.603996	0.545846	NA1
AT1G06170	0	NA1	NA1	NA1	NA1	NA1
AT1G06180	0.427593	2.37029	4.91862	-0.481903	0.629875	NA1
AT1G06190	143.815	0.0904933	0.364426	-0.248317	0.803889	0.99999
AT1G06200	355.66	0.0757605	0.288254	-0.262826	0.792685	0.99999
AT1G06210	288.156	0.221686	0.292868	-0.756951	0.44908	0.99999
AT1G06220	705.114	-0.137317	0.257919	0.532404	0.594446	0.99999
AT1G06225	0	NA1	NA1	NA1	NA1	NA1
AT1G06230	348.062	-0.00294168	0.347666	0.00846122	0.993249	0.99999
AT1G06240	97.3234	0.00650899	0.426895	-0.0152473	0.987835	0.99999
AT1G06250	5.87703	-2.15159	1.57109	1.36949	0.170846	0.99999
AT1G06260	2.69083	0.654042	2.3715	-0.275792	0.782708	0.99999
AT1G06270	68.6013	-0.268849	0.492305	0.546103	0.584995	0.99999
AT1G06280	0	NA1	NA1	NA1	NA1	NA1
AT1G06290	196.507	-0.2926	0.336802	0.868759	0.384979	0.99999
AT1G06310	4.9655	0.147085	1.8114	-0.0811999	0.935283	0.99999
AT1G06320	1.86406	-4.23768	2.99722	1.41387	0.1574	0.99999
AT1G06330	0	NA1	NA1	NA1	NA1	NA1
AT1G06340	0	NA1	NA1	NA1	NA1	NA1
AT1G06350	32.8054	0.668518	0.806786	-0.828619	0.40732	0.99999
AT1G06360	0	NA1	NA1	NA1	NA1	NA1
AT1G06380	99.1842	0.460877	0.409259	-1.12613	0.260112	0.99999
AT1G06390	277.235	-0.20592	0.309153	0.666078	0.505361	0.99999
AT1G06400	219.849	0.278448	0.319916	-0.870378	0.384094	0.99999
AT1G06410	741.262	-0.100919	0.230312	0.438183	0.661254	0.99999
AT1G06420	194.101	0.0955433	0.372211	-0.256691	0.797417	0.99999
AT1G06430	166.359	-0.0619409	0.391108	0.158373	0.874163	0.99999
AT1G06440	26.5256	-1.07812	0.735896	1.46505	0.142908	0.99999
AT1G06450	110.951	-0.356388	0.401664	0.887278	0.374929	0.99999
AT1G06460	115.243	0.530398	0.383876	-1.38169	0.167067	0.99999
AT1G06470	186.795	-0.261899	0.323257	0.810189	0.417832	0.99999
AT1G06475	57.274	-0.766207	0.57779	1.3261	0.184807	0.99999
AT1G06490	32.66	-0.0736142	0.715797	0.102842	0.918088	0.99999
AT1G06500	121.829	0.256726	0.406786	-0.631107	0.52797	0.99999
AT1G06510	44.886	0.654166	0.663131	-0.986481	0.323897	0.99999
AT1G06515	113.797	0.317104	0.39472	-0.803365	0.421764	0.99999
AT1G06520	866.24	-0.448899	0.238208	1.88448	0.0594998	0.99999
AT1G06530	521.278	-0.0693739	0.266285	0.260525	0.794459	0.99999
AT1G06540	18.9426	0.199295	0.877807	-0.227037	0.820395	0.99999
AT1G06550	3911.78	-0.218294	0.241836	0.902655	0.366709	0.99999
AT1G06560	80.5534	0.126164	0.459662	-0.274472	0.783722	0.99999
AT1G06570	295.873	-0.188087	0.286619	0.656225	0.511679	0.99999
AT1G06580	40.6347	0.127216	0.665416	-0.191182	0.848383	0.99999
AT1G06590	98.7845	0.546166	0.415032	-1.31596	0.188187	0.99999
AT1G06620	87.7409	0.423479	0.574579	-0.737024	0.461108	0.99999
AT1G06630	159.723	-0.41481	0.345382	1.20102	0.229745	0.99999
AT1G06640	203.615	0.217187	0.32377	-0.670806	0.502344	0.99999
AT1G06645	1.20847	0.314525	3.59624	-0.0874595	0.930306	NA1
AT1G06650	28.7321	-0.213162	0.723592	0.294589	0.768308	0.99999
AT1G06660	59.5069	1.70077	0.515654	-3.29829	0.000972771	0.0791399
AT1G06670	287.136	0.308694	0.3385	-0.911946	0.361797	0.99999
AT1G06680	1395.34	0.250141	0.255129	-0.980448	0.326865	0.99999
AT1G06690	85.8866	0.086978	0.430187	-0.202186	0.839771	0.99999
AT1G06700	199.048	0.054826	0.321256	-0.170661	0.86449	0.99999
AT1G06710	27.7372	-0.025258	0.839178	0.0300985	0.975989	0.99999
AT1G06720	182.975	0.360168	0.3387	-1.06338	0.287608	0.99999
AT1G06730	142.935	-0.125025	0.355704	0.351486	0.725224	0.99999
AT1G06750	24.0962	0.061841	0.786912	-0.078587	0.937361	0.99999
AT1G06760	2075	0.102066	0.215176	-0.474337	0.63526	0.99999
AT1G06770	40.9831	-0.61459	0.639171	0.961543	0.336279	0.99999
AT1G06780	154.573	0.307819	0.371966	-0.827546	0.407927	0.99999
AT1G06790	104.331	-0.00621183	0.40699	0.0152629	0.987822	0.99999
AT1G06800	68.8132	-0.204324	0.559849	0.364963	0.715139	0.99999
AT1G06810	0.792302	-3.01855	4.66492	0.647074	0.517584	NA1
AT1G06820	180.319	-0.380413	0.329158	1.15572	0.247797	0.99999
AT1G06830	0.396151	-2.02797	4.90879	0.413129	0.679512	NA1
AT1G06840	115.358	-0.20858	0.388829	0.53643	0.591661	0.99999
AT1G06850	43.2781	-0.34721	0.576664	0.602102	0.547107	0.99999
AT1G06870	232.116	0.0189147	0.319377	-0.0592236	0.952774	0.99999
AT1G06890	396.546	-0.183831	0.265081	0.693491	0.488002	0.99999
AT1G06900	237.24	-0.168986	0.300332	0.562665	0.573663	0.99999
AT1G06910	40.4952	0.196122	0.644692	-0.304211	0.760967	0.99999
AT1G06920	0	NA1	NA1	NA1	NA1	NA1
AT1G06923	0	NA1	NA1	NA1	NA1	NA1
AT1G06925	0	NA1	NA1	NA1	NA1	NA1
AT1G06930	0	NA1	NA1	NA1	NA1	NA1
AT1G06950	522.089	0.0765271	0.285141	-0.268383	0.788404	0.99999
AT1G06960	125.397	0.0431228	0.381131	-0.113144	0.909916	0.99999
AT1G06970	0	NA1	NA1	NA1	NA1	NA1
AT1G06980	1.52777	4.17527	3.24459	-1.28684	0.19815	NA1
AT1G06990	0	NA1	NA1	NA1	NA1	NA1
AT1G07000	46.9776	-0.478924	0.576178	0.831208	0.405856	0.99999
AT1G07010	64.1501	0.0173841	0.506446	-0.0343257	0.972617	0.99999
AT1G07020	174.34	0.0185328	0.343991	-0.053876	0.957034	0.99999
AT1G07025	0	NA1	NA1	NA1	NA1	NA1
AT1G07030	215.986	-0.142238	0.323661	0.439466	0.660324	0.99999
AT1G07040	294.833	0.116225	0.29402	-0.395296	0.692625	0.99999
AT1G07050	8.91021	0.679454	1.25727	-0.540421	0.588907	0.99999
AT1G07060	1.89273	1.89533	2.98891	-0.634123	0.526001	0.99999
AT1G07070	217.232	0.359992	0.318817	-1.12915	0.258836	0.99999
AT1G07080	1623.32	-0.210573	0.210351	1.00106	0.3168	0.99999
AT1G07090	1804.61	-0.341356	0.22787	1.49803	0.134126	0.99999
AT1G07110	205.674	0.305505	0.334956	-0.912075	0.361729	0.99999
AT1G07120	20.3335	-0.370753	0.816538	0.454055	0.649789	0.99999
AT1G07130	87.6413	0.303225	0.450171	-0.673577	0.50058	0.99999
AT1G07135	214.014	1.31887	0.329299	-4.00508	6.19966e-05	0.00988573
AT1G07140	1217.42	-0.0807885	0.225743	0.357878	0.720435	0.99999
AT1G07150	13.0853	1.10108	1.10976	-0.992174	0.321113	0.99999
AT1G07160	0	NA1	NA1	NA1	NA1	NA1
AT1G07170	136.861	0.145931	0.380641	-0.383382	0.701436	0.99999
AT1G07175	0	NA1	NA1	NA1	NA1	NA1
AT1G07180	6.48009	-0.751572	1.41669	0.530512	0.595757	0.99999
AT1G07190	0	NA1	NA1	NA1	NA1	NA1
AT1G07200	176.815	0.098494	0.349267	-0.282002	0.777942	0.99999
AT1G07210	259.254	-0.206133	0.312519	0.659586	0.509519	0.99999
AT1G07220	46.1223	0.0994136	0.567269	-0.175249	0.860884	0.99999
AT1G07230	468.738	-0.0275035	0.275981	0.0996572	0.920616	0.99999
AT1G07240	23.7834	0.882978	0.799982	-1.10375	0.269702	0.99999
AT1G07250	473.158	-0.344621	0.266827	1.29155	0.196513	0.99999
AT1G07260	107.276	-0.67091	0.450145	1.49043	0.136111	0.99999
AT1G07270	16.5171	-0.138175	0.901675	0.153242	0.878207	0.99999
AT1G07280	136.746	0.145277	0.359683	-0.403903	0.686284	0.99999
AT1G07290	13.2481	1.08501	1.01249	-1.07162	0.283892	0.99999
AT1G07300	12.6227	0.323797	1.18386	-0.273511	0.784461	0.99999
AT1G07310	534.04	-0.106354	0.251823	0.422336	0.672779	0.99999
AT1G07320	887.177	-0.0922614	0.224391	0.411164	0.680952	0.99999
AT1G07330	1.39107	0.746841	3.36192	-0.222147	0.824199	NA1
AT1G07340	0.396151	-2.02797	4.90879	0.413129	0.679512	NA1
AT1G07350	237.501	-0.0699251	0.334077	0.209308	0.834207	0.99999
AT1G07360	321.486	0.00884029	0.284413	-0.0310826	0.975204	0.99999
AT1G07370	467.023	0.0579196	0.25882	-0.223783	0.822926	0.99999
AT1G07380	62.1008	0.0366631	0.497568	-0.0736845	0.941261	0.99999
AT1G07390	16.315	-0.021917	0.904239	0.0242381	0.980663	0.99999
AT1G07400	33.9443	-0.0999954	0.731635	0.136674	0.891289	0.99999
AT1G07410	52.3922	-0.349105	0.554348	0.629758	0.528853	0.99999
AT1G07420	357.68	-0.034702	0.27014	0.128459	0.897785	0.99999
AT1G07430	46.0669	0.150982	0.596474	-0.253125	0.800172	0.99999
AT1G07440	37.5344	0.318221	0.67894	-0.468702	0.639282	0.99999
AT1G07450	1.95537	4.53637	2.96239	-1.53132	0.12569	0.99999
AT1G07460	0	NA1	NA1	NA1	NA1	NA1
AT1G07470	117.615	0.307997	0.385153	-0.799673	0.4239	0.99999
AT1G07473	38.372	6.32729	1.19917	-5.2764	1.31745e-07	5.70855e-05
AT1G07476	0	NA1	NA1	NA1	NA1	NA1
AT1G07480	109.976	-0.0941333	0.402113	0.234097	0.81491	0.99999
AT1G07485	0	NA1	NA1	NA1	NA1	NA1
AT1G07490	0	NA1	NA1	NA1	NA1	NA1
AT1G07500	0.855186	3.35701	4.5171	-0.743177	0.457374	NA1
AT1G07510	681.161	-0.0217827	0.246504	0.0883668	0.929585	0.99999
AT1G07520	54.5789	0.0661325	0.526729	-0.125553	0.900086	0.99999
AT1G07530	247.93	0.196821	0.32823	-0.599646	0.548742	0.99999
AT1G07540	0.396151	-2.02797	4.90879	0.413129	0.679512	NA1
AT1G07550	0	NA1	NA1	NA1	NA1	NA1
AT1G07560	0.53588	-2.42394	4.87935	0.496775	0.619348	NA1
AT1G07570	200.309	-0.167558	0.320091	0.523469	0.600648	0.99999
AT1G07590	49.6012	0.494814	0.545613	-0.906895	0.364462	0.99999
AT1G07600	0	NA1	NA1	NA1	NA1	NA1
AT1G07610	14.505	-1.31571	1.11231	1.18286	0.236864	0.99999
AT1G07615	100.428	-0.115686	0.433892	0.266624	0.789759	0.99999
AT1G07620	0	NA1	NA1	NA1	NA1	NA1
AT1G07630	100.199	0.301265	0.464289	-0.648874	0.51642	0.99999
AT1G07640	337.88	0.00934958	0.286183	-0.03267	0.973938	0.99999
AT1G07645	0	NA1	NA1	NA1	NA1	NA1
AT1G07650	111.184	0.126513	0.444009	-0.284934	0.775694	0.99999
AT1G07660	446.345	0.207294	0.28472	-0.72806	0.466577	0.99999
AT1G07670	1393.64	-0.337601	0.246555	1.36927	0.170915	0.99999
AT1G07680	2.20036	4.69229	2.83068	-1.65766	0.0973869	0.99999
AT1G07690	11.6799	-0.172965	1.14933	0.150493	0.880376	0.99999
AT1G07700	59.4327	-0.142861	0.538843	0.265126	0.790912	0.99999
AT1G07705	172.15	-0.260229	0.335571	0.775479	0.438056	0.99999
AT1G07710	272.513	-0.589389	0.314066	1.87664	0.0605671	0.99999
AT1G07720	1888.96	-0.416082	0.232445	1.79002	0.0734503	0.99999
AT1G07725	102.977	-0.197659	0.423031	0.467244	0.640325	0.99999
AT1G07730	0	NA1	NA1	NA1	NA1	NA1
AT1G07740	23.6597	0.154966	0.761386	-0.203532	0.83872	0.99999
AT1G07745	20.7956	0.157674	0.810859	-0.194453	0.845821	0.99999
AT1G07747	1.69743	-1.46936	2.88299	0.509664	0.610287	NA1
AT1G07750	5211.77	-0.368843	0.200938	1.8356	0.0664162	0.99999
AT1G07770	2138.04	0.168898	0.262408	-0.643648	0.519804	0.99999
AT1G07780	43.1403	-0.0172609	0.580147	0.0297526	0.976264	0.99999
AT1G07790	555.514	0.055897	0.262103	-0.213264	0.831121	0.99999
AT1G07795	99.632	0.305056	0.487228	-0.626105	0.531246	0.99999
AT1G07810	591.835	-0.126985	0.241263	0.526333	0.598657	0.99999
AT1G07820	2026.41	-0.0645161	0.250765	0.257278	0.796965	0.99999
AT1G07830	203.129	-0.0458354	0.341782	0.134107	0.893318	0.99999
AT1G07840	138.716	0.1269	0.379524	-0.334367	0.738102	0.99999
AT1G07850	0.427593	2.37029	4.91862	-0.481903	0.629875	NA1
AT1G07860	0.427593	2.37029	4.91862	-0.481903	0.629875	NA1
AT1G07870	219.45	-0.00822562	0.318967	0.0257883	0.979426	0.99999
AT1G07880	7.19429	2.14082	1.409	-1.51939	0.128664	0.99999
AT1G07885	1.89248	0.427964	2.6826	-0.159533	0.873249	0.99999
AT1G07890	11488.5	-0.165408	0.223901	0.738754	0.460056	0.99999
AT1G07900	0	NA1	NA1	NA1	NA1	NA1
AT1G07901	4.74121	-1.5931	1.72218	0.925053	0.354938	0.99999
AT1G07910	127.754	-0.229501	0.374757	0.6124	0.540273	0.99999
AT1G07920	3019.92	0.0313451	0.209207	-0.149828	0.8809	0.99999
AT1G07930	4751.11	-0.0874371	0.209254	0.417851	0.676056	0.99999
AT1G07940	3015.45	0.104182	0.227025	-0.458902	0.646305	0.99999
AT1G07950	134.062	-0.145147	0.39252	0.369784	0.711544	0.99999
AT1G07960	228.967	0.220925	0.336342	-0.656846	0.51128	0.99999
AT1G07970	232.227	0.0442488	0.306164	-0.144526	0.885085	0.99999
AT1G07980	190.674	-0.260207	0.334682	0.777473	0.43688	0.99999
AT1G07985	0.855186	3.35701	4.5171	-0.743177	0.457374	NA1
AT1G07990	337.977	-0.172474	0.295288	0.584088	0.559161	0.99999
AT1G08000	85.9883	-0.453737	0.447967	1.01288	0.311117	0.99999
AT1G08005	0	NA1	NA1	NA1	NA1	NA1
AT1G08010	169.261	-0.0343625	0.338058	0.101647	0.919037	0.99999
AT1G08030	175.525	-0.0353037	0.353326	0.0999182	0.920409	0.99999
AT1G08032	0	NA1	NA1	NA1	NA1	NA1
AT1G08035	1.64749	0.125791	3.10537	-0.0405075	0.967689	NA1
AT1G08040	364.101	0.0482902	0.271502	-0.177864	0.85883	0.99999
AT1G08050	47.1553	-0.521502	0.589326	0.884913	0.376203	0.99999
AT1G08060	217.026	0.256032	0.39148	-0.65401	0.513106	0.99999
AT1G08065	7.28685	1.3527	1.34511	-1.00564	0.314587	0.99999
AT1G08070	22.181	0.227223	0.801048	-0.283658	0.776673	0.99999
AT1G08080	0	NA1	NA1	NA1	NA1	NA1
AT1G08090	0	NA1	NA1	NA1	NA1	NA1
AT1G08100	0	NA1	NA1	NA1	NA1	NA1
AT1G08110	545.281	0.0036752	0.250043	-0.0146983	0.988273	0.99999
AT1G08120	0	NA1	NA1	NA1	NA1	NA1
AT1G08125	133.331	0.0602313	0.369958	-0.162806	0.870671	0.99999
AT1G08130	281.567	0.12195	0.296287	-0.411594	0.680637	0.99999
AT1G08135	1.28278	3.94135	3.83191	-1.02856	0.303687	NA1
AT1G08140	7.76159	-0.956275	1.49467	0.63979	0.522309	0.99999
AT1G08150	6.59004	0.352936	1.4414	-0.244856	0.806568	0.99999
AT1G08160	4.49504	-0.338811	1.73526	0.195251	0.845197	0.99999
AT1G08165	7.08702	-0.216486	1.34217	0.161295	0.871861	0.99999
AT1G08170	0	NA1	NA1	NA1	NA1	NA1
AT1G08180	50.982	-0.222402	0.539811	0.411999	0.68034	0.99999
AT1G08190	1282.07	-0.396999	0.219395	1.80952	0.070371	0.99999
AT1G08200	1062.89	-0.0233772	0.234637	0.0996315	0.920637	0.99999
AT1G08210	100.587	0.662136	0.431083	-1.53598	0.124543	0.99999
AT1G08220	70.4738	0.0330683	0.476778	-0.0693579	0.944705	0.99999
AT1G08230	7.14258	0.629291	1.56769	-0.401413	0.688116	0.99999
AT1G08250	109.52	-0.0381336	0.425451	0.0896309	0.928581	0.99999
AT1G08260	169.578	0.428106	0.427906	-1.00047	0.317084	0.99999
AT1G08270	10.9648	0.869122	1.12203	-0.7746	0.438576	0.99999
AT1G08280	74.6497	-0.751487	0.461873	1.62704	0.103728	0.99999
AT1G08290	11.419	-0.46772	1.13943	0.410486	0.681449	0.99999
AT1G08300	17.0506	-0.193381	0.952082	0.203114	0.839046	0.99999
AT1G08310	0.427593	2.37029	4.91862	-0.481903	0.629875	NA1
AT1G08315	96.5858	0.0822637	0.421101	-0.195354	0.845116	0.99999
AT1G08320	3.20973	1.05905	2.42249	-0.437172	0.661987	0.99999
AT1G08340	24.8002	-0.631395	0.780149	0.809327	0.418327	0.99999
AT1G08350	229.26	0.00830524	0.308533	-0.0269184	0.978525	0.99999
AT1G08360	1879.64	0.149671	0.228402	-0.655298	0.512276	0.99999
AT1G08370	333.757	-0.459615	0.279866	1.64227	0.100534	0.99999
AT1G08380	1113.77	0.3624	0.232701	-1.55736	0.119384	0.99999
AT1G08390	62.0949	0.150059	0.518813	-0.289236	0.772401	0.99999
AT1G08400	50.7231	-0.218332	0.540151	0.404205	0.686062	0.99999
AT1G08410	104.184	-0.0477693	0.402472	0.11869	0.905521	0.99999
AT1G08420	322.745	-0.146855	0.294421	0.498794	0.617924	0.99999
AT1G08430	0	NA1	NA1	NA1	NA1	NA1
AT1G08440	0	NA1	NA1	NA1	NA1	NA1
AT1G08450	25.8048	0.230045	0.772142	-0.29793	0.765756	0.99999
AT1G08460	188.237	-0.110462	0.335504	0.329243	0.741972	0.99999
AT1G08465	19.926	0.297957	0.838262	-0.355446	0.722255	0.99999
AT1G08470	228.435	-0.053104	0.304813	0.174219	0.861694	0.99999
AT1G08480	750.888	-0.0585603	0.260154	0.225099	0.821903	0.99999
AT1G08490	114.173	-0.0160346	0.401004	0.0399862	0.968104	0.99999
AT1G08500	2.68479	-0.563722	2.35344	0.239531	0.810694	0.99999
AT1G08510	684.4	-0.241656	0.254629	0.949052	0.342594	0.99999
AT1G08520	319.38	-0.197415	0.282524	0.698755	0.484705	0.99999
AT1G08530	79.8967	-0.34068	0.443746	0.767737	0.442643	0.99999
AT1G08540	133.034	0.174758	0.395829	-0.441499	0.658852	0.99999
AT1G08550	76.5666	0.325413	0.500735	-0.64987	0.515776	0.99999
AT1G08560	556.462	4.65033	0.812753	-5.7217	1.05465e-08	6.78109e-06
AT1G08570	213.882	0.447269	0.314077	-1.42408	0.154424	0.99999
AT1G08580	333.083	0.290664	0.314547	-0.924072	0.355449	0.99999
AT1G08590	33.9556	-0.237079	0.698733	0.339298	0.734385	0.99999
AT1G08600	340.347	0.182818	0.299508	-0.610393	0.541602	0.99999
AT1G08610	18.814	0.506903	0.89888	-0.563927	0.572804	0.99999
AT1G08620	243.544	-0.0553384	0.381152	0.145187	0.884563	0.99999
AT1G08630	311.41	0.791598	0.286475	-2.76324	0.00572313	0.280969
AT1G08640	268.713	0.12307	0.312351	-0.394011	0.693573	0.99999
AT1G08650	138.822	0.262653	0.398464	-0.659162	0.509792	0.99999
AT1G08660	210.405	-0.195291	0.311562	0.626811	0.530783	0.99999
AT1G08670	0	NA1	NA1	NA1	NA1	NA1
AT1G08680	121.5	-0.174425	0.41951	0.415783	0.677569	0.99999
AT1G08695	0	NA1	NA1	NA1	NA1	NA1
AT1G08700	703.361	-0.244004	0.244264	0.998938	0.317825	0.99999
AT1G08710	62.7591	-0.090648	0.542221	0.167179	0.867229	0.99999
AT1G08720	126.472	0.0926204	0.377841	-0.245131	0.806355	0.99999
AT1G08730	7.15118	1.50131	1.36989	-1.09594	0.273107	0.99999
AT1G08750	117.34	0.201899	0.408637	-0.494079	0.62125	0.99999
AT1G08760	292.133	0.0224419	0.284606	-0.0788524	0.93715	0.99999
AT1G08770	186.295	-0.303449	0.364102	0.833418	0.404609	0.99999
AT1G08780	237.149	-0.078782	0.311089	0.253246	0.800079	0.99999
AT1G08790	0	NA1	NA1	NA1	NA1	NA1
AT1G08800	435.591	-0.173655	0.307281	0.565135	0.571982	0.99999
AT1G08810	376.142	-0.0639909	0.272532	0.234802	0.814363	0.99999
AT1G08820	593.987	-0.186478	0.243707	0.765174	0.444168	0.99999
AT1G08830	4803.31	-0.0365851	0.21556	0.169721	0.86523	0.99999
AT1G08840	41.5332	0.469065	0.604741	-0.775645	0.437958	0.99999
AT1G08845	50.5457	0.0521773	0.549216	-0.0950032	0.924312	0.99999
AT1G08860	101.908	-0.374109	0.411478	0.909184	0.363253	0.99999
AT1G08880	862.272	0.141466	0.24955	-0.566885	0.570792	0.99999
AT1G08890	6.633	0.739116	1.52248	-0.485468	0.627344	0.99999
AT1G08900	5.02512	1.47733	1.61395	-0.915349	0.360009	0.99999
AT1G08910	140.707	-0.0950929	0.394434	0.241087	0.809488	0.99999
AT1G08920	252.751	-0.679685	0.339845	1.99998	0.0455021	0.902436
AT1G08930	17.6096	1.64345	1.11455	-1.47454	0.140337	0.99999
AT1G08940	42.1337	0.244545	0.664087	-0.368242	0.712693	0.99999
AT1G08960	91.6718	-0.361575	0.436667	0.828035	0.407651	0.99999
AT1G08970	701.088	-0.0159242	0.250923	0.0634624	0.949398	0.99999
AT1G08980	256.986	0.684797	0.32988	-2.0759	0.0379034	0.837572
AT1G08985	9.85622	1.65196	1.18751	-1.39111	0.164191	0.99999
AT1G08990	7.2967	-0.0799859	1.65189	0.048421	0.961381	0.99999
AT1G09000	78.1318	-0.18817	0.4562	0.412473	0.679993	0.99999
AT1G09010	253.503	0.211617	0.311798	-0.678697	0.49733	0.99999
AT1G09020	406.4	-0.334136	0.267521	1.24901	0.211662	0.99999
AT1G09026	0	NA1	NA1	NA1	NA1	NA1
AT1G09030	0	NA1	NA1	NA1	NA1	NA1
AT1G09040	41.9291	0.121018	0.595082	-0.203364	0.838851	0.99999
AT1G09050	30.1285	0.351705	0.711024	-0.494645	0.620851	0.99999
AT1G09060	282.364	0.22068	0.317313	-0.695465	0.486764	0.99999
AT1G09070	2036.65	-0.110496	0.226862	0.487063	0.626214	0.99999
AT1G09080	1.60764	-4.01426	3.54258	1.13315	0.257153	NA1
AT1G09090	0.396151	-2.02797	4.90879	0.413129	0.679512	NA1
AT1G09100	430.813	-0.101166	0.275341	0.36742	0.713306	0.99999
AT1G09130	564.345	-0.0860404	0.244878	0.351361	0.725318	0.99999
AT1G09140	746.494	-0.496756	0.233474	2.12767	0.0333642	0.793751
AT1G09150	306.94	0.0981613	0.279912	-0.350686	0.725824	0.99999
AT1G09155	37.7012	-0.108591	0.738647	0.147014	0.883121	0.99999
AT1G09157	1.60486	1.06928	3.1773	-0.336536	0.736467	NA1
AT1G09160	173.31	-0.384486	0.343341	1.11984	0.262783	0.99999
AT1G09170	0	NA1	NA1	NA1	NA1	NA1
AT1G09176	0.427593	2.37029	4.91862	-0.481903	0.629875	NA1
AT1G09180	16.3232	-0.0328708	0.923833	0.0355809	0.971617	0.99999
AT1G09190	46.3984	-0.594521	0.58204	1.02144	0.307044	0.99999
AT1G09195	38.7004	-0.230569	0.614502	0.375212	0.707503	0.99999
AT1G09200	1587.95	-0.0933707	0.22273	0.41921	0.675063	0.99999
AT1G09210	4041.92	-0.265077	0.198137	1.33784	0.180947	0.99999
AT1G09220	25.6714	1.16962	0.798578	-1.46463	0.143022	0.99999
AT1G09230	56.4377	0.556971	0.54095	-1.02962	0.303191	0.99999
AT1G09240	2.13748	0.696338	2.83373	-0.245732	0.80589	0.99999
AT1G09245	0	NA1	NA1	NA1	NA1	NA1
AT1G09250	15.1901	0.427009	1.02494	-0.41662	0.676956	0.99999
AT1G09260	0	NA1	NA1	NA1	NA1	NA1
AT1G09270	643.873	-0.133564	0.235765	0.566512	0.571046	0.99999
AT1G09280	115.225	-0.200218	0.412359	0.485544	0.627291	0.99999
AT1G09290	81.638	0.208402	0.441788	-0.471725	0.637123	0.99999
AT1G09300	75.6668	-0.405533	0.4651	0.871928	0.383248	0.99999
AT1G09310	645.596	0.17876	0.296357	-0.603191	0.546382	0.99999
AT1G09320	110.315	0.220802	0.392478	-0.562585	0.573717	0.99999
AT1G09330	425.219	0.0440328	0.282998	-0.155594	0.876353	0.99999
AT1G09340	223.141	0.219471	0.325171	-0.67494	0.499714	0.99999
AT1G09350	1.06874	0.687599	3.77226	-0.182278	0.855365	NA1
AT1G09360	0.963473	-0.247475	3.92988	0.0629725	0.949788	NA1
AT1G09370	886.073	-0.0909536	0.314219	0.289459	0.77223	0.99999
AT1G09380	177.936	1.00224	0.413119	-2.42603	0.0152651	0.524594
AT1G09390	482.794	-0.0933243	0.26648	0.350211	0.72618	0.99999
AT1G09400	2.45527	-1.49661	2.72187	0.549848	0.582424	0.99999
AT1G09410	17.465	-0.153747	0.932608	0.164857	0.869056	0.99999
AT1G09415	3.76212	1.33645	2.3312	-0.573288	0.56645	0.99999
AT1G09420	22.7632	-0.0792396	0.786297	0.100776	0.919729	0.99999
AT1G09430	514.03	-0.245189	0.249179	0.983986	0.325122	0.99999
AT1G09440	333.22	-0.0992464	0.274379	0.361713	0.717566	0.99999
AT1G09450	37.8727	0.959342	0.625677	-1.53329	0.125205	0.99999
AT1G09460	52.6301	0.105988	0.544416	-0.194682	0.845642	0.99999
AT1G09470	137.314	0.259004	0.381424	-0.679045	0.497109	0.99999
AT1G09480	18.5291	0.821979	0.871818	-0.942832	0.345767	0.99999
AT1G09483	0	NA1	NA1	NA1	NA1	NA1
AT1G09490	102.669	0.377093	0.401478	-0.939261	0.347597	0.99999
AT1G09500	40.1578	3.40649	0.772257	-4.41109	1.02851e-05	0.00215791
AT1G09510	179.271	-0.841394	0.35232	2.38816	0.0169332	0.561653
AT1G09520	96.7925	0.185934	0.414553	-0.448517	0.65378	0.99999
AT1G09530	8.28605	-0.914878	1.34407	0.680676	0.496077	0.99999
AT1G09540	214.208	0.0863923	0.31639	-0.273056	0.78481	0.99999
AT1G09550	91.721	-0.740006	0.42603	1.73698	0.0823906	0.99999
AT1G09560	439.439	-0.239035	0.26514	0.901544	0.367299	0.99999
AT1G09570	676.48	0.0626666	0.28372	-0.220875	0.82519	0.99999
AT1G09575	84.3313	0.247171	0.436479	-0.566284	0.5712	0.99999
AT1G09580	149.294	0.0708423	0.373815	-0.189512	0.849692	0.99999
AT1G09590	3098.18	-0.147149	0.203192	0.72419	0.468949	0.99999
AT1G09600	14.8933	1.38706	1.04136	-1.33197	0.182871	0.99999
AT1G09610	76.1335	-0.0368725	0.459239	0.0802904	0.936006	0.99999
AT1G09620	1086.33	-0.0606358	0.239099	0.253601	0.799804	0.99999
AT1G09625	0	NA1	NA1	NA1	NA1	NA1
AT1G09630	180.419	0.283935	0.326809	-0.86881	0.384951	0.99999
AT1G09640	2153.74	0.0176182	0.20446	-0.0861692	0.931332	0.99999
AT1G09645	218.478	-0.184639	0.383939	0.480908	0.630582	0.99999
AT1G09650	18.6449	-0.519526	0.848278	0.612448	0.540241	0.99999
AT1G09660	322.799	0.149182	0.279682	-0.5334	0.593757	0.99999
AT1G09665	0	NA1	NA1	NA1	NA1	NA1
AT1G09680	27.2255	0.346082	0.712618	-0.485649	0.627216	0.99999
AT1G09690	4363.51	-0.0321959	0.209711	0.153525	0.877984	0.99999
AT1G09700	171.845	0.072545	0.334661	-0.216771	0.828387	0.99999
AT1G09710	75.1219	-0.140657	0.467888	0.300622	0.763703	0.99999
AT1G09720	0	NA1	NA1	NA1	NA1	NA1
AT1G09730	259.429	0.120906	0.316773	-0.381682	0.702697	0.99999
AT1G09740	4.27846	0.980258	1.76159	-0.556463	0.577895	0.99999
AT1G09750	40.6176	0.045792	0.604065	-0.0758065	0.939573	0.99999
AT1G09760	276.397	-0.046839	0.310043	0.151073	0.879919	0.99999
AT1G09770	689.049	0.0347733	0.255383	-0.136162	0.891693	0.99999
AT1G09780	1753.45	-0.163281	0.215503	0.757673	0.448647	0.99999
AT1G09790	808.443	-0.533808	0.25861	2.06415	0.0390038	0.849643
AT1G09794	39.139	-0.323114	0.618101	0.522752	0.601147	0.99999
AT1G09795	398.507	0.100107	0.268655	-0.372623	0.709429	0.99999
AT1G09800	56.7731	-0.530422	0.519133	1.02175	0.306901	0.99999
AT1G09810	56.5234	0.113967	0.517857	-0.220074	0.825813	0.99999
AT1G09812	0.427593	2.37029	4.91862	-0.481903	0.629875	NA1
AT1G09815	307.168	0.326	0.331967	-0.982026	0.326087	0.99999
AT1G09820	65.5948	-0.284903	0.526393	0.541236	0.588345	0.99999
AT1G09830	272.541	-0.269021	0.295455	0.910534	0.362541	0.99999
AT1G09840	224.196	-0.292948	0.315582	0.928279	0.353263	0.99999
AT1G09850	72.185	-0.0386336	0.476488	0.0810799	0.935378	0.99999
AT1G09860	0	NA1	NA1	NA1	NA1	NA1
AT1G09870	299.684	-0.0458427	0.284605	0.161075	0.872034	0.99999
AT1G09880	76.6266	-0.156532	0.584672	0.267727	0.78891	0.99999
AT1G09890	2.00379	-4.33507	2.95689	1.46609	0.142623	0.99999
AT1G09900	98.1375	0.0226766	0.416992	-0.0543813	0.956631	0.99999
AT1G09910	173.368	0.4352	0.359063	-1.21204	0.225496	0.99999
AT1G09920	252.011	0.220506	0.323038	-0.682601	0.494859	0.99999
AT1G09930	24.6846	-0.923403	0.834923	1.10597	0.268738	0.99999
AT1G09932	0.672589	2.96348	4.87405	-0.608012	0.54318	NA1
AT1G09935	0	NA1	NA1	NA1	NA1	NA1
AT1G09940	89.268	-0.292111	0.470947	0.620263	0.535085	0.99999
AT1G09950	3.42074	5.35408	2.72272	-1.96645	0.0492469	0.939757
AT1G09960	196.583	-0.158559	0.355152	0.446454	0.655269	0.99999
AT1G09970	149.464	0.930737	0.470745	-1.97716	0.0480239	0.929333
AT1G09980	215.661	-0.0301574	0.32147	0.0938111	0.925259	0.99999
AT1G09995	10.9465	-0.391706	1.15823	0.338194	0.735217	0.99999
AT1G10000	8.31809	-0.79562	1.31898	0.603207	0.546371	0.99999
AT1G10010	162.274	-1.35677	0.396444	3.42234	0.000620847	0.0578
AT1G10020	504.02	-0.608775	0.260459	2.33732	0.0194228	0.602075
AT1G10030	221.396	-0.0419579	0.348928	0.120248	0.904287	0.99999
AT1G10040	18.225	0.397001	0.970304	-0.409151	0.682429	0.99999
AT1G10050	66.5695	0.27923	0.482709	-0.578465	0.56295	0.99999
AT1G10060	43.4812	0.108989	0.608715	-0.179048	0.8579	0.99999
AT1G10070	9.83947	0.993818	1.18666	-0.837494	0.402315	0.99999
AT1G10090	45.4625	0.128332	0.591944	-0.216797	0.828366	0.99999
AT1G10095	20.8544	0.836912	0.842995	-0.992784	0.320815	0.99999
AT1G10100	0	NA1	NA1	NA1	NA1	NA1
AT1G10110	12.3059	0.175797	1.0677	-0.164651	0.869219	0.99999
AT1G10120	130.75	-0.882218	0.402155	2.19372	0.0282552	0.733312
AT1G10130	325.608	-0.507016	0.289048	1.75409	0.0794149	0.99999
AT1G10140	23.8583	1.31003	0.778281	-1.68324	0.0923284	0.99999
AT1G10150	137.627	0.0915547	0.387905	-0.236023	0.813415	0.99999
AT1G10155	0.396151	-2.02797	4.90879	0.413129	0.679512	NA1
AT1G10170	422.337	-0.196429	0.257732	0.762145	0.445973	0.99999
AT1G10180	275.17	-0.0731563	0.295096	0.247907	0.804207	0.99999
AT1G10190	270.444	-1.02606	0.40657	2.5237	0.0116128	0.44771
AT1G10200	510.753	-0.232431	0.255198	0.910785	0.362409	0.99999
AT1G10210	46.1223	0.558528	0.622784	-0.896824	0.369813	0.99999
AT1G10220	0.396151	-2.02797	4.90879	0.413129	0.679512	NA1
AT1G10230	234.88	-0.341135	0.310442	1.09887	0.271826	0.99999
AT1G10240	86.9201	-0.15437	0.428683	0.360104	0.718769	0.99999
AT1G10250	0	NA1	NA1	NA1	NA1	NA1
AT1G10270	250.525	-0.439755	0.317444	1.3853	0.165961	0.99999
AT1G10280	68.7424	-0.159893	0.474542	0.336942	0.73616	0.99999
AT1G10290	517.993	-0.0858817	0.250063	0.34344	0.731268	0.99999
AT1G10300	10.7543	-1.23592	1.1777	1.04944	0.293978	0.99999
AT1G10310	170.643	-0.00265743	0.345304	0.00769591	0.99386	0.99999
AT1G10320	84.5383	0.30095	0.47843	-0.629037	0.529325	0.99999
AT1G10330	27.3483	-0.343525	0.712129	0.482392	0.629527	0.99999
AT1G10340	0.53588	-2.42394	4.87935	0.496775	0.619348	NA1
AT1G10350	129.01	-0.0562401	0.407827	0.137902	0.890318	0.99999
AT1G10360	46.5126	2.19182	0.61934	-3.53896	0.000401706	0.0419204
AT1G10370	440.849	-0.27898	0.325869	0.856109	0.391938	0.99999
AT1G10380	8.66473	0.041715	1.22793	-0.0339719	0.9729	0.99999
AT1G10385	12.7003	-0.831437	1.06918	0.777639	0.436782	0.99999
AT1G10390	847.659	-0.133531	0.242323	0.551046	0.581602	0.99999
AT1G10400	0	NA1	NA1	NA1	NA1	NA1
AT1G10410	218.252	-0.31974	0.317476	1.00713	0.313871	0.99999
AT1G10417	7.08853	1.08747	1.34764	-0.806949	0.419696	0.99999
AT1G10430	215.703	0.0352026	0.315444	-0.111597	0.911143	0.99999
AT1G10450	167.054	0.632628	0.36152	-1.74991	0.0801334	0.99999
AT1G10455	0	NA1	NA1	NA1	NA1	NA1
AT1G10460	0	NA1	NA1	NA1	NA1	NA1
AT1G10470	26.9985	0.711483	0.738935	-0.96285	0.335623	0.99999
AT1G10480	0.53588	-2.42394	4.87935	0.496775	0.619348	NA1
AT1G10490	105.494	0.274161	0.415014	-0.660606	0.508865	0.99999
AT1G10500	121.749	0.207064	0.375536	-0.551383	0.581371	0.99999
AT1G10510	160.839	0.0723359	0.387811	-0.186524	0.852034	0.99999
AT1G10520	11.1469	-0.520874	1.13366	0.45946	0.645904	0.99999
AT1G10522	104.627	-0.43763	0.423414	1.03357	0.301336	0.99999
AT1G10530	7.83669	-0.308155	1.27447	0.24179	0.808943	0.99999
AT1G10540	2397.4	-0.196337	0.207793	0.94487	0.344725	0.99999
AT1G10550	25.7634	-0.349387	0.781875	0.446858	0.654978	0.99999
AT1G10560	27.1008	0.325203	0.808508	-0.402227	0.687517	0.99999
AT1G10570	127.007	-0.0659164	0.384361	0.171496	0.863834	0.99999
AT1G10580	456.116	-0.0296252	0.254299	0.116498	0.907258	0.99999
AT1G10585	0.792302	-3.01855	4.66492	0.647074	0.517584	NA1
AT1G10586	0	NA1	NA1	NA1	NA1	NA1
AT1G10588	0.672589	2.96348	4.87405	-0.608012	0.54318	NA1
AT1G10590	886.57	0.12445	0.247268	-0.503299	0.614754	0.99999
AT1G10600	66.977	-0.0740329	0.480009	0.154232	0.877426	0.99999
AT1G10610	14.1149	2.39591	1.03889	-2.30623	0.0210977	0.629519
AT1G10620	1.8955	-1.67591	2.72405	0.615225	0.538406	0.99999
AT1G10630	1159.69	-0.202854	0.219179	0.925516	0.354698	0.99999
AT1G10640	662.527	0.325581	0.279761	-1.16378	0.244512	0.99999
AT1G10650	111.237	0.566124	0.416414	-1.35952	0.173981	0.99999
AT1G10652	0	NA1	NA1	NA1	NA1	NA1
AT1G10657	8.12885	0.232755	1.25805	-0.185013	0.853219	0.99999
AT1G10660	125.555	-0.127731	0.377592	0.338277	0.735154	0.99999
AT1G10670	3786.72	-0.105695	0.203295	0.519908	0.603128	0.99999
AT1G10680	62.3216	-1.20725	0.594255	2.03154	0.0422005	0.873745
AT1G10690	2.26046	4.75482	2.86462	-1.65984	0.0969464	0.99999
AT1G10700	77.98	-0.447567	0.464518	0.963509	0.335292	0.99999
AT1G10710	47.0854	-0.179425	0.602354	0.297874	0.765799	0.99999
AT1G10717	163.5	-1.00834	0.41404	2.43537	0.0148765	0.518389
AT1G10720	153.954	0.266806	0.359927	-0.741277	0.458525	0.99999
AT1G10730	104.04	-0.0696287	0.401112	0.173589	0.862188	0.99999
AT1G10740	119.532	-0.536062	0.402136	1.33304	0.18252	0.99999
AT1G10745	107.763	-0.10356	0.456618	0.226797	0.820581	0.99999
AT1G10747	0	NA1	NA1	NA1	NA1	NA1
AT1G10750	1.72433	-4.13349	3.09974	1.3335	0.182369	NA1
AT1G10760	1478.26	0.0375273	0.249258	-0.150556	0.880326	0.99999
AT1G10770	34.7179	-0.412183	0.647836	0.636245	0.524617	0.99999
AT1G10780	52.4242	0.195204	0.550106	-0.354849	0.722703	0.99999
AT1G10790	31.9457	-0.852016	0.672148	1.2676	0.20494	0.99999
AT1G10800	0.336295	1.90534	4.96241	-0.383954	0.701012	NA1
AT1G10810	6.84353	-0.582388	1.36917	0.425359	0.670575	0.99999
AT1G10820	184.296	-0.00341645	0.324242	0.0105367	0.991593	0.99999
AT1G10830	170.429	0.167449	0.36687	-0.456426	0.648084	0.99999
AT1G10840	728.146	-0.0784022	0.232269	0.337549	0.735703	0.99999
AT1G10850	620.656	-0.258634	0.263693	0.980813	0.326685	0.99999
AT1G10865	105.126	0.283442	0.419166	-0.676206	0.49891	0.99999
AT1G10870	191.897	-0.00322985	0.340111	0.00949647	0.992423	0.99999
AT1G10880	1.81412	-1.63728	3.04708	0.537326	0.591042	0.99999
AT1G10890	128.96	-0.384814	0.389548	0.987846	0.323228	0.99999
AT1G10900	41.8622	-0.218537	0.604748	0.361369	0.717823	0.99999
AT1G10910	67.3297	0.0456633	0.49545	-0.0921653	0.926567	0.99999
AT1G10920	10.9026	0.101139	1.20506	-0.083928	0.933114	0.99999
AT1G10930	92.822	-0.0109197	0.425006	0.025693	0.979502	0.99999
AT1G10940	328.558	0.248943	0.310851	-0.800842	0.423223	0.99999
AT1G10950	1499.44	-0.178131	0.212594	0.837893	0.402091	0.99999
AT1G10960	558.945	-0.552118	0.28999	1.90392	0.0569207	0.990868
AT1G10970	342.438	-0.0891114	0.310814	0.286704	0.774339	0.99999
AT1G10980	22.7214	-0.0955759	0.836795	0.114217	0.909066	0.99999
AT1G10990	0.427593	2.37029	4.91862	-0.481903	0.629875	NA1
AT1G11000	17.2311	1.62557	0.909079	-1.78816	0.073751	0.99999
AT1G11020	209.735	0.20774	0.325375	-0.638463	0.523172	0.99999
AT1G11040	0	NA1	NA1	NA1	NA1	NA1
AT1G11050	93.9117	0.184062	0.416955	-0.441444	0.658892	0.99999
AT1G11060	120.669	0.314806	0.395514	-0.795942	0.426066	0.99999
AT1G11070	131.702	1.18683	0.375073	-3.16425	0.00155483	0.109897
AT1G11080	24.9277	-0.632804	0.813989	0.777411	0.436916	0.99999
AT1G11090	162.208	0.132171	0.359631	-0.36752	0.713231	0.99999
AT1G11100	19.8124	0.107043	0.830126	-0.128948	0.897399	0.99999
AT1G11110	0	NA1	NA1	NA1	NA1	NA1
AT1G11112	0.336295	1.90534	4.96241	-0.383954	0.701012	NA1
AT1G11120	20.8999	0.532864	0.812483	-0.655846	0.511923	0.99999
AT1G11125	3.55545	-0.058859	2.10252	0.0279945	0.977667	0.99999
AT1G11130	100.038	0.280345	0.419823	-0.667769	0.504281	0.99999
AT1G11145	0	NA1	NA1	NA1	NA1	NA1
AT1G11160	18.4525	-0.530101	0.852037	0.622157	0.533838	0.99999
AT1G11170	19.8011	0.22681	0.854086	-0.265559	0.790579	0.99999
AT1G11180	75.1473	-0.437874	0.470856	0.929955	0.352394	0.99999
AT1G11190	37.2052	3.1881	0.916264	-3.47945	0.000502445	0.0495778
AT1G11200	189.074	-0.133748	0.350983	0.381067	0.703153	0.99999
AT1G11210	80.155	0.843004	0.463693	-1.81802	0.0690604	0.99999
AT1G11220	23.3565	0.646723	0.799852	-0.808553	0.418772	0.99999
AT1G11230	0	NA1	NA1	NA1	NA1	NA1
AT1G11240	276.493	0.0483969	0.301068	-0.160751	0.87229	0.99999
AT1G11250	1.49935	-1.2372	3.29362	0.375633	0.707189	NA1
AT1G11260	229.269	0.516042	0.363236	-1.42068	0.15541	0.99999
AT1G11270	24.5866	0.333908	0.762014	-0.438192	0.661247	0.99999
AT1G11280	81.5441	0.0474973	0.44115	-0.107667	0.91426	0.99999
AT1G11290	31.2766	-0.0827139	0.693386	0.11929	0.905046	0.99999
AT1G11300	7.38512	-0.848656	1.3501	0.628585	0.529621	0.99999
AT1G11310	61.5548	0.509847	0.526884	-0.967665	0.333212	0.99999
AT1G11320	38.0229	-0.190543	0.646357	0.294796	0.76815	0.99999
AT1G11330	298.26	-0.129516	0.292514	0.442769	0.657933	0.99999
AT1G11340	0.672589	2.96348	4.87405	-0.608012	0.54318	NA1
AT1G11350	15.2718	-0.760379	1.07612	0.706593	0.479819	0.99999
AT1G11360	569.471	-0.172548	0.251936	0.684888	0.493415	0.99999
AT1G11362	3.90477	-0.291212	1.80405	0.161421	0.871762	0.99999
AT1G11370	2.19909	-0.0304623	2.5029	0.0121708	0.990289	0.99999
AT1G11380	42.5611	-1.51586	0.601873	2.51857	0.0117833	0.448216
AT1G11390	82.6659	0.145353	0.476331	-0.305151	0.760251	0.99999
AT1G11400	93.3482	0.354679	0.450166	-0.787885	0.430764	0.99999
AT1G11410	125.015	-0.0826122	0.38847	0.212661	0.831592	0.99999
AT1G11420	42.9961	0.168003	0.610991	-0.274969	0.78334	0.99999
AT1G11430	302.397	-0.0122219	0.286352	0.0426812	0.965956	0.99999
AT1G11440	64.5165	0.282053	0.489192	-0.576569	0.564231	0.99999
AT1G11450	0	NA1	NA1	NA1	NA1	NA1
AT1G11460	0	NA1	NA1	NA1	NA1	NA1
AT1G11470	0	NA1	NA1	NA1	NA1	NA1
AT1G11475	316.09	0.412954	0.329477	-1.25336	0.210074	0.99999
AT1G11480	429.227	-0.150336	0.272934	0.550813	0.581762	0.99999
AT1G11490	0	NA1	NA1	NA1	NA1	NA1
AT1G11500	0	NA1	NA1	NA1	NA1	NA1
AT1G11510	6.752	0.594437	1.40533	-0.422989	0.672303	0.99999
AT1G11520	0	NA1	NA1	NA1	NA1	NA1
AT1G11530	13.7923	0.269412	0.97615	-0.275995	0.782552	0.99999
AT1G11540	49.3702	-0.0094208	0.570326	0.0165183	0.986821	0.99999
AT1G11545	16.5255	0.124961	1.00886	-0.123864	0.901423	0.99999
AT1G11560	0	NA1	NA1	NA1	NA1	NA1
AT1G11570	1.77277	4.37261	3.0888	-1.41563	0.156883	0.99999
AT1G11572	0	NA1	NA1	NA1	NA1	NA1
AT1G11580	581.551	-0.219189	0.252822	0.866971	0.385958	0.99999
AT1G11590	704.242	0.244945	0.302398	-0.81001	0.417935	0.99999
AT1G11593	136.623	-0.6349	0.384804	1.64993	0.0989572	0.99999
AT1G11600	0	NA1	NA1	NA1	NA1	NA1
AT1G11608	0	NA1	NA1	NA1	NA1	NA1
AT1G11610	0	NA1	NA1	NA1	NA1	NA1
AT1G11620	1.07176	-3.42875	4.13868	0.828465	0.407407	NA1
AT1G11630	63.7509	-0.439797	0.503458	0.873553	0.382362	0.99999
AT1G11650	1509.71	-0.0619921	0.216004	0.286995	0.774116	0.99999
AT1G11655	0	NA1	NA1	NA1	NA1	NA1
AT1G11660	243.632	-0.400732	0.332692	1.20451	0.228391	0.99999
AT1G11670	461.727	0.082339	0.287546	-0.28635	0.77461	0.99999
AT1G11680	1007.4	-0.0120133	0.220966	0.0543672	0.956643	0.99999
AT1G11684	0.625668	0.990051	4.74077	-0.208838	0.834575	NA1
AT1G11690	5.63785	0.0316217	1.48552	-0.0212866	0.983017	0.99999
AT1G11700	419.961	0.423707	0.289078	-1.46572	0.142726	0.99999
AT1G11710	24.2602	-0.125418	0.757445	0.165581	0.868487	0.99999
AT1G11720	357.58	-0.0734928	0.277849	0.264507	0.79139	0.99999
AT1G11730	5.51511	1.63353	1.55602	-1.04982	0.293802	0.99999
AT1G11740	20.7828	1.15159	1.00838	-1.14202	0.253445	0.99999
AT1G11750	284.961	0.162381	0.299497	-0.542178	0.587696	0.99999
AT1G11755	66.8905	0.520908	0.489357	-1.06447	0.287114	0.99999
AT1G11760	116.185	0.00970011	0.389805	-0.0248845	0.980147	0.99999
AT1G11765	3.89325	-0.305374	1.8294	0.166926	0.867428	0.99999
AT1G11770	4.24097	-5.43331	2.29913	2.3632	0.0181179	0.575958
AT1G11780	60.7653	-0.414899	0.50373	0.823655	0.410136	0.99999
AT1G11785	1.34518	3.96639	3.79073	-1.04634	0.295404	NA1
AT1G11790	120.273	-0.412192	0.385533	1.06915	0.285003	0.99999
AT1G11800	158.98	0.00470352	0.358622	-0.0131155	0.989536	0.99999
AT1G11810	37.9786	-1.50395	0.645942	2.3283	0.019896	0.607301
AT1G11820	168.034	-0.0111718	0.355692	0.0314086	0.974944	0.99999
AT1G11840	6355.83	-0.122487	0.201052	0.60923	0.542372	0.99999
AT1G11850	38.9378	0.452545	0.665264	-0.680249	0.496347	0.99999
AT1G11860	1006.89	0.0677231	0.228608	-0.296241	0.767046	0.99999
AT1G11870	101.565	-0.0665198	0.413283	0.160955	0.872129	0.99999
AT1G11880	47.855	-0.373489	0.593159	0.62966	0.528917	0.99999
AT1G11890	280.148	-0.0637907	0.285883	0.223136	0.82343	0.99999
AT1G11900	46.2585	0.067167	0.595266	-0.112835	0.910161	0.99999
AT1G11905	198.49	-0.348169	0.368538	0.94473	0.344797	0.99999
AT1G11910	5004.27	-0.0178587	0.202748	0.0880835	0.92981	0.99999
AT1G11915	0.396151	-2.02797	4.90879	0.413129	0.679512	NA1
AT1G11920	0	NA1	NA1	NA1	NA1	NA1
AT1G11925	0	NA1	NA1	NA1	NA1	NA1
AT1G11930	531.919	-0.127961	0.268394	0.476766	0.633528	0.99999
AT1G11940	154.242	0.13973	0.399862	-0.349447	0.726754	0.99999
AT1G11950	69.4845	1.04593	0.483072	-2.16517	0.030375	0.759642
AT1G11960	95.3037	-0.351302	0.416109	0.844253	0.398528	0.99999
AT1G11970	0	NA1	NA1	NA1	NA1	NA1
AT1G11980	0	NA1	NA1	NA1	NA1	NA1
AT1G11990	2.28023	-1.30795	2.81619	0.464438	0.642334	0.99999
AT1G12000	2250.65	-0.0146926	0.203575	0.0721729	0.942464	0.99999
AT1G12010	113.845	2.12941	0.541932	-3.9293	8.51945e-05	0.012486
AT1G12020	0.963473	-0.247475	3.92988	0.0629725	0.949788	NA1
AT1G12030	1.07176	-3.42875	4.13868	0.828465	0.407407	NA1
AT1G12040	0	NA1	NA1	NA1	NA1	NA1
AT1G12050	1090.5	-0.104515	0.218874	0.477514	0.632996	0.99999
AT1G12060	41.2886	0.395987	0.606537	-0.652865	0.513843	0.99999
AT1G12064	1.07176	-3.42875	4.13868	0.828465	0.407407	NA1
AT1G12070	0	NA1	NA1	NA1	NA1	NA1
AT1G12080	775.799	5.86323	1.10074	-5.3266	1.00068e-07	4.6385e-05
AT1G12090	3430.77	0.059538	0.23598	-0.252301	0.800808	0.99999
AT1G12100	1.18845	-3.60313	3.9542	0.911216	0.362182	NA1
AT1G12110	209.888	-0.568936	0.332163	1.71282	0.0867449	0.99999
AT1G12120	240.971	0.145655	0.305967	-0.476049	0.63404	0.99999
AT1G12130	0	NA1	NA1	NA1	NA1	NA1
AT1G12140	77.0014	-0.35887	0.456057	0.786898	0.431341	0.99999
AT1G12150	4.44915	0.275496	1.76475	-0.15611	0.875946	0.99999
AT1G12160	75.0434	0.061936	0.550016	-0.112608	0.910342	0.99999
AT1G12170	9.53517	2.87596	1.31379	-2.18906	0.0285924	0.738311
AT1G12180	378.263	-0.242989	0.275014	0.88355	0.376939	0.99999
AT1G12190	10.563	0.188178	1.16728	-0.161211	0.871927	0.99999
AT1G12200	488.423	0.257108	0.248083	-1.03638	0.300026	0.99999
AT1G12210	19.0559	-0.0106619	0.890591	0.0119717	0.990448	0.99999
AT1G12211	0.886386	3.37217	4.0683	-0.828889	0.407167	NA1
AT1G12220	10.2354	-1.6777	1.18681	1.41363	0.157471	0.99999
AT1G12230	523.006	0.0384526	0.258712	-0.148631	0.881845	0.99999
AT1G12240	398.447	0.140182	0.310399	-0.451619	0.651544	0.99999
AT1G12244	69.3853	-0.00361566	0.473117	0.00764221	0.993902	0.99999
AT1G12250	46.1228	-0.227305	0.561126	0.405087	0.685413	0.99999
AT1G12260	3.1012	1.24331	2.01006	-0.618547	0.536215	0.99999
AT1G12270	333.592	0.0181362	0.285943	-0.0634257	0.949428	0.99999
AT1G12280	20.7288	-0.0376616	0.865373	0.0435206	0.965287	0.99999
AT1G12290	13.8162	0.346773	1.05882	-0.327508	0.743283	0.99999
AT1G12300	44.8517	-0.294999	0.568074	0.519296	0.603554	0.99999
AT1G12310	793.853	-0.031739	0.272574	0.116442	0.907302	0.99999
AT1G12320	6.06418	4.71175	2.00248	-2.35296	0.0186246	0.587382
AT1G12330	1164.44	-0.424692	0.219917	1.93115	0.0534649	0.9644
AT1G12340	1.2299	0.726588	3.02737	-0.240007	0.810325	NA1
AT1G12350	147.976	-0.161394	0.359367	0.449107	0.653355	0.99999
AT1G12360	259.93	-0.049742	0.293349	0.169566	0.865352	0.99999
AT1G12370	60.2442	0.449354	0.53824	-0.834857	0.403798	0.99999
AT1G12380	331.737	-0.17634	0.286483	0.615535	0.538202	0.99999
AT1G12390	108.055	0.31015	0.401089	-0.773271	0.439362	0.99999
AT1G12400	55.5561	0.23384	0.564246	-0.414429	0.67856	0.99999
AT1G12410	405.39	0.132602	0.279858	-0.473819	0.635629	0.99999
AT1G12411	0	NA1	NA1	NA1	NA1	NA1
AT1G12420	23.237	-0.0516569	0.843278	0.0612572	0.951154	0.99999
AT1G12423	0	NA1	NA1	NA1	NA1	NA1
AT1G12430	163.16	0.223428	0.388468	-0.57515	0.56519	0.99999
AT1G12440	467.418	0.0883534	0.251086	-0.351885	0.724925	0.99999
AT1G12450	108.197	-0.032425	0.392813	0.0825457	0.934213	0.99999
AT1G12451	0	NA1	NA1	NA1	NA1	NA1
AT1G12460	574.153	-0.242319	0.242112	1.00085	0.316898	0.99999
AT1G12470	320.908	-0.0462532	0.291103	0.158889	0.873756	0.99999
AT1G12480	0.427593	2.37029	4.91862	-0.481903	0.629875	NA1
AT1G12490	0	NA1	NA1	NA1	NA1	NA1
AT1G12500	171.296	-0.70632	0.364968	1.93529	0.0529547	0.958668
AT1G12520	384.4	-0.382729	0.26603	1.43867	0.150244	0.99999
AT1G12530	74.3461	-0.0692818	0.46347	0.149485	0.881171	0.99999
AT1G12540	0.427593	2.37029	4.91862	-0.481903	0.629875	NA1
AT1G12550	412.279	-0.0240406	0.298307	0.0805902	0.935768	0.99999
AT1G12560	0	NA1	NA1	NA1	NA1	NA1
AT1G12570	30.9659	-0.0586716	0.711995	0.0824045	0.934325	0.99999
AT1G12580	156.074	0.240644	0.345365	-0.696782	0.485939	0.99999
AT1G12600	22.7298	0.486111	0.794999	-0.611461	0.540894	0.99999
AT1G12610	39.8902	0.92435	0.686352	-1.34676	0.178058	0.99999
AT1G12620	57.7807	-0.584537	0.516549	1.13162	0.257795	0.99999
AT1G12630	0.427593	2.37029	4.91862	-0.481903	0.629875	NA1
AT1G12640	237.898	-0.503043	0.314444	1.59978	0.109647	0.99999
AT1G12650	123.971	0.465103	0.399484	-1.16426	0.244319	0.99999
AT1G12660	1.95537	4.53637	2.96239	-1.53132	0.12569	0.99999
AT1G12663	0	NA1	NA1	NA1	NA1	NA1
AT1G12665	13.0257	-0.227549	1.01867	0.223378	0.823241	0.99999
AT1G12672	6.19643	-0.872192	1.44572	0.603294	0.546313	0.99999
AT1G12680	244.592	-0.0788068	0.316998	0.248604	0.803667	0.99999
AT1G12700	23.9285	-0.402774	0.795051	0.506602	0.612434	0.99999
AT1G12710	189.715	-0.459916	0.33016	1.39301	0.163617	0.99999
AT1G12730	106.094	-0.298715	0.398811	0.749012	0.45385	0.99999
AT1G12740	0	NA1	NA1	NA1	NA1	NA1
AT1G12750	43.1704	-0.27339	0.63568	0.430075	0.667141	0.99999
AT1G12760	253.198	0.116993	0.301256	-0.388352	0.697756	0.99999
AT1G12770	184.907	-0.01998	0.361819	0.055221	0.955962	0.99999
AT1G12775	37.0652	0.285309	0.627841	-0.454429	0.64952	0.99999
AT1G12780	962.153	0.0715188	0.225211	-0.317564	0.750816	0.99999
AT1G12790	20.3996	0.265051	0.826244	-0.320791	0.748369	0.99999
AT1G12800	206.13	0.0194217	0.352878	-0.055038	0.956108	0.99999
AT1G12805	2.07508	0.699014	2.8311	-0.246905	0.804981	0.99999
AT1G12810	350.726	0.0652104	0.284957	-0.228843	0.818991	0.99999
AT1G12820	379.615	0.0797335	0.298318	-0.267277	0.789256	0.99999
AT1G12830	414.485	-0.0939238	0.300562	0.312494	0.754665	0.99999
AT1G12840	1331.22	-0.0942358	0.221692	0.425075	0.670782	0.99999
AT1G12845	128.426	0.357253	0.400146	-0.892807	0.371961	0.99999
AT1G12850	319.151	-0.423531	0.275685	1.53629	0.124468	0.99999
AT1G12855	1.72736	1.21842	2.83803	-0.429319	0.667691	NA1
AT1G12860	163.754	0.284986	0.340074	-0.838014	0.402023	0.99999
AT1G12870	0	NA1	NA1	NA1	NA1	NA1
AT1G12880	92.7797	0.199231	0.41733	-0.477395	0.633081	0.99999
AT1G12890	22.0941	0.889733	0.799667	-1.11263	0.265867	0.99999
AT1G12900	502.132	0.367896	0.323525	-1.13715	0.255476	0.99999
AT1G12910	443.072	0.163967	0.277806	-0.590222	0.555042	0.99999
AT1G12920	813.849	0.0891176	0.23151	-0.384941	0.700281	0.99999
AT1G12930	185.963	-0.41341	0.37796	1.09379	0.274047	0.99999
AT1G12938	0	NA1	NA1	NA1	NA1	NA1
AT1G12940	2.27316	0.383017	2.72784	-0.140411	0.888336	0.99999
AT1G12950	1.41797	-1.16475	3.3432	0.348393	0.727545	NA1
AT1G12960	0	NA1	NA1	NA1	NA1	NA1
AT1G12970	77.6305	-0.0353735	0.461826	0.0765949	0.938946	0.99999
AT1G12980	1.89248	0.427964	2.6826	-0.159533	0.873249	0.99999
AT1G12990	164.196	-0.464797	0.34216	1.35842	0.174331	0.99999
AT1G13000	75.9029	-0.416801	0.463371	0.899498	0.368387	0.99999
AT1G13020	409.778	-0.135332	0.268754	0.503554	0.614575	0.99999
AT1G13030	106.042	-0.149993	0.435192	0.34466	0.73035	0.99999
AT1G13040	17.1395	1.07227	0.970317	-1.10507	0.269128	0.99999
AT1G13050	23.2255	-0.436095	0.774962	0.56273	0.573619	0.99999
AT1G13060	1759.71	0.0116874	0.226089	-0.0516939	0.958773	0.99999
AT1G13080	6.21939	3.51958	1.74982	-2.0114	0.0442834	0.889774
AT1G13090	170.255	0.534677	0.336651	-1.58822	0.112236	0.99999
AT1G13100	0	NA1	NA1	NA1	NA1	NA1
AT1G13110	1.28278	3.94135	3.83191	-1.02856	0.303687	NA1
AT1G13120	129.439	-0.108647	0.395005	0.275052	0.783276	0.99999
AT1G13130	147.067	-0.226918	0.364622	0.622338	0.53372	0.99999
AT1G13140	7.44254	0.243545	1.47049	-0.165622	0.868455	0.99999
AT1G13150	2.12048	-4.4335	2.88369	1.53744	0.124185	0.99999
AT1G13160	170.32	-0.10614	0.348125	0.30489	0.76045	0.99999
AT1G13170	232.85	0.23235	0.321483	-0.722742	0.469838	0.99999
AT1G13180	133.011	0.336875	0.393377	-0.856367	0.391795	0.99999
AT1G13190	353.118	-0.151025	0.291189	0.51865	0.604005	0.99999
AT1G13195	58.6746	-0.296865	0.520148	0.570732	0.568181	0.99999
AT1G13200	0.427593	2.37029	4.91862	-0.481903	0.629875	NA1
AT1G13210	49.3616	0.10003	0.574079	-0.174244	0.861673	0.99999
AT1G13220	119.543	0.580579	0.386399	-1.50253	0.132959	0.99999
AT1G13230	9.822	2.20516	1.21982	-1.80778	0.070641	0.99999
AT1G13245	20.3706	0.749193	0.844759	-0.886871	0.375148	0.99999
AT1G13250	337.24	-0.212414	0.280479	0.757326	0.448855	0.99999
AT1G13260	91.2151	0.520481	0.420712	-1.23714	0.216034	0.99999
AT1G13270	150.82	-0.473967	0.398178	1.19034	0.233913	0.99999
AT1G13280	277.783	0.333623	0.321934	-1.03631	0.300059	0.99999
AT1G13290	0	NA1	NA1	NA1	NA1	NA1
AT1G13300	0	NA1	NA1	NA1	NA1	NA1
AT1G13310	0	NA1	NA1	NA1	NA1	NA1
AT1G13320	429.593	-0.145578	0.265454	0.548413	0.583408	0.99999
AT1G13330	24.7783	0.94391	0.780353	-1.20959	0.226435	0.99999
AT1G13340	9.16058	-0.996981	1.21268	0.822128	0.411004	0.99999
AT1G13350	124.935	0.0651852	0.409382	-0.159228	0.873489	0.99999
AT1G13360	541.188	-0.221098	0.25029	0.883365	0.377039	0.99999
AT1G13370	1.17727	0.332758	3.60169	-0.0923894	0.926389	NA1
AT1G13380	375.201	-0.406027	0.276582	1.46801	0.142101	0.99999
AT1G13390	78.7953	-0.174008	0.448611	0.387882	0.698103	0.99999
AT1G13400	0	NA1	NA1	NA1	NA1	NA1
AT1G13410	18.5264	0.0551464	0.866253	-0.0636608	0.94924	0.99999
AT1G13420	4.01156	2.92375	1.97774	-1.47833	0.139319	0.99999
AT1G13430	0.427593	2.37029	4.91862	-0.481903	0.629875	NA1
AT1G13440	6627.05	0.148857	0.204336	-0.72849	0.466314	0.99999
AT1G13450	105.736	-0.0729734	0.398775	0.182994	0.854803	0.99999
AT1G13460	52.9489	-0.309015	0.528968	0.584186	0.559095	0.99999
AT1G13470	0	NA1	NA1	NA1	NA1	NA1
AT1G13480	0	NA1	NA1	NA1	NA1	NA1
AT1G13485	0	NA1	NA1	NA1	NA1	NA1
AT1G13490	0	NA1	NA1	NA1	NA1	NA1
AT1G13500	0	NA1	NA1	NA1	NA1	NA1
AT1G13510	0	NA1	NA1	NA1	NA1	NA1
AT1G13520	0	NA1	NA1	NA1	NA1	NA1
AT1G13530	0	NA1	NA1	NA1	NA1	NA1
AT1G13540	0	NA1	NA1	NA1	NA1	NA1
AT1G13550	0	NA1	NA1	NA1	NA1	NA1
AT1G13560	405.348	0.0513924	0.273421	-0.187961	0.850908	0.99999
AT1G13570	165.555	0.268903	0.338631	-0.794088	0.427144	0.99999
AT1G13580	65.5821	-0.379542	0.499899	0.759237	0.447711	0.99999
AT1G13590	6.07965	0.760355	1.43983	-0.528088	0.597438	0.99999
AT1G13600	0	NA1	NA1	NA1	NA1	NA1
AT1G13605	990.469	-0.317053	0.232514	1.36358	0.172699	0.99999
AT1G13607	10.8252	-0.862557	1.20738	0.714404	0.474978	0.99999
AT1G13608	2.46283	-0.837276	2.68176	0.312211	0.75488	0.99999
AT1G13609	209.017	-0.769879	0.331457	2.32271	0.0201948	0.612669
AT1G13610	0	NA1	NA1	NA1	NA1	NA1
AT1G13620	0	NA1	NA1	NA1	NA1	NA1
AT1G13630	13.9719	-0.976385	0.999271	0.977098	0.328521	0.99999
AT1G13635	9.16688	0.841719	1.24746	-0.674746	0.499837	0.99999
AT1G13640	210.1	-0.143441	0.328991	0.436004	0.662834	0.99999
AT1G13650	32.922	-1.05295	0.901105	1.16851	0.242601	0.99999
AT1G13670	1.67893	1.67802	3.12523	-0.536924	0.59132	NA1
AT1G13680	118.016	-0.427569	0.397514	1.07561	0.282102	0.99999
AT1G13690	241.41	0.160595	0.32162	-0.499332	0.617545	0.99999
AT1G13700	40.2317	-0.311444	0.605035	0.514754	0.606725	0.99999
AT1G13710	319.881	0.0510858	0.30351	-0.168316	0.866334	0.99999
AT1G13730	218.458	0.124549	0.308151	-0.40418	0.68608	0.99999
AT1G13740	83.8602	0.105539	0.495449	-0.213017	0.831314	0.99999
AT1G13750	2.06366	1.57174	2.61988	-0.599929	0.548553	0.99999
AT1G13755	183.164	0.336938	0.389832	-0.864316	0.387415	0.99999
AT1G13760	0	NA1	NA1	NA1	NA1	NA1
AT1G13770	97.2571	-0.298606	0.419447	0.711905	0.476524	0.99999
AT1G13780	48.4526	0.00718219	0.548943	-0.0130837	0.989561	0.99999
AT1G13790	117.801	-0.00602641	0.43653	0.0138053	0.988985	0.99999
AT1G13800	7.16435	-0.242382	1.37774	0.175927	0.860351	0.99999
AT1G13810	67.6794	-0.813204	0.488066	1.66617	0.0956787	0.99999
AT1G13820	68.7852	-0.138729	0.471835	0.294019	0.768743	0.99999
AT1G13830	75.6698	0.601353	0.492675	-1.22059	0.222242	0.99999
AT1G13860	25.1365	0.266932	0.761392	-0.350585	0.7259	0.99999
AT1G13870	134.362	0.157494	0.36279	-0.43412	0.664201	0.99999
AT1G13880	197.226	0.049917	0.323766	-0.154176	0.877471	0.99999
AT1G13890	0.396151	-2.02797	4.90879	0.413129	0.679512	NA1
AT1G13900	495.409	-0.163287	0.252089	0.647733	0.517158	0.99999
AT1G13910	54.6552	0.0509338	0.556335	-0.0915524	0.927054	0.99999
AT1G13920	1.16155	-0.698399	3.33092	0.209672	0.833924	NA1
AT1G13930	706.223	0.734993	0.231857	-3.17003	0.00152424	0.108504
AT1G13940	77.274	0.381098	0.476663	-0.799513	0.423993	0.99999
AT1G13950	66.2151	0.490173	0.504834	-0.970958	0.331569	0.99999
AT1G13960	8.11758	0.531022	1.25988	-0.421485	0.673401	0.99999
AT1G13970	15.9706	-0.756871	0.996988	0.759157	0.447759	0.99999
AT1G13980	462.016	0.0148711	0.270433	-0.05499	0.956146	0.99999
AT1G13990	58.1575	0.852535	0.519453	-1.64122	0.100752	0.99999
AT1G14000	272.786	0.192981	0.290453	-0.664414	0.506425	0.99999
AT1G14010	587.791	-0.0580733	0.25275	0.229766	0.818273	0.99999
AT1G14020	107.583	0.15234	0.398231	-0.382542	0.702059	0.99999
AT1G14030	64.4477	-0.375614	0.499333	0.752231	0.451912	0.99999
AT1G14040	142.925	-0.485863	0.37544	1.29412	0.195625	0.99999
AT1G14048	0	NA1	NA1	NA1	NA1	NA1
AT1G14060	113.942	0.169321	0.395289	-0.428348	0.668398	0.99999
AT1G14070	12.1109	-0.866765	1.06802	0.811566	0.417041	0.99999
AT1G14080	39.6462	-0.876369	0.634481	1.38124	0.167206	0.99999
AT1G14100	0	NA1	NA1	NA1	NA1	NA1
AT1G14110	0.427593	2.37029	4.91862	-0.481903	0.629875	NA1
AT1G14120	0	NA1	NA1	NA1	NA1	NA1
AT1G14130	171.652	-0.272676	0.336526	0.810265	0.417788	0.99999
AT1G14140	71.1813	0.302375	0.477925	-0.632684	0.52694	0.99999
AT1G14150	12.7295	0.372757	1.04923	-0.355269	0.722388	0.99999
AT1G14160	0	NA1	NA1	NA1	NA1	NA1
AT1G14170	303.767	0.19001	0.281294	-0.675484	0.499368	0.99999
AT1G14180	68.8372	0.0175177	0.485884	-0.0360532	0.97124	0.99999
AT1G14185	0	NA1	NA1	NA1	NA1	NA1
AT1G14190	0.53588	-2.42394	4.87935	0.496775	0.619348	NA1
AT1G14200	176.715	0.876476	0.339344	-2.58286	0.00979859	0.399936
AT1G14205	7.13394	-0.0496225	1.36962	0.0362307	0.971098	0.99999
AT1G14210	120.129	0.0168103	0.414429	-0.0405626	0.967645	0.99999
AT1G14220	0	NA1	NA1	NA1	NA1	NA1
AT1G14225	0	NA1	NA1	NA1	NA1	NA1
AT1G14230	133.903	-0.384315	0.390697	0.983665	0.32528	0.99999
AT1G14240	0.855186	3.35701	4.5171	-0.743177	0.457374	NA1
AT1G14250	8.47125	0.647279	1.39764	-0.463124	0.643276	0.99999
AT1G14260	15.8515	0.786478	0.953603	-0.824743	0.409517	0.99999
AT1G14270	69.4351	-1.02387	0.488662	2.09526	0.0361481	0.826034
AT1G14280	10.663	0.674718	1.10687	-0.609575	0.542143	0.99999
AT1G14290	108.933	-0.150276	0.403844	0.372114	0.709808	0.99999
AT1G14300	104.028	-0.186228	0.463599	0.401701	0.687904	0.99999
AT1G14310	59.8725	-0.298363	0.524189	0.56919	0.569227	0.99999
AT1G14315	0	NA1	NA1	NA1	NA1	NA1
AT1G14320	6450.55	-0.0990988	0.208714	0.474806	0.634926	0.99999
AT1G14330	184.992	-0.42852	0.373239	1.14811	0.250923	0.99999
AT1G14340	68.4757	0.0575575	0.501397	-0.114794	0.908608	0.99999
AT1G14345	101.335	0.391674	0.454352	-0.86205	0.38866	0.99999
AT1G14350	109.599	-0.270821	0.41417	0.653888	0.513184	0.99999
AT1G14360	574.383	-0.246168	0.257479	0.956068	0.339038	0.99999
AT1G14370	2.16892	2.07816	2.59622	-0.800456	0.423446	0.99999
AT1G14380	939.737	0.16287	0.244611	-0.66583	0.50552	0.99999
AT1G14390	19.4414	-0.557809	0.838054	0.6656	0.505667	0.99999
AT1G14400	897.598	0.102453	0.233539	-0.438698	0.66088	0.99999
AT1G14410	143.727	-0.0264221	0.372755	0.0708833	0.943491	0.99999
AT1G14420	25.311	-0.939024	0.83487	1.12475	0.260693	0.99999
AT1G14430	723.679	-0.553729	0.281172	1.96936	0.0489115	0.939214
AT1G14440	6.07686	0.00659243	1.48671	-0.00443424	0.996462	0.99999
AT1G14450	1025.62	0.0197292	0.264113	-0.0746997	0.940454	0.99999
AT1G14455	757.775	-1.24892	0.2655	4.70402	2.55084e-06	0.000706157
AT1G14460	121.813	0.469683	0.434746	-1.08036	0.279981	0.99999
AT1G14470	8.12632	1.38578	1.28728	-1.07652	0.281695	0.99999
AT1G14480	16.4649	0.795193	0.928268	-0.856643	0.391642	0.99999
AT1G14490	53.7161	0.114758	0.524784	-0.218677	0.826901	0.99999
AT1G14500	0.792302	-3.01855	4.66492	0.647074	0.517584	NA1
AT1G14510	344.792	0.489837	0.285672	-1.71468	0.0864036	0.99999
AT1G14520	5455.28	-0.165339	0.21566	0.766662	0.443283	0.99999
AT1G14530	97.8427	-0.0629327	0.449256	0.140082	0.888595	0.99999
AT1G14540	0.792302	-3.01855	4.66492	0.647074	0.517584	NA1
AT1G14549	0	NA1	NA1	NA1	NA1	NA1
AT1G14550	0	NA1	NA1	NA1	NA1	NA1
AT1G14560	89.2468	0.155651	0.430091	-0.361902	0.717425	0.99999
AT1G14570	496.221	-0.145679	0.25974	0.560865	0.574889	0.99999
AT1G14580	334.548	-0.035739	0.379608	0.0941472	0.924992	0.99999
AT1G14590	123.668	-0.210303	0.374681	0.561285	0.574603	0.99999
AT1G14600	1.07176	-3.42875	4.13868	0.828465	0.407407	NA1
AT1G14610	675.26	0.124837	0.258443	-0.483035	0.629071	0.99999
AT1G14620	134.601	-0.0762493	0.366	0.208331	0.83497	0.99999
AT1G14630	8.1745	-0.412241	1.25425	0.328675	0.742401	0.99999
AT1G14640	10.6921	0.934395	1.30343	-0.716874	0.473452	0.99999
AT1G14642	0.53588	-2.42394	4.87935	0.496775	0.619348	NA1
AT1G14650	587.797	0.233724	0.250442	-0.933245	0.350693	0.99999
AT1G14660	25.1267	0.311912	0.745442	-0.418425	0.675636	0.99999
AT1G14670	918.263	-0.321053	0.222584	1.44239	0.149192	0.99999
AT1G14680	18.717	0.0303393	0.913261	-0.0332208	0.973499	0.99999
AT1G14685	278.197	0.427813	0.306918	-1.3939	0.163348	0.99999
AT1G14686	0.396151	-2.02797	4.90879	0.413129	0.679512	NA1
AT1G14687	33.2864	1.14444	0.699117	-1.63698	0.101636	0.99999
AT1G14688	0	NA1	NA1	NA1	NA1	NA1
AT1G14690	259.459	0.474045	0.315873	-1.50075	0.133422	0.99999
AT1G14700	2.56556	4.93986	2.98003	-1.65765	0.0973875	0.99999
AT1G14710	573.899	-0.0667655	0.258555	0.258225	0.796233	0.99999
AT1G14720	335.992	-0.0635392	0.28357	0.224069	0.822704	0.99999
AT1G14730	16.3374	0.828334	0.983961	-0.841836	0.39988	0.99999
AT1G14740	401.856	0.438741	0.280296	-1.56528	0.117518	0.99999
AT1G14750	5.79775	4.5552	2.02636	-2.24797	0.0245779	0.680537
AT1G14755	56.8464	-1.34646	0.566814	2.37549	0.0175257	0.568099
AT1G14760	0	NA1	NA1	NA1	NA1	NA1
AT1G14770	122.485	-0.122615	0.396235	0.309449	0.75698	0.99999
AT1G14780	2.24625	1.75179	2.80107	-0.6254	0.531709	0.99999
AT1G14790	123.501	0.0861207	0.388814	-0.221496	0.824706	0.99999
AT1G14800	0	NA1	NA1	NA1	NA1	NA1
AT1G14810	295.381	0.209401	0.281804	-0.743071	0.457439	0.99999
AT1G14820	250.567	-0.0721524	0.308214	0.234098	0.814909	0.99999
AT1G14830	460.545	-0.0468797	0.269063	0.174233	0.861682	0.99999
AT1G14840	197.212	0.184913	0.374182	-0.494181	0.621178	0.99999
AT1G14850	371.954	-0.118021	0.276517	0.426815	0.669514	0.99999
AT1G14860	9.78825	0.566183	1.26764	-0.446644	0.655132	0.99999
AT1G14870	13.1796	1.78622	1.08732	-1.64276	0.100432	0.99999
AT1G14880	0	NA1	NA1	NA1	NA1	NA1
AT1G14890	700.526	0.164206	0.271042	-0.605832	0.544627	0.99999
AT1G14900	486.829	0.179413	0.258153	-0.694988	0.487063	0.99999
AT1G14910	395.635	-0.250343	0.298609	0.838364	0.401826	0.99999
AT1G14920	409.836	-0.509046	0.265413	1.91794	0.055119	0.975956
AT1G14930	0	NA1	NA1	NA1	NA1	NA1
AT1G14940	0	NA1	NA1	NA1	NA1	NA1
AT1G14950	0	NA1	NA1	NA1	NA1	NA1
AT1G14960	0	NA1	NA1	NA1	NA1	NA1
AT1G14970	137.35	-0.479366	0.402637	1.19057	0.233824	0.99999
AT1G14980	1111.24	0.234281	0.305065	-0.767972	0.442504	0.99999
AT1G14990	127.566	0.119895	0.396594	-0.302312	0.762414	0.99999
AT1G15000	174.733	-0.0903004	0.385632	0.234162	0.814859	0.99999
AT1G15010	21.5374	1.31065	1.00734	-1.3011	0.193223	0.99999
AT1G15015	0	NA1	NA1	NA1	NA1	NA1
AT1G15020	156.661	0.0699432	0.349152	-0.200323	0.841228	0.99999
AT1G15030	137.605	-0.408296	0.386935	1.0552	0.291332	0.99999
AT1G15040	44.9693	-1.28053	0.580559	2.20569	0.0274054	0.714979
AT1G15045	0	NA1	NA1	NA1	NA1	NA1
AT1G15050	0.823744	0.12725	4.18214	-0.0304269	0.975727	NA1
AT1G15060	170.965	-0.0087771	0.335174	0.0261867	0.979108	0.99999
AT1G15080	15.2199	0.770127	0.983523	-0.783029	0.43361	0.99999
AT1G15100	117.172	0.359602	0.5072	-0.708994	0.478328	0.99999
AT1G15110	67.7374	-0.0861872	0.494396	0.174328	0.861607	0.99999
AT1G15120	572.825	0.12422	0.283355	-0.438391	0.661103	0.99999
AT1G15125	7.61894	-0.221808	1.32374	0.167562	0.866928	0.99999
AT1G15130	573.215	-0.16939	0.263272	0.6434	0.519964	0.99999
AT1G15140	262.416	0.0267461	0.291154	-0.0918623	0.926807	0.99999
AT1G15150	217.245	3.85686	1.05543	-3.65431	0.000257877	0.0298838
AT1G15160	28.0947	1.29233	0.715693	-1.8057	0.0709653	0.99999
AT1G15165	7.43331	-1.38533	1.38492	1.00029	0.317169	0.99999
AT1G15170	99.7671	-0.852077	0.483421	1.7626	0.0779685	0.99999
AT1G15180	22.9636	-0.747235	0.816166	0.915542	0.359907	0.99999
AT1G15190	8.89275	1.91893	1.24999	-1.53515	0.124747	0.99999
AT1G15200	337.133	0.0990981	0.300875	-0.329366	0.741879	0.99999
AT1G15210	6.43595	-2.29698	1.53026	1.50103	0.133347	0.99999
AT1G15215	127.07	0.111562	0.388599	-0.287087	0.774046	0.99999
AT1G15220	53.732	0.183455	0.528623	-0.347042	0.728559	0.99999
AT1G15230	319.839	0.150284	0.275737	-0.545025	0.585737	0.99999
AT1G15240	289.512	0.0121643	0.298234	-0.0407876	0.967465	0.99999
AT1G15250	156.457	0.38824	0.380951	-1.01913	0.30814	0.99999
AT1G15260	121.753	-0.0100641	0.429387	0.0234382	0.981301	0.99999
AT1G15270	855.346	0.143064	0.287272	-0.498009	0.618478	0.99999
AT1G15280	368.399	0.457739	0.281882	-1.62387	0.104404	0.99999
AT1G15290	421.374	0.567522	0.33235	-1.7076	0.08771	0.99999
AT1G15310	256.737	-0.229353	0.294041	0.780005	0.435388	0.99999
AT1G15320	3.60539	-0.814868	2.06467	0.394673	0.693084	0.99999
AT1G15330	2.70782	-0.535374	2.37151	0.225752	0.821394	0.99999
AT1G15340	453.09	0.362121	0.286361	-1.26456	0.20603	0.99999
AT1G15350	35.8776	0.437433	0.639411	-0.684118	0.493901	0.99999
AT1G15360	0	NA1	NA1	NA1	NA1	NA1
AT1G15370	381.451	0.0426142	0.299813	-0.142136	0.886973	0.99999
AT1G15380	45.8483	-0.107216	0.705327	0.152008	0.87918	0.99999
AT1G15385	0	NA1	NA1	NA1	NA1	NA1
AT1G15390	145.419	-0.188051	0.367189	0.512135	0.608557	0.99999
AT1G15400	138.99	0.162523	0.382052	-0.425396	0.670548	0.99999
AT1G15410	92.67	0.502742	0.418969	-1.19995	0.230159	0.99999
AT1G15415	0.963473	-0.247475	3.92988	0.0629725	0.949788	NA1
AT1G15420	200.183	0.133276	0.321366	-0.414717	0.678349	0.99999
AT1G15430	140.539	-0.0977583	0.360754	0.270984	0.786404	0.99999
AT1G15440	230.917	-0.340313	0.306987	1.10856	0.267622	0.99999
AT1G15460	67.7056	-0.85518	0.504433	1.69533	0.090013	0.99999
AT1G15470	223.139	-0.0679392	0.307171	0.221178	0.824954	0.99999
AT1G15480	151.589	-0.315437	0.437674	0.720712	0.471087	0.99999
AT1G15490	135.256	0.0786044	0.386328	-0.203466	0.838771	0.99999
AT1G15500	937.708	-0.239183	0.232634	1.02815	0.303879	0.99999
AT1G15510	43.3884	-0.346321	0.611215	0.56661	0.570979	0.99999
AT1G15520	8.34417	1.50137	1.29008	-1.16378	0.244512	0.99999
AT1G15530	154.528	-0.266016	0.384514	0.691823	0.489049	0.99999
AT1G15540	0	NA1	NA1	NA1	NA1	NA1
AT1G15550	10.8696	-0.93156	1.15091	0.809412	0.418278	0.99999
AT1G15570	22.7426	0.268702	0.799481	-0.336096	0.736798	0.99999
AT1G15580	1.60764	-4.01426	3.54258	1.13315	0.257153	NA1
AT1G15590	0	NA1	NA1	NA1	NA1	NA1
AT1G15600	0	NA1	NA1	NA1	NA1	NA1
AT1G15610	0.396151	-2.02797	4.90879	0.413129	0.679512	NA1
AT1G15620	0	NA1	NA1	NA1	NA1	NA1
AT1G15630	0	NA1	NA1	NA1	NA1	NA1
AT1G15640	0	NA1	NA1	NA1	NA1	NA1
AT1G15660	125.039	0.190397	0.382827	-0.497344	0.618946	0.99999
AT1G15670	33.0307	1.7392	0.774541	-2.24546	0.0247389	0.680537
AT1G15680	0	NA1	NA1	NA1	NA1	NA1
AT1G15690	7201.65	-0.352129	0.192933	1.82513	0.0679807	0.99999
AT1G15700	90.5231	-0.0507038	0.427048	0.118731	0.905489	0.99999
AT1G15710	263.236	-0.592836	0.301591	1.96569	0.0493339	0.940079
AT1G15720	48.6558	-0.217151	0.571421	0.38002	0.703931	0.99999
AT1G15730	111.222	-0.426862	0.395302	1.07984	0.280214	0.99999
AT1G15740	295.253	0.28761	0.323926	-0.887889	0.3746	0.99999
AT1G15750	755.323	0.12185	0.257006	-0.474113	0.63542	0.99999
AT1G15757	1.75577	-1.54952	2.79078	0.555226	0.57874	0.99999
AT1G15760	8.35685	-0.629128	1.24609	0.504881	0.613642	0.99999
AT1G15770	0.855186	3.35701	4.5171	-0.743177	0.457374	NA1
AT1G15772	3.89628	-1.36259	1.81817	0.749432	0.453597	0.99999
AT1G15780	314.36	-0.132807	0.314019	0.422926	0.672349	0.99999
AT1G15790	21.265	-0.426691	0.886672	0.481227	0.630355	0.99999
AT1G15800	11.5864	-0.0730807	1.14126	0.064035	0.948942	0.99999
AT1G15810	229.951	-0.358236	0.311958	1.14834	0.250826	0.99999
AT1G15820	2582.35	0.358597	0.233104	-1.53836	0.123961	0.99999
AT1G15825	0	NA1	NA1	NA1	NA1	NA1
AT1G15830	1.27404	-2.07077	3.27679	0.63195	0.527419	NA1
AT1G15840	1.49935	-1.2372	3.29362	0.375633	0.707189	NA1
AT1G15850	0	NA1	NA1	NA1	NA1	NA1
AT1G15860	180.224	-0.0653368	0.332583	0.196452	0.844256	0.99999
AT1G15870	25.4231	0.526045	0.736902	-0.71386	0.475314	0.99999
AT1G15880	198.868	-0.374488	0.318438	1.17601	0.23959	0.99999
AT1G15885	13.0528	-0.2121	1.03526	0.204877	0.837668	0.99999
AT1G15890	1.92393	1.89017	2.69456	-0.701476	0.483006	0.99999
AT1G15900	1.77277	4.37261	3.0888	-1.41563	0.156883	0.99999
AT1G15910	230.906	0.515454	0.304447	-1.69309	0.0904392	0.99999
AT1G15920	120.032	0.0748706	0.393757	-0.190144	0.849196	0.99999
AT1G15930	2619.33	0.0709095	0.245116	-0.28929	0.77236	0.99999
AT1G15940	449.809	0.383725	0.268256	-1.43044	0.152591	0.99999
AT1G15950	701.933	-0.441874	0.258828	1.70721	0.0877833	0.99999
AT1G15960	24.8245	0.0646648	0.745147	-0.0867812	0.930845	0.99999
AT1G15970	151.947	0.176214	0.356841	-0.493818	0.621435	0.99999
AT1G15980	27.8753	0.761081	0.786818	-0.967289	0.3334	0.99999
AT1G15990	0	NA1	NA1	NA1	NA1	NA1
AT1G16000	122.454	-0.409886	0.391746	1.04631	0.29542	0.99999
AT1G16010	339.577	-0.0907051	0.278477	0.325719	0.744637	0.99999
AT1G16020	142.64	0.251805	0.357629	-0.704095	0.481374	0.99999
AT1G16022	0	NA1	NA1	NA1	NA1	NA1
AT1G16025	0	NA1	NA1	NA1	NA1	NA1
AT1G16030	80.9097	-0.206658	0.458655	0.450574	0.652296	0.99999
AT1G16040	154.371	0.00479616	0.363595	-0.013191	0.989475	0.99999
AT1G16060	64.741	-0.317166	0.566429	0.55994	0.575521	0.99999
AT1G16070	15.0474	2.43639	1.06719	-2.28299	0.0224307	0.654596
AT1G16080	157.237	0.330254	0.36271	-0.910518	0.362549	0.99999
AT1G16090	4.5032	-0.379969	1.71124	0.222044	0.82428	0.99999
AT1G16110	0	NA1	NA1	NA1	NA1	NA1
AT1G16120	0.823744	0.12725	4.18214	-0.0304269	0.975727	NA1
AT1G16130	2.57952	-0.952335	2.3464	0.40587	0.684838	0.99999
AT1G16150	2.18337	-0.578737	2.50639	0.230905	0.817389	0.99999
AT1G16160	0	NA1	NA1	NA1	NA1	NA1
AT1G16170	92.1998	0.0357864	0.420919	-0.0850197	0.932246	0.99999
AT1G16180	1643.49	0.0120863	0.218584	-0.0552937	0.955904	0.99999
AT1G16190	201.323	-0.144135	0.315548	0.456775	0.647833	0.99999
AT1G16210	532.649	-0.0988186	0.253328	0.390081	0.696477	0.99999
AT1G16220	49.036	-0.307636	0.550211	0.559123	0.576078	0.99999
AT1G16225	0	NA1	NA1	NA1	NA1	NA1
AT1G16230	0	NA1	NA1	NA1	NA1	NA1
AT1G16240	363.336	0.186937	0.274292	-0.681525	0.49554	0.99999
AT1G16250	86.7691	-0.0673679	0.441681	0.152526	0.878772	0.99999
AT1G16260	1.63606	1.07526	2.88565	-0.372621	0.70943	NA1
AT1G16270	51.5465	-0.10853	0.541049	0.200593	0.841017	0.99999
AT1G16280	87.5712	-0.199139	0.481912	0.413227	0.67944	0.99999
AT1G16290	19.0966	-1.477	0.86871	1.70022	0.0890895	0.99999
AT1G16300	81.6786	-0.393622	0.455416	0.864312	0.387417	0.99999
AT1G16310	3.20695	5.26117	2.77616	-1.89512	0.0580759	0.99999
AT1G16320	70.9	0.27312	0.505648	-0.540139	0.589101	0.99999
AT1G16330	15.4601	1.46733	0.94685	-1.5497	0.121214	0.99999
AT1G16340	216.026	0.0556888	0.347776	-0.160128	0.87278	0.99999
AT1G16350	742.194	-0.198542	0.231148	0.85894	0.390374	0.99999
AT1G16360	1.32818	-3.75408	3.41866	1.09812	0.272154	NA1
AT1G16370	3.84785	1.89402	1.98685	-0.95328	0.340448	0.99999
AT1G16380	0	NA1	NA1	NA1	NA1	NA1
AT1G16390	2619.44	-0.745757	0.225278	3.31039	0.000931674	0.076736
AT1G16400	1.63606	1.07526	2.88565	-0.372621	0.70943	NA1
AT1G16410	0	NA1	NA1	NA1	NA1	NA1
AT1G16420	1.10018	3.69216	3.70062	-0.997713	0.318418	NA1
AT1G16430	101.43	-0.192951	0.439308	0.439216	0.660505	0.99999
AT1G16440	0	NA1	NA1	NA1	NA1	NA1
AT1G16445	14.0119	1.20382	0.988984	-1.21723	0.223518	0.99999
AT1G16460	548.707	0.384964	0.248691	-1.54796	0.121632	0.99999
AT1G16470	559.353	-0.0724333	0.262076	0.276383	0.782254	0.99999
AT1G16480	28.5329	0.382714	0.710527	-0.538635	0.590139	0.99999
AT1G16490	8.19768	-0.26358	1.32124	0.199494	0.841876	0.99999
AT1G16500	232.66	0.562848	0.302645	-1.85977	0.0629187	0.99999
AT1G16510	38.954	0.767304	0.614634	-1.24839	0.211888	0.99999
AT1G16515	11.8575	1.6374	1.11469	-1.46893	0.141851	0.99999
AT1G16520	199.437	0.174737	0.317779	-0.549868	0.58241	0.99999
AT1G16530	0	NA1	NA1	NA1	NA1	NA1
AT1G16540	68.1905	-0.193333	0.476653	0.405606	0.685032	0.99999
AT1G16560	276.207	0.0796284	0.32755	-0.243103	0.807925	0.99999
AT1G16570	152.667	-0.197436	0.356593	0.553675	0.579801	0.99999
AT1G16590	93.454	-0.136353	0.416101	0.327692	0.743145	0.99999
AT1G16610	761.957	-0.180912	0.240566	0.752025	0.452036	0.99999
AT1G16630	58.1013	0.883427	0.55366	-1.59561	0.110576	0.99999
AT1G16640	6.9034	2.86976	1.58462	-1.81101	0.0701393	0.99999
AT1G16650	36.9235	-0.673204	0.621353	1.08345	0.278609	0.99999
AT1G16670	57.0976	-0.20628	0.537627	0.383686	0.701211	0.99999
AT1G16680	145.218	0.209641	0.360925	-0.580842	0.561347	0.99999
AT1G16690	74.8665	0.0647968	0.457051	-0.141772	0.88726	0.99999
AT1G16700	666.34	-0.015947	0.242059	0.0658809	0.947473	0.99999
AT1G16705	241.305	-0.259168	0.302397	0.857047	0.391419	0.99999
AT1G16710	340.69	0.149175	0.320732	-0.465107	0.641855	0.99999
AT1G16720	149.775	-0.0363513	0.360374	0.100871	0.919653	0.99999
AT1G16730	4.32085	0.0242021	1.71651	-0.0140997	0.98875	0.99999
AT1G16740	297.79	-0.112627	0.343824	0.32757	0.743237	0.99999
AT1G16750	334.217	-0.360169	0.272932	1.31963	0.186958	0.99999
AT1G16760	0.427593	2.37029	4.91862	-0.481903	0.629875	NA1
AT1G16770	1.74435	-0.708103	3.1047	0.228074	0.819589	0.99999
AT1G16780	338.495	-0.497459	0.286952	1.7336	0.0829896	0.99999
AT1G16790	123.274	0.0614486	0.388734	-0.158074	0.874399	0.99999
AT1G16800	97.4982	0.158924	0.488049	-0.32563	0.744704	0.99999
AT1G16810	417.631	0.161201	0.292426	-0.551253	0.58146	0.99999
AT1G16820	28.0899	-0.208787	0.741176	0.281697	0.778176	0.99999
AT1G16825	106.088	-0.40212	0.409639	0.981645	0.326275	0.99999
AT1G16830	23.622	-0.188649	0.829388	0.227456	0.820069	0.99999
AT1G16840	201.91	-0.195939	0.319497	0.613273	0.539696	0.99999
AT1G16850	10.3962	0.191745	1.17004	-0.163878	0.869827	0.99999
AT1G16858	0	NA1	NA1	NA1	NA1	NA1
AT1G16860	0	NA1	NA1	NA1	NA1	NA1
AT1G16870	212.21	-0.088682	0.313401	0.282966	0.777203	0.99999
AT1G16880	210.945	0.181707	0.315655	-0.575652	0.564851	0.99999
AT1G16890	491.303	0.043619	0.266991	-0.163372	0.870225	0.99999
AT1G16900	385.692	-0.0380909	0.277294	0.137367	0.890741	0.99999
AT1G16905	0	NA1	NA1	NA1	NA1	NA1
AT1G16910	0.732445	-0.360574	4.4491	0.0810443	0.935407	NA1
AT1G16916	88.7457	0.121108	0.455614	-0.265812	0.790384	0.99999
AT1G16920	274.7	0.229072	0.291569	-0.785652	0.432071	0.99999
AT1G16930	35.6903	-0.688802	0.64389	1.06975	0.284731	0.99999
AT1G16940	0	NA1	NA1	NA1	NA1	NA1
AT1G16950	16.4304	3.61579	1.29879	-2.78397	0.00536985	0.270282
AT1G16960	15.9182	0.973506	0.95691	-1.01734	0.30899	0.99999
AT1G16970	107.175	0.255074	0.399674	-0.638206	0.52334	0.99999
AT1G16980	26.5715	-0.259712	0.765094	0.339451	0.73427	0.99999
AT1G17000	0.823744	0.12725	4.18214	-0.0304269	0.975727	NA1
AT1G17010	0	NA1	NA1	NA1	NA1	NA1
AT1G17020	8.07202	1.50616	1.50826	-0.998603	0.317987	0.99999
AT1G17030	63.9658	-0.651537	0.596914	1.09151	0.275049	0.99999
AT1G17040	82.4603	-0.518745	0.469072	1.1059	0.268772	0.99999
AT1G17050	49.4531	0.456221	0.54628	-0.835141	0.403638	0.99999
AT1G17060	34.0697	1.82406	0.712332	-2.56068	0.0104466	0.413961
AT1G17070	184.174	0.211457	0.338015	-0.625584	0.531588	0.99999
AT1G17080	416.108	0.103032	0.289626	-0.35574	0.722035	0.99999
AT1G17090	47.2744	0.451199	0.62669	-0.719972	0.471542	0.99999
AT1G17100	329.236	-0.00391802	0.280628	0.0139616	0.988861	0.99999
AT1G17110	258.877	0.0633605	0.362176	-0.174944	0.861124	0.99999
AT1G17120	270.287	-0.171774	0.294372	0.583529	0.559537	0.99999
AT1G17130	250.561	0.252004	0.295242	-0.853549	0.393355	0.99999
AT1G17140	75.6228	0.712469	0.489441	-1.45568	0.145482	0.99999
AT1G17145	63.1864	0.114411	0.535722	-0.213564	0.830887	0.99999
AT1G17147	0	NA1	NA1	NA1	NA1	NA1
AT1G17150	9.89326	-1.96741	1.34548	1.46224	0.143676	0.99999
AT1G17160	214.677	-0.255867	0.311208	0.822174	0.410978	0.99999
AT1G17170	14.5588	-0.216831	1.07498	0.201707	0.840146	0.99999
AT1G17180	0	NA1	NA1	NA1	NA1	NA1
AT1G17190	199.149	0.442961	0.321974	-1.37577	0.168894	0.99999
AT1G17200	3474.44	-0.296317	0.207885	1.42539	0.154044	0.99999
AT1G17210	788.013	-0.0211763	0.256115	0.0826828	0.934104	0.99999
AT1G17220	353.119	0.212842	0.295049	-0.721377	0.470678	0.99999
AT1G17230	40.8878	0.197009	0.622431	-0.316515	0.751612	0.99999
AT1G17235	2.18337	-0.578737	2.50639	0.230905	0.817389	0.99999
AT1G17240	2.99569	0.0811735	2.01812	-0.0402223	0.967916	0.99999
AT1G17250	137.854	-0.115019	0.378974	0.3035	0.761509	0.99999
AT1G17260	1551.64	-0.267418	0.229703	1.16419	0.244347	0.99999
AT1G17270	38.0641	0.301337	0.614321	-0.490521	0.623765	0.99999
AT1G17280	199.243	0.141154	0.323494	-0.436342	0.662588	0.99999
AT1G17285	2.28571	3.00611	2.94604	-1.02039	0.307544	0.99999
AT1G17290	978.515	-0.206636	0.225145	0.91779	0.358729	0.99999
AT1G17300	0	NA1	NA1	NA1	NA1	NA1
AT1G17310	0	NA1	NA1	NA1	NA1	NA1
AT1G17330	98.1413	-0.364701	0.408486	0.892811	0.371959	0.99999
AT1G17340	32.8321	0.245576	0.654452	-0.375239	0.707483	0.99999
AT1G17345	0	NA1	NA1	NA1	NA1	NA1
AT1G17350	101.293	0.254787	0.43498	-0.585745	0.558047	0.99999
AT1G17360	41.4056	0.620129	0.663379	-0.934804	0.349889	0.99999
AT1G17370	303.129	-0.16826	0.297038	0.56646	0.571081	0.99999
AT1G17380	34.6796	0.623901	0.658868	-0.94693	0.343675	0.99999
AT1G17400	1.71037	4.35584	3.43452	-1.26825	0.204708	NA1
AT1G17410	35.7109	0.21936	0.643883	-0.340682	0.733343	0.99999
AT1G17420	579.064	-0.294427	0.29845	0.98652	0.323878	0.99999
AT1G17430	373.611	0.0100423	0.267904	-0.0374848	0.970098	0.99999
AT1G17440	208.629	0.21175	0.346541	-0.611039	0.541173	0.99999
AT1G17450	213.224	-0.0613748	0.34841	0.176157	0.860171	0.99999
AT1G17455	36.064	0.702405	0.658606	-1.0665	0.286196	0.99999
AT1G17460	38.0792	0.406643	0.637382	-0.63799	0.52348	0.99999
AT1G17470	351.301	0.00416442	0.270504	-0.0153951	0.987717	0.99999
AT1G17480	13.0997	0.667022	1.06579	-0.625847	0.531415	0.99999
AT1G17490	120.369	0.608869	0.418654	-1.45435	0.145849	0.99999
AT1G17500	203.471	0.103995	0.330525	-0.314636	0.753038	0.99999
AT1G17510	210.33	0.24038	0.319327	-0.752771	0.451588	0.99999
AT1G17520	89.9664	-0.0817549	0.476386	0.171615	0.86374	0.99999
AT1G17530	442.351	-0.113518	0.259806	0.436934	0.662159	0.99999
AT1G17540	3.53855	-2.20146	2.13049	1.03331	0.301458	0.99999
AT1G17545	0	NA1	NA1	NA1	NA1	NA1
AT1G17550	218.042	0.363899	0.309386	-1.17619	0.239517	0.99999
AT1G17560	177.731	0.188478	0.393484	-0.478997	0.631941	0.99999
AT1G17580	115.34	0.311984	0.446893	-0.698118	0.485103	0.99999
AT1G17590	29.556	0.57369	0.693305	-0.827471	0.40797	0.99999
AT1G17600	2.50267	1.10599	2.63657	-0.419481	0.674864	0.99999
AT1G17610	0	NA1	NA1	NA1	NA1	NA1
AT1G17615	0	NA1	NA1	NA1	NA1	NA1
AT1G17620	1311.19	-0.488535	0.225029	2.17099	0.029932	0.75523
AT1G17630	10.2155	0.340165	1.13583	-0.299487	0.764569	0.99999
AT1G17640	78.4951	0.209081	0.507295	-0.412148	0.680231	0.99999
AT1G17650	108.958	0.268673	0.409572	-0.655985	0.511834	0.99999
AT1G17665	25.2013	0.117647	0.777333	-0.151347	0.879702	0.99999
AT1G17680	144.171	0.448702	0.368767	-1.21676	0.223695	0.99999
AT1G17690	124.679	0.32856	0.375541	-0.874898	0.38163	0.99999
AT1G17700	0.427593	2.37029	4.91862	-0.481903	0.629875	NA1
AT1G17710	0	NA1	NA1	NA1	NA1	NA1
AT1G17720	429.117	-0.285022	0.270796	1.05253	0.292554	0.99999
AT1G17730	290.468	0.0724052	0.283125	-0.255736	0.798155	0.99999
AT1G17744	0.664091	-2.75414	4.55927	0.604074	0.545794	NA1
AT1G17745	3270.12	-0.0839943	0.230596	0.364249	0.715672	0.99999
AT1G17750	105.238	0.152303	0.397194	-0.383447	0.701388	0.99999
AT1G17760	172.884	-0.183386	0.331864	0.552593	0.580542	0.99999
AT1G17770	35.1524	-0.836211	0.673773	1.24109	0.214574	0.99999
AT1G17780	18.0105	0.274553	0.86969	-0.315691	0.752237	0.99999
AT1G17790	74.9606	-0.112673	0.470121	0.239667	0.810588	0.99999
AT1G17800	48.7446	-0.192281	0.628374	0.305998	0.759606	0.99999
AT1G17810	0.427593	2.37029	4.91862	-0.481903	0.629875	NA1
AT1G17820	104.888	0.375511	0.406317	-0.924182	0.355392	0.99999
AT1G17830	17.2435	-0.251581	0.91012	0.276427	0.78222	0.99999
AT1G17840	2603.65	-0.41864	0.217181	1.92761	0.0539038	0.967937
AT1G17850	34.9846	-0.17199	0.673382	0.255412	0.798405	0.99999
AT1G17860	66.0526	0.388706	0.500388	-0.776809	0.437272	0.99999
AT1G17870	19.9318	-0.22813	0.82475	0.276605	0.782083	0.99999
AT1G17880	841.341	0.323238	0.23517	-1.37449	0.16929	0.99999
AT1G17890	404.423	-0.0821149	0.264893	0.309993	0.756566	0.99999
AT1G17910	0	NA1	NA1	NA1	NA1	NA1
AT1G17920	24.8118	0.297681	0.751066	-0.396345	0.691851	0.99999
AT1G17930	103.363	0.164427	0.399538	-0.411543	0.680674	0.99999
AT1G17940	225.299	-0.0400956	0.327524	0.12242	0.902566	0.99999
AT1G17950	2.70782	-0.535374	2.37151	0.225752	0.821394	0.99999
AT1G17960	16.101	-0.218457	0.90633	0.241035	0.809528	0.99999
AT1G17970	34.5458	0.488788	0.661454	-0.738959	0.459932	0.99999
AT1G17980	219.506	-0.0906721	0.317868	0.285251	0.775452	0.99999
AT1G17990	0	NA1	NA1	NA1	NA1	NA1
AT1G18000	0	NA1	NA1	NA1	NA1	NA1
AT1G18010	0	NA1	NA1	NA1	NA1	NA1
AT1G18020	0	NA1	NA1	NA1	NA1	NA1
AT1G18030	48.7905	-0.432133	0.552877	0.781608	0.434445	0.99999
AT1G18040	98.3153	0.141509	0.407739	-0.347058	0.728548	0.99999
AT1G18050	0.672589	2.96348	4.87405	-0.608012	0.54318	NA1
AT1G18060	110.203	0.133974	0.402258	-0.333054	0.739093	0.99999
AT1G18070	1178.32	-0.321369	0.233373	1.37706	0.168494	0.99999
AT1G18080	5440.43	-0.071243	0.222925	0.319582	0.749285	0.99999
AT1G18090	17.6148	0.0192787	0.874111	-0.0220552	0.982404	0.99999
AT1G18100	0	NA1	NA1	NA1	NA1	NA1
AT1G18130	0	NA1	NA1	NA1	NA1	NA1
AT1G18140	3.08396	-2.51548	2.24881	1.11858	0.263318	0.99999
AT1G18150	267.618	-0.293286	0.289173	1.01422	0.310476	0.99999
AT1G18160	349.68	0.411798	0.269077	-1.53041	0.125916	0.99999
AT1G18170	16.8496	0.145929	0.905623	-0.161137	0.871985	0.99999
AT1G18180	182.906	-0.173034	0.380835	0.454354	0.649574	0.99999
AT1G18190	159.55	-0.0618122	0.35915	0.172107	0.863354	0.99999
AT1G18200	2.76617	-0.606247	2.09425	0.289482	0.772213	0.99999
AT1G18210	784.745	-0.223186	0.243559	0.916351	0.359483	0.99999
AT1G18220	0	NA1	NA1	NA1	NA1	NA1
AT1G18250	164.547	0.031414	0.343192	-0.0915347	0.927068	0.99999
AT1G18260	716.247	-0.107269	0.238992	0.44884	0.653547	0.99999
AT1G18265	3.40883	2.48666	2.17332	-1.14418	0.25255	0.99999
AT1G18270	366.489	-0.199181	0.279803	0.711862	0.47655	0.99999
AT1G18280	4.07864	1.03057	1.75314	-0.587841	0.556639	0.99999
AT1G18290	0.53588	-2.42394	4.87935	0.496775	0.619348	NA1
AT1G18300	77.194	0.71061	0.462047	-1.53796	0.124059	0.99999
AT1G18310	0	NA1	NA1	NA1	NA1	NA1
AT1G18320	10.5771	-0.69384	1.11487	0.622349	0.533712	0.99999
AT1G18330	13.4202	0.562504	1.0013	-0.561774	0.57427	0.99999
AT1G18335	41.2899	0.290395	0.601446	-0.482828	0.629218	0.99999
AT1G18340	82.7152	-0.134213	0.451034	0.297566	0.766034	0.99999
AT1G18350	115.927	-0.934589	1.11249	0.84009	0.400858	0.99999
AT1G18360	155.325	0.171187	0.3637	-0.470681	0.637868	0.99999
AT1G18370	88.2306	2.7078	0.506647	-5.34455	9.06396e-08	4.40641e-05
AT1G18390	3.58537	-2.23883	2.16295	1.03508	0.300631	0.99999
AT1G18400	0	NA1	NA1	NA1	NA1	NA1
AT1G18410	7.89909	-0.318569	1.43006	0.222767	0.823717	0.99999
AT1G18420	56.2883	-0.112896	0.545384	0.207003	0.836007	0.99999
AT1G18440	33.0164	0.282037	0.667248	-0.422687	0.672524	0.99999
AT1G18450	415.295	0.146007	0.259606	-0.562418	0.573831	0.99999
AT1G18460	79.3089	0.444246	0.447633	-0.992433	0.320986	0.99999
AT1G18470	184.565	0.196265	0.338803	-0.579291	0.562393	0.99999
AT1G18480	148.215	0.0551515	0.354265	-0.155679	0.876286	0.99999
AT1G18485	12.1165	-1.04895	1.12118	0.935575	0.349492	0.99999
AT1G18486	0	NA1	NA1	NA1	NA1	NA1
AT1G18490	106.047	0.247336	0.399511	-0.619096	0.535853	0.99999
AT1G18500	259.087	0.125511	0.319047	-0.393393	0.694029	0.99999
AT1G18510	0	NA1	NA1	NA1	NA1	NA1
AT1G18520	13.0031	4.69386	1.42221	-3.30041	0.000965436	0.078865
AT1G18530	0.792302	-3.01855	4.66492	0.647074	0.517584	NA1
AT1G18540	2348.98	0.0409019	0.203309	-0.20118	0.840557	0.99999
AT1G18550	113.606	-0.315348	0.421894	0.747459	0.454787	0.99999
AT1G18560	50.9794	-0.319519	0.589836	0.541708	0.588019	0.99999
AT1G18570	0	NA1	NA1	NA1	NA1	NA1
AT1G18580	218.544	-0.459507	0.30764	1.49365	0.135267	0.99999
AT1G18590	2.64216	-0.0238345	2.11681	0.0112596	0.991016	0.99999
AT1G18600	185.086	0.0016917	0.324366	-0.0052154	0.995839	0.99999
AT1G18610	112.675	0.212545	0.399411	-0.532146	0.594625	0.99999
AT1G18620	313.583	0.0571743	0.277397	-0.20611	0.836705	0.99999
AT1G18630	74.0945	-0.107169	0.465959	0.229997	0.818094	0.99999
AT1G18640	275.896	-0.294661	0.296649	0.993299	0.320564	0.99999
AT1G18650	348.51	-0.325192	0.269238	1.20782	0.227116	0.99999
AT1G18660	216.482	0.0261982	0.319817	-0.0819161	0.934713	0.99999
AT1G18670	48.883	-0.31542	0.54736	0.576256	0.564442	0.99999
AT1G18680	59.3354	-0.352959	0.504803	0.699201	0.484426	0.99999
AT1G18690	14.2559	1.85494	1.01608	-1.82558	0.0679138	0.99999
AT1G18700	225.689	-0.0256784	0.319038	0.0804871	0.93585	0.99999
AT1G18710	46.081	-0.205664	0.578469	0.355531	0.722192	0.99999
AT1G18720	1136.17	-0.201304	0.23998	0.838835	0.401562	0.99999
AT1G18730	28.4213	0.168134	0.708464	-0.237321	0.812408	0.99999
AT1G18740	279.666	0.403769	0.314952	-1.282	0.199842	0.99999
AT1G18750	7.42434	0.477475	1.62736	-0.293405	0.769212	0.99999
AT1G18760	5.70619	-1.74118	1.53964	1.1309	0.258095	0.99999
AT1G18770	5.02766	2.12839	1.68175	-1.26558	0.205663	0.99999
AT1G18773	3.11795	5.18277	2.57509	-2.01265	0.044151	0.889774
AT1G18780	0	NA1	NA1	NA1	NA1	NA1
AT1G18790	0	NA1	NA1	NA1	NA1	NA1
AT1G18800	419.079	0.0835166	0.279553	-0.298751	0.76513	0.99999
AT1G18810	0	NA1	NA1	NA1	NA1	NA1
AT1G18830	2.57952	-0.952335	2.3464	0.40587	0.684838	0.99999
AT1G18835	0	NA1	NA1	NA1	NA1	NA1
AT1G18840	454.851	0.0391086	0.254101	-0.153909	0.877681	0.99999
AT1G18850	131.221	0.275348	0.370677	-0.742824	0.457588	0.99999
AT1G18860	0.855186	3.35701	4.5171	-0.743177	0.457374	NA1
AT1G18870	3.95662	2.76534	2.31766	-1.19316	0.232806	0.99999
AT1G18871	0	NA1	NA1	NA1	NA1	NA1
AT1G18880	43.486	0.0353863	0.633974	-0.0558166	0.955488	0.99999
AT1G18890	182.703	0.0679003	0.325534	-0.208581	0.834775	0.99999
AT1G18900	159.787	-0.194714	0.374802	0.519512	0.603404	0.99999
AT1G18910	13.1826	1.41967	1.01909	-1.39308	0.163596	0.99999
AT1G18940	7.13697	3.73479	1.68171	-2.22083	0.0263624	0.70353
AT1G18950	221.813	0.434519	0.326083	-1.33254	0.182683	0.99999
AT1G18960	0	NA1	NA1	NA1	NA1	NA1
AT1G18970	0.53588	-2.42394	4.87935	0.496775	0.619348	NA1
AT1G18980	0.672589	2.96348	4.87405	-0.608012	0.54318	NA1
AT1G18990	2.70782	-0.535374	2.37151	0.225752	0.821394	0.99999
AT1G19000	122.726	0.791198	0.382437	-2.06883	0.0385619	0.843292
AT1G19010	41.7668	0.376015	0.609358	-0.617067	0.537191	0.99999
AT1G19020	2.50267	1.10599	2.63657	-0.419481	0.674864	0.99999
AT1G19025	24.7231	0.827591	0.756286	-1.09428	0.273831	0.99999
AT1G19040	0	NA1	NA1	NA1	NA1	NA1
AT1G19050	24.2357	-0.497016	0.765912	0.648921	0.51639	0.99999
AT1G19060	0	NA1	NA1	NA1	NA1	NA1
AT1G19070	1.46489	-0.31225	3.30001	0.094621	0.924616	NA1
AT1G19080	26.1107	0.775651	0.749477	-1.03492	0.300705	0.99999
AT1G19086	0	NA1	NA1	NA1	NA1	NA1
AT1G19090	0.823744	0.12725	4.18214	-0.0304269	0.975727	NA1
AT1G19100	136.417	-0.184977	0.361776	0.511303	0.609139	0.99999
AT1G19110	389.217	0.273643	0.261722	-1.04555	0.295771	0.99999
AT1G19115	0.672589	2.96348	4.87405	-0.608012	0.54318	NA1
AT1G19120	307.923	0.189095	0.325582	-0.580791	0.561381	0.99999
AT1G19130	282.508	0.00332765	0.350131	-0.00950403	0.992417	0.99999
AT1G19140	253.924	-0.198291	0.315945	0.627614	0.530257	0.99999
AT1G19150	45.7485	-0.0744342	0.600164	0.124023	0.901297	0.99999
AT1G19160	33.0346	-1.36537	0.701158	1.94731	0.0514978	0.95042
AT1G19170	158.356	0.137025	0.34907	-0.392543	0.694657	0.99999
AT1G19180	365.042	0.196371	0.298162	-0.658605	0.510149	0.99999
AT1G19190	604.91	-0.548496	0.263416	2.08224	0.0373205	0.834264
AT1G19200	4.01902	2.79394	2.03639	-1.37201	0.170061	0.99999
AT1G19210	7.97468	0.971283	1.32002	-0.735812	0.461845	0.99999
AT1G19220	38.0509	0.191556	0.684883	-0.279692	0.779714	0.99999
AT1G19230	15.6019	-0.267711	0.971722	0.275501	0.782931	0.99999
AT1G19240	112.944	0.0382667	0.422924	-0.0904812	0.927905	0.99999
AT1G19250	0	NA1	NA1	NA1	NA1	NA1
AT1G19260	0	NA1	NA1	NA1	NA1	NA1
AT1G19270	99.7474	0.217374	0.424333	-0.512272	0.608461	0.99999
AT1G19290	53.5688	-0.112117	0.553004	0.202742	0.839337	0.99999
AT1G19300	62.5623	0.0199375	0.529184	-0.0376759	0.969946	0.99999
AT1G19310	177.894	0.200046	0.327774	-0.610316	0.541652	0.99999
AT1G19320	31.3723	-0.641378	0.692018	0.926823	0.354018	0.99999
AT1G19330	314.828	0.620209	0.276178	-2.24568	0.0247242	0.680537
AT1G19340	28.7636	-0.146829	0.851746	0.172386	0.863134	0.99999
AT1G19350	233.281	0.815488	0.324527	-2.51285	0.0119759	0.450612
AT1G19360	394.146	-0.0723831	0.275616	0.262623	0.792841	0.99999
AT1G19370	201.307	-0.141551	0.333125	0.42492	0.670895	0.99999
AT1G19380	64.5393	1.22038	0.5011	-2.4354	0.0148754	0.518389
AT1G19390	0	NA1	NA1	NA1	NA1	NA1
AT1G19394	6.32186	0.0985823	1.42107	-0.0693721	0.944693	0.99999
AT1G19396	5.21914	1.19616	4.50439	-0.265554	0.790582	0.99999
AT1G19397	8.87249	0.993338	1.28943	-0.77037	0.44108	0.99999
AT1G19400	187.912	0.0502041	0.342625	-0.146528	0.883505	0.99999
AT1G19410	5.01647	0.436333	1.84418	-0.2366	0.812967	0.99999
AT1G19430	401.491	0.251356	0.263053	-0.955533	0.339308	0.99999
AT1G19440	516.032	0.190543	0.276038	-0.690278	0.49002	0.99999
AT1G19450	503.808	0.604917	0.312307	-1.93693	0.0527536	0.955896
AT1G19460	2.98124	2.23761	2.31935	-0.964756	0.334667	0.99999
AT1G19470	0.336295	1.90534	4.96241	-0.383954	0.701012	NA1
AT1G19480	154.974	-0.202649	0.351472	0.576573	0.564228	0.99999
AT1G19485	91.6843	0.0151924	0.41943	-0.0362216	0.971106	0.99999
AT1G19490	28.3461	-0.449594	0.7858	0.572148	0.567221	0.99999
AT1G19500	7.05104	-1.39637	1.63397	0.85459	0.392778	0.99999
AT1G19510	0	NA1	NA1	NA1	NA1	NA1
AT1G19520	348.925	-0.194139	0.299548	0.648107	0.516916	0.99999
AT1G19530	6.30799	0.229088	1.70847	-0.134089	0.893332	0.99999
AT1G19540	6.86076	-0.676746	1.40157	0.482849	0.629203	0.99999
AT1G19550	6.60156	0.364482	1.46825	-0.248243	0.803946	0.99999
AT1G19570	6783.94	-0.108886	0.200204	0.543875	0.586528	0.99999
AT1G19580	383.802	0.055593	0.265039	-0.209754	0.83386	0.99999
AT1G19600	249.637	0.0137893	0.294431	-0.0468339	0.962646	0.99999
AT1G19610	0	NA1	NA1	NA1	NA1	NA1
AT1G19620	0.427593	2.37029	4.91862	-0.481903	0.629875	NA1
AT1G19630	27.499	-0.603873	0.735917	0.820571	0.411891	0.99999
AT1G19640	35.6551	-0.685814	0.634651	1.08062	0.279868	0.99999
AT1G19650	46.4688	-0.287407	0.606081	0.474206	0.635353	0.99999
AT1G19660	323.12	0.224418	0.290714	-0.771956	0.44014	0.99999
AT1G19670	240.522	0.185892	0.364248	-0.510345	0.60981	0.99999
AT1G19680	165.996	-0.0996087	0.340129	0.292855	0.769633	0.99999
AT1G19690	50.6495	0.0433013	0.543012	-0.0797427	0.936442	0.99999
AT1G19700	263.623	-0.153985	0.293181	0.525222	0.599429	0.99999
AT1G19710	160.277	-0.223316	0.344879	0.64752	0.517296	0.99999
AT1G19715	34.5655	0.386226	0.644339	-0.599414	0.548897	0.99999
AT1G19720	68.1511	0.605159	0.588146	-1.02893	0.303514	0.99999
AT1G19730	173.449	-0.139098	0.361742	0.384522	0.700592	0.99999
AT1G19740	236.343	0.0687795	0.311462	-0.220828	0.825226	0.99999
AT1G19750	7.3325	0.555885	1.33489	-0.416428	0.677097	0.99999
AT1G19770	372.127	0.413202	0.268039	-1.54158	0.123177	0.99999
AT1G19780	0.26794	-1.38388	4.97295	0.278282	0.780796	NA1
AT1G19790	1.74157	4.36712	3.089	-1.41377	0.157431	0.99999
AT1G19800	260.323	-0.0759941	0.345751	0.219794	0.826031	0.99999
AT1G19830	247.972	-0.233512	0.302923	0.770861	0.440789	0.99999
AT1G19835	468.586	-0.0761114	0.278962	0.272837	0.784978	0.99999
AT1G19840	30.5842	-0.544634	0.698809	0.779374	0.43576	0.99999
AT1G19850	741.227	0.336884	0.238554	-1.41219	0.157894	0.99999
AT1G19860	102.457	0.0638655	0.434907	-0.146849	0.883252	0.99999
[truncated: 25,208 more rows]

## Sheet: Col-0 vs pPHE1ARF22Line1
DataSet3.C: DESeq2 analysis of 4 DAP seed transcriptomes comparing Col-0 x Col-0 to pPHE1::ARF22-Line1
Id	baseMean	log2FoldChange	lfcSE	stat	pvalue	padj
AT1G01010	21.0066	-0.0668338	0.8223	0.0812766	0.935222	0.999918
AT1G01020	4.03664	-1.03547	2.00678	0.515988	0.605863	0.999918
AT1G01030	0.361944	2.01758	4.93004	-0.409242	0.682362	NA1
AT1G01040	346.684	0.189362	0.341953	-0.553767	0.579738	0.999918
AT1G01050	403.355	0.310275	0.260876	-1.18936	0.234298	0.999918
AT1G01060	28.9202	0.920526	0.707036	-1.30195	0.192933	0.999918
AT1G01070	1.08583	3.5784	4.13125	-0.866178	0.386393	NA1
AT1G01073	0	NA1	NA1	NA1	NA1	NA1
AT1G01080	124.965	0.186445	0.380667	-0.489786	0.624286	0.999918
AT1G01090	1592.69	0.240202	0.193328	-1.24246	0.214067	0.999918
AT1G01100	3702.05	-0.181337	0.221805	0.817554	0.413612	0.999918
AT1G01110	13.5262	0.506651	1.03523	-0.489408	0.624553	0.999918
AT1G01115	0	NA1	NA1	NA1	NA1	NA1
AT1G01120	708.03	-0.223311	0.312014	0.715709	0.474171	0.999918
AT1G01130	28.8863	0.124261	0.71686	-0.173341	0.862383	0.999918
AT1G01140	99.016	1.23811	0.474137	-2.61129	0.00902022	0.257137
AT1G01150	0.180972	1.293	4.97603	-0.259846	0.794982	NA1
AT1G01160	304.336	-0.269121	0.269789	0.997523	0.318511	0.999918
AT1G01170	54.8295	0.41329	0.580794	-0.711595	0.476716	0.999918
AT1G01180	26.06	0.72574	0.798388	-0.909006	0.363347	0.999918
AT1G01190	0	NA1	NA1	NA1	NA1	NA1
AT1G01200	2.551	-1.62721	2.44459	0.665636	0.505644	NA1
AT1G01210	98.7367	-0.704741	0.410885	1.71518	0.0863127	0.833875
AT1G01220	151.316	-0.0194994	0.33741	0.0577915	0.953915	0.999918
AT1G01225	41.8641	0.739875	0.630104	-1.17421	0.240311	0.999918
AT1G01230	265.854	-0.0821144	0.290129	0.283027	0.777156	0.999918
AT1G01240	69.5267	1.42907	0.500804	-2.85355	0.00432332	0.159796
AT1G01250	58.8379	-0.712362	0.612126	1.16375	0.244526	0.999918
AT1G01260	159.321	-0.234689	0.339533	0.691213	0.489432	0.999918
AT1G01280	0	NA1	NA1	NA1	NA1	NA1
AT1G01290	106.961	0.0739296	0.411932	-0.17947	0.857569	0.999918
AT1G01300	1450.44	-0.620375	0.19924	3.11371	0.00184753	0.0851068
AT1G01305	0	NA1	NA1	NA1	NA1	NA1
AT1G01310	23.8468	-0.38745	0.876544	0.442019	0.658475	0.999918
AT1G01320	402.063	0.692584	0.247412	-2.79932	0.00512111	0.177895
AT1G01340	10.3337	-0.497846	1.14948	0.433105	0.664938	0.999918
AT1G01350	159.061	0.0632013	0.33296	-0.189817	0.849453	0.999918
AT1G01355	4.1304	-1.4028	1.94377	0.721689	0.470486	0.999918
AT1G01360	98.3717	0.402064	0.405941	-0.990447	0.321956	0.999918
AT1G01370	76.9591	-0.370168	0.448045	0.826186	0.408699	0.999918
AT1G01380	0	NA1	NA1	NA1	NA1	NA1
AT1G01390	0.723888	2.99452	4.85947	-0.616224	0.537747	NA1
AT1G01400	0	NA1	NA1	NA1	NA1	NA1
AT1G01410	0	NA1	NA1	NA1	NA1	NA1
AT1G01420	24.137	-0.864177	0.788344	1.09619	0.272994	0.999918
AT1G01430	660.538	-0.475067	0.223481	2.12576	0.0335233	0.542808
AT1G01440	90.2978	-0.317177	0.42919	0.739014	0.459899	0.999918
AT1G01450	27.015	0.261945	0.71425	-0.366742	0.713812	0.999918
AT1G01453	0	NA1	NA1	NA1	NA1	NA1
AT1G01460	1.75169	4.24982	3.10443	-1.36895	0.171014	NA1
AT1G01470	55.6071	-0.525288	0.546732	0.960778	0.336664	0.999918
AT1G01471	0	NA1	NA1	NA1	NA1	NA1
AT1G01480	26.7593	-0.125142	0.715023	0.175019	0.861065	0.999918
AT1G01490	26.2127	0.394207	0.737491	-0.534525	0.592978	0.999918
AT1G01500	224.242	-0.208722	0.300549	0.694468	0.487389	0.999918
AT1G01510	459.235	-0.0555223	0.253814	0.218752	0.826843	0.999918
AT1G01520	3.6967	-1.18531	2.02525	0.585266	0.558369	0.999918
AT1G01530	30.7188	-0.090392	0.682419	0.132458	0.894622	0.999918
AT1G01540	211.352	-0.0796557	0.308166	0.258483	0.796034	0.999918
AT1G01550	670.446	-0.344768	0.223044	1.54574	0.122167	0.937038
AT1G01560	0	NA1	NA1	NA1	NA1	NA1
AT1G01570	51.4308	-0.0252546	0.576321	0.0438204	0.965048	0.999918
AT1G01580	1.95324	0.342391	2.92054	-0.117236	0.906673	NA1
AT1G01590	19.9632	0.356495	0.967681	-0.368402	0.712574	0.999918
AT1G01600	204.211	-0.314012	0.316552	0.991976	0.321209	0.999918
AT1G01610	1651.8	-0.37762	0.18768	2.01204	0.0442159	0.628856
AT1G01620	492.298	-0.135781	0.240452	0.564689	0.572285	0.999918
AT1G01630	123.282	-0.267446	0.370988	0.720902	0.47097	0.999918
AT1G01640	18.1352	-0.313588	0.874416	0.358626	0.719875	0.999918
AT1G01650	527.244	-0.162614	0.231535	0.702327	0.482475	0.999918
AT1G01660	13.902	-0.119768	0.988386	0.121176	0.903552	0.999918
AT1G01670	39.555	-0.251161	0.602313	0.416994	0.676682	0.999918
AT1G01680	0	NA1	NA1	NA1	NA1	NA1
AT1G01690	41.9784	0.850816	0.584902	-1.45463	0.145771	0.979792
AT1G01695	1.33856	1.06384	3.43979	-0.309275	0.757112	NA1
AT1G01700	2.09676	-2.162	2.92223	0.739844	0.459395	NA1
AT1G01710	436.036	-0.0301654	0.239667	0.125864	0.89984	0.999918
AT1G01720	433.792	-0.280465	0.255941	1.09582	0.273158	0.999918
AT1G01725	58.0622	-0.261632	0.50548	0.517592	0.604743	0.999918
AT1G01730	225.873	0.0743832	0.308518	-0.241098	0.809479	0.999918
AT1G01740	25.337	-0.445944	0.754568	0.590992	0.554526	0.999918
AT1G01750	8.46892	0.047558	1.27807	-0.0372108	0.970317	0.999918
AT1G01760	16.5401	0.160901	0.906893	-0.17742	0.859178	0.999918
AT1G01770	89.9006	0.674494	0.417963	-1.61376	0.106578	0.899362
AT1G01780	33.9975	-0.0295651	0.716965	0.0412365	0.967107	0.999918
AT1G01790	166.632	0.128601	0.366498	-0.350893	0.725669	0.999918
AT1G01800	62.5117	-0.077642	0.49065	0.158243	0.874265	0.999918
AT1G01810	12.2664	-0.364461	1.07907	0.337755	0.735548	0.999918
AT1G01820	478.254	-0.111234	0.241225	0.461124	0.64471	0.999918
AT1G01830	663.634	0.0831325	0.269381	-0.308606	0.757621	0.999918
AT1G01840	23.1876	-0.392437	0.769303	0.510121	0.609967	0.999918
AT1G01860	29.055	0.947686	0.701425	-1.35109	0.176668	0.999918
AT1G01880	39.5766	0.401703	0.604356	-0.66468	0.506255	0.999918
AT1G01900	51.7911	2.38396	0.618335	-3.85545	0.000115515	0.0107989
AT1G01910	436.699	0.0739934	0.246974	-0.2996	0.764482	0.999918
AT1G01920	174.505	0.252904	0.33735	-0.749677	0.45345	0.999918
AT1G01930	97.5238	0.694164	0.425436	-1.63165	0.102752	0.886879
AT1G01940	110.489	0.144907	0.380705	-0.380628	0.703479	0.999918
AT1G01950	155.314	-0.0348165	0.375784	0.0926503	0.926181	0.999918
AT1G01960	1097.32	0.0344871	0.197402	-0.174705	0.861311	0.999918
AT1G01970	119.213	0.498537	0.39787	-1.25302	0.2102	0.999918
AT1G01980	35.6819	-0.750215	0.784637	0.95613	0.339007	0.999918
AT1G01990	226.053	-0.0736531	0.298084	0.247089	0.80484	0.999918
AT1G02000	144.481	-0.24995	0.360746	0.69287	0.488391	0.999918
AT1G02010	34.7057	-0.128318	0.639896	0.200529	0.841067	0.999918
AT1G02020	145.152	0.00981914	0.344633	-0.0284916	0.97727	0.999918
AT1G02030	1.36073	3.86183	3.4374	-1.12348	0.261236	NA1
AT1G02040	0	NA1	NA1	NA1	NA1	NA1
AT1G02050	69.2886	0.812829	0.468874	-1.73358	0.0829933	0.819547
AT1G02060	38.5346	0.804563	0.616677	-1.30467	0.192004	0.999918
AT1G02065	58.9535	0.594157	0.532264	-1.11628	0.264301	0.999918
AT1G02070	42.87	0.599639	0.582775	-1.02894	0.303509	0.999918
AT1G02074	2.02659	4.43131	2.97864	-1.4877	0.136831	NA1
AT1G02080	1032.81	0.259639	0.209013	-1.24221	0.214158	0.999918
AT1G02090	523.272	-0.133554	0.229289	0.582469	0.560251	0.999918
AT1G02100	178.653	0.186059	0.315978	-0.588834	0.555973	0.999918
AT1G02110	304.99	0.741349	0.273963	-2.70602	0.00680954	0.217165
AT1G02120	563.651	-0.0134145	0.255567	0.0524892	0.958139	0.999918
AT1G02130	396.772	-0.21194	0.25695	0.824829	0.409469	0.999918
AT1G02140	1200.44	-0.334675	0.20225	1.65476	0.0979734	0.873516
AT1G02145	179.038	-0.236162	0.322961	0.731239	0.464633	0.999918
AT1G02150	368.456	0.365035	0.267099	-1.36666	0.171731	0.999918
AT1G02160	510.621	-0.171504	0.230741	0.743277	0.457314	0.999918
AT1G02170	395.555	-0.0820874	0.276727	0.296637	0.766744	0.999918
AT1G02180	140.719	-0.885092	0.366006	2.41824	0.0155957	0.364046
AT1G02190	335.382	-1.27121	0.285646	4.45031	8.57447e-06	0.00121129
AT1G02205	594.616	0.204928	0.332567	-0.6162	0.537762	0.999918
AT1G02210	0	NA1	NA1	NA1	NA1	NA1
AT1G02220	0	NA1	NA1	NA1	NA1	NA1
AT1G02230	0	NA1	NA1	NA1	NA1	NA1
AT1G02250	0	NA1	NA1	NA1	NA1	NA1
AT1G02260	254.539	-0.165493	0.287669	0.575291	0.565095	0.999918
AT1G02270	180.791	-0.303025	0.321054	0.943844	0.345249	0.999918
AT1G02280	324.288	0.478506	0.279976	-1.70909	0.0874337	0.838334
AT1G02290	55.3318	0.893953	0.527339	-1.69521	0.090035	0.84769
AT1G02300	148.789	-0.36186	0.381998	0.947283	0.343495	0.999918
AT1G02305	1433.02	0.0180046	0.190885	-0.0943217	0.924854	0.999918
AT1G02310	3.3293	5.14493	2.81045	-1.83064	0.0671541	NA1
AT1G02320	0	NA1	NA1	NA1	NA1	NA1
AT1G02330	217.493	-0.0531332	0.304379	0.174562	0.861423	0.999918
AT1G02335	12.7597	0.546151	1.04497	-0.522645	0.601221	0.999918
AT1G02340	11.1225	-0.28376	1.08769	0.260884	0.794182	0.999918
AT1G02350	18.8732	-1.30118	0.867817	1.49938	0.133776	0.96558
AT1G02360	0	NA1	NA1	NA1	NA1	NA1
AT1G02370	81.4314	-0.0418572	0.452793	0.0924423	0.926347	0.999918
AT1G02380	11.8766	0.856103	1.09348	-0.782914	0.433678	0.999918
AT1G02390	3.24058	2.27705	2.24077	-1.01619	0.309538	NA1
AT1G02391	0	NA1	NA1	NA1	NA1	NA1
AT1G02400	4.10799	0.890583	1.78659	-0.498482	0.618144	0.999918
AT1G02405	24.667	-1.22657	0.813795	1.50722	0.131753	0.963077
AT1G02410	120.907	-0.302331	0.397116	0.761318	0.446467	0.999918
AT1G02420	37.2322	0.278182	0.622823	-0.446646	0.65513	0.999918
AT1G02430	7.02257	0.254074	1.4125	-0.179876	0.85725	0.999918
AT1G02440	1.16806	-3.67982	4.03708	0.911504	0.36203	NA1
AT1G02450	3.68806	-1.20771	2.30052	0.524974	0.599601	0.999918
AT1G02460	23.5337	-0.374836	0.817691	0.458408	0.64666	0.999918
AT1G02470	2.25716	0.64361	2.49852	-0.257597	0.796718	NA1
AT1G02475	76.4067	0.132299	0.461224	-0.286843	0.774233	0.999918
AT1G02490	0.66586	2.81494	4.86923	-0.578108	0.563191	NA1
AT1G02500	2342.19	-0.167873	0.195194	0.860031	0.389772	0.999918
AT1G02510	0	NA1	NA1	NA1	NA1	NA1
AT1G02520	102.55	-0.628619	0.451298	1.39291	0.163646	0.999918
AT1G02530	1857.69	-0.12985	0.201676	0.643858	0.519668	0.999918
AT1G02540	0	NA1	NA1	NA1	NA1	NA1
AT1G02550	0.795648	-0.225336	4.28617	0.0525729	0.958072	NA1
AT1G02560	586.96	0.139661	0.237439	-0.588198	0.556399	0.999918
AT1G02570	0	NA1	NA1	NA1	NA1	NA1
AT1G02575	0.433704	-2.28574	4.90852	0.465668	0.641453	NA1
AT1G02580	52.0582	0.121359	0.549702	-0.220772	0.82527	0.999918
AT1G02590	0	NA1	NA1	NA1	NA1	NA1
AT1G02610	16.8796	0.794523	0.906909	-0.876078	0.380988	0.999918
AT1G02620	1.22935	-1.19725	3.5753	0.334867	0.737725	NA1
AT1G02630	7.96571	-1.30657	1.4	0.933262	0.350685	0.999918
AT1G02640	260.928	-0.477968	0.295491	1.61754	0.105762	0.896878
AT1G02650	6.8601	2.03766	1.57128	-1.29682	0.194694	0.999918
AT1G02660	101.467	-0.399823	0.400849	0.99744	0.318551	0.999918
AT1G02670	26.5279	0.809886	0.739876	-1.09462	0.273681	0.999918
AT1G02680	113.012	-0.0564321	0.385707	0.146308	0.883678	0.999918
AT1G02690	320.941	0.731287	0.305009	-2.39759	0.0165032	0.376159
AT1G02700	2.63283	-0.0423069	2.64285	0.0160081	0.987228	NA1
AT1G02710	3.36536	0.64688	1.9349	-0.334322	0.738137	NA1
AT1G02720	211.011	-0.579436	0.329323	1.75947	0.0784972	0.798615
AT1G02730	222.385	2.50318	0.366763	-6.82505	8.78936e-12	4.93006e-09
AT1G02740	98.2871	0.122155	0.405228	-0.301449	0.763072	0.999918
AT1G02750	63.9835	0.00470307	0.496199	-0.00947818	0.992438	0.999918
AT1G02770	200.62	0.45282	0.314345	-1.44052	0.14972	0.987469
AT1G02780	5909.03	-0.117434	0.175006	0.67103	0.502201	0.999918
AT1G02790	126.018	-0.508329	0.469888	1.08181	0.279337	0.999918
AT1G02800	158.891	0.0278016	0.458451	-0.0606426	0.951644	0.999918
AT1G02810	13.5102	2.80493	1.10255	-2.54402	0.0109584	0.292993
AT1G02813	6.55828	-0.548659	1.5044	0.364704	0.715333	0.999918
AT1G02816	249.633	-0.044304	0.327867	0.135128	0.892511	0.999918
AT1G02820	12.3536	-0.189631	1.07659	0.176141	0.860183	0.999918
AT1G02830	0	NA1	NA1	NA1	NA1	NA1
AT1G02840	1291.57	0.224239	0.196459	-1.1414	0.253702	0.999918
AT1G02850	7.49349	3.2015	1.50777	-2.12334	0.0337253	0.544603
AT1G02860	48.265	0.978498	0.557113	-1.75637	0.0790248	0.800362
AT1G02870	114.593	-0.0798776	0.375627	0.212651	0.831599	0.999918
AT1G02880	43.4931	0.339589	0.612166	-0.554734	0.579076	0.999918
AT1G02890	654.876	0.511084	0.218192	-2.34237	0.019162	0.411529
AT1G02900	6.38126	-2.09902	1.54282	1.36051	0.173669	0.999918
AT1G02910	120.937	0.00963275	0.372188	-0.0258814	0.979352	0.999918
AT1G02920	0.916962	-0.928915	4.1122	0.225892	0.821285	NA1
AT1G02930	7372.79	-0.433882	0.553983	0.783205	0.433507	0.999918
AT1G02940	447.015	-0.254984	0.344892	0.739314	0.459716	0.999918
AT1G02950	5.15275	3.32287	1.95934	-1.69591	0.089902	0.847514
AT1G02960	93.5609	-0.453123	0.410826	1.10296	0.270046	0.999918
AT1G02965	0	NA1	NA1	NA1	NA1	NA1
AT1G02970	68.4382	0.322738	0.523255	-0.616788	0.537375	0.999918
AT1G02980	189.083	0.257669	0.381732	-0.674998	0.499677	0.999918
AT1G02990	92.7576	0.453927	0.470468	-0.964841	0.334625	0.999918
AT1G03000	236.782	-0.0521095	0.30354	0.171672	0.863695	0.999918
AT1G03010	27.3052	0.351267	0.727747	-0.482678	0.629324	0.999918
AT1G03020	0	NA1	NA1	NA1	NA1	NA1
AT1G03022	0	NA1	NA1	NA1	NA1	NA1
AT1G03030	179.822	-0.533722	0.319915	1.66833	0.0952511	0.863276
AT1G03040	832.173	-0.135986	0.228331	0.595566	0.551465	0.999918
AT1G03050	8.73716	-0.304693	1.23601	0.246514	0.805285	0.999918
AT1G03055	23.4796	-0.423612	0.766194	0.552878	0.580347	0.999918
AT1G03060	550.008	0.218968	0.279385	-0.783749	0.433188	0.999918
AT1G03070	39.3628	-0.320662	0.651803	0.491962	0.622746	0.999918
AT1G03080	297.919	0.506783	0.389377	-1.30152	0.19308	0.999918
AT1G03090	206.928	0.39733	0.310501	-1.27964	0.200671	0.999918
AT1G03100	21.0491	0.59651	0.819403	-0.727981	0.466625	0.999918
AT1G03103	0	NA1	NA1	NA1	NA1	NA1
AT1G03106	6.6473	-1.01038	1.46389	0.690203	0.490066	0.999918
AT1G03110	109.617	0.10854	0.391317	-0.277372	0.781495	0.999918
AT1G03120	6.4885	-0.756781	1.41102	0.536335	0.591727	0.999918
AT1G03130	410.651	-0.0598705	0.257974	0.23208	0.816476	0.999918
AT1G03140	409.387	-0.0401651	0.249539	0.160958	0.872127	0.999918
AT1G03150	127.239	-0.27491	0.360843	0.761855	0.446147	0.999918
AT1G03160	111.037	-0.0102874	0.379615	0.0270996	0.97838	0.999918
AT1G03170	212.893	0.222365	0.387488	-0.573862	0.566061	0.999918
AT1G03180	8.70134	-0.855538	1.23121	0.694876	0.487133	0.999918
AT1G03190	131.559	-0.000608296	0.367445	0.00165547	0.998679	0.999918
AT1G03200	0	NA1	NA1	NA1	NA1	NA1
AT1G03210	73.6315	0.989468	0.474067	-2.08719	0.0368707	0.573074
AT1G03220	81.9642	0.819628	0.510728	-1.60482	0.108533	0.901978
AT1G03230	14.7458	-0.342246	0.965694	0.354404	0.723036	0.999918
AT1G03240	0.998789	3.40384	4.31003	-0.789748	0.429675	NA1
AT1G03250	196.064	-0.149975	0.310048	0.483716	0.628588	0.999918
AT1G03260	129.88	0.233126	0.37895	-0.615189	0.53843	0.999918
AT1G03270	63.4375	0.605635	0.485317	-1.24792	0.212062	0.999918
AT1G03280	231.672	0.0271995	0.314596	-0.0864583	0.931102	0.999918
AT1G03290	389.26	-0.113959	0.257572	0.442436	0.658174	0.999918
AT1G03300	102.774	-0.286099	0.406598	0.70364	0.481657	0.999918
AT1G03310	396.442	-0.0787502	0.27043	0.291204	0.770896	0.999918
AT1G03320	0.433704	-2.28574	4.90852	0.465668	0.641453	NA1
AT1G03330	289.053	-0.173674	0.268875	0.645929	0.518325	0.999918
AT1G03340	7.38454	0.522621	1.41421	-0.36955	0.711718	0.999918
AT1G03350	517.34	-0.0551638	0.228524	0.241392	0.809252	0.999918
AT1G03360	135.163	0.577902	0.366211	-1.57806	0.114552	0.917658
AT1G03365	155.786	0.0555559	0.335877	-0.165406	0.868625	0.999918
AT1G03370	144.166	0.539869	0.350343	-1.54097	0.123324	0.939258
AT1G03380	177.836	0.110836	0.333608	-0.332234	0.739712	0.999918
AT1G03390	1.15759	0.74948	3.64757	-0.205474	0.837202	NA1
AT1G03400	14.3526	1.01215	1.00754	-1.00457	0.315103	0.999918
AT1G03410	399.862	-0.386808	0.244955	1.5791	0.114313	0.917153
AT1G03430	49.4761	0.411508	0.546234	-0.753354	0.451237	0.999918
AT1G03440	97.2102	2.17833	0.451642	-4.82313	1.41323e-06	0.000266848
AT1G03445	145.906	0.509799	0.398606	-1.27895	0.200913	0.999918
AT1G03457	25.5288	1.73381	0.898325	-1.93004	0.0536013	0.69445
AT1G03470	39.9144	2.84089	0.676945	-4.19663	2.70919e-05	0.00320913
AT1G03475	630.917	-0.0386433	0.220682	0.175108	0.860995	0.999918
AT1G03490	0	NA1	NA1	NA1	NA1	NA1
AT1G03495	34.0705	0.0876632	0.661849	-0.132452	0.894627	0.999918
AT1G03510	16.6566	-0.771374	0.905344	0.852024	0.394201	0.999918
AT1G03520	76.5754	0.234097	0.446909	-0.523813	0.600408	0.999918
AT1G03530	201.201	0.26017	0.314627	-0.826917	0.408284	0.999918
AT1G03540	17.0312	1.58791	0.938466	-1.69202	0.0906413	0.849863
AT1G03550	45.4941	0.618961	0.579468	-1.06815	0.285451	0.999918
AT1G03560	75.3574	-0.602888	0.482877	1.24853	0.211836	0.999918
AT1G03590	544.283	-0.19749	0.251109	0.786468	0.431593	0.999918
AT1G03600	409.347	0.563682	0.295745	-1.90597	0.0566541	0.710823
AT1G03610	86.4596	0.0986526	0.443717	-0.222332	0.824055	0.999918
AT1G03620	11.9082	-0.664456	1.12083	0.592825	0.553299	0.999918
AT1G03630	162.483	0.562852	0.374369	-1.50347	0.132718	0.964468
AT1G03650	20.6805	0.875189	0.939157	-0.931888	0.351394	0.999918
AT1G03660	0.723888	2.99452	4.85947	-0.616224	0.537747	NA1
AT1G03670	0	NA1	NA1	NA1	NA1	NA1
AT1G03680	499.425	-0.033051	0.243961	0.135477	0.892235	0.999918
AT1G03687	101.506	-0.0178359	0.459236	0.0388382	0.969019	0.999918
AT1G03700	4.78436	-1.12845	1.81837	0.62058	0.534876	0.999918
AT1G03710	423.893	-0.201128	0.252219	0.797434	0.425199	0.999918
AT1G03720	4.85089	-1.16693	1.86061	0.627175	0.530544	0.999918
AT1G03730	185.853	-0.471983	0.328992	1.43463	0.151392	0.989429
AT1G03740	144.33	-0.112996	0.343242	0.329202	0.742003	0.999918
AT1G03750	62.5589	0.37798	0.502991	-0.751464	0.452374	0.999918
AT1G03760	95.3523	0.220738	0.408497	-0.540367	0.588944	0.999918
AT1G03770	105.172	-0.207258	0.397735	0.521096	0.6023	0.999918
AT1G03780	52.6312	1.88132	0.550791	-3.41566	0.000636267	0.0392694
AT1G03790	0.650556	-2.86401	4.86804	0.588328	0.556312	NA1
AT1G03800	101.078	-0.424185	0.430231	0.985947	0.324159	0.999918
AT1G03810	0	NA1	NA1	NA1	NA1	NA1
AT1G03820	3.33475	-1.74594	2.12702	0.820838	0.411739	NA1
AT1G03830	161.65	0.457431	0.351419	-1.30167	0.193029	0.999918
AT1G03840	1.82345	1.62422	2.77091	-0.58617	0.557762	NA1
AT1G03850	15.0653	-0.877516	0.956214	0.917698	0.358777	0.999918
AT1G03860	492.95	0.0679696	0.241619	-0.281309	0.778473	0.999918
AT1G03870	74.2086	-0.299623	0.485209	0.617513	0.536896	0.999918
AT1G03880	0	NA1	NA1	NA1	NA1	NA1
AT1G03890	0	NA1	NA1	NA1	NA1	NA1
AT1G03900	673.553	-0.00813647	0.216403	0.0375987	0.970008	0.999918
AT1G03905	64.9284	0.237988	0.499243	-0.476697	0.633578	0.999918
AT1G03910	426.834	0.00863773	0.255909	-0.0337532	0.973074	0.999918
AT1G03920	18.86	0.933993	0.879928	-1.06144	0.288489	0.999918
AT1G03930	99.5567	0.146121	0.448411	-0.325865	0.744527	0.999918
AT1G03940	35.6793	-0.459712	0.631317	0.728178	0.466504	0.999918
AT1G03950	92.5853	-0.06741	0.413028	0.163209	0.870354	0.999918
AT1G03960	69.9253	-0.176085	0.47104	0.373822	0.708537	0.999918
AT1G03970	71.2061	-0.0459181	0.459696	0.099888	0.920433	0.999918
AT1G03980	7.35026	0.658492	1.55423	-0.423677	0.671801	0.999918
AT1G03982	0	NA1	NA1	NA1	NA1	NA1
AT1G03990	28.8432	-1.11289	0.700916	1.58777	0.112338	0.911134
AT1G04000	616.622	-0.582942	0.223369	2.60977	0.00906028	0.257893
AT1G04010	210.21	-0.130265	0.339695	0.383475	0.701367	0.999918
AT1G04020	149.662	0.0150691	0.356825	-0.0422311	0.966314	0.999918
AT1G04030	101.688	0.391446	0.402415	-0.972744	0.330681	0.999918
AT1G04040	31.9546	1.96078	0.857835	-2.28573	0.0222703	0.442875
AT1G04050	89.8201	0.538209	0.45116	-1.19295	0.232891	0.999918
AT1G04070	361.597	-0.26454	0.277347	0.953826	0.340172	0.999918
AT1G04080	680.294	0.122735	0.221034	-0.555275	0.578707	0.999918
AT1G04090	19.9395	0.0622578	0.826798	-0.0752999	0.939976	0.999918
AT1G04100	35.3713	0.0669316	0.636456	-0.105163	0.916246	0.999918
AT1G04110	1.89195	-0.603205	2.98576	0.202027	0.839895	NA1
AT1G04120	933.869	-0.00082689	0.22591	0.00366026	0.99708	0.999918
AT1G04130	105.884	-0.0139744	0.388272	0.0359913	0.971289	0.999918
AT1G04140	792.747	0.025593	0.212234	-0.120588	0.904017	0.999918
AT1G04150	23.4141	0.354044	0.829359	-0.426888	0.669461	0.999918
AT1G04160	88.7987	-0.0319423	0.473199	0.0675029	0.946181	0.999918
AT1G04170	901.423	0.0517003	0.210987	-0.245041	0.806425	0.999918
AT1G04171	0	NA1	NA1	NA1	NA1	NA1
AT1G04180	0.433704	-2.28574	4.90852	0.465668	0.641453	NA1
AT1G04190	194.849	0.0988319	0.308971	-0.319874	0.749064	0.999918
AT1G04200	334.081	-0.212428	0.260823	0.814456	0.415384	0.999918
AT1G04210	269.904	0.239672	0.295909	-0.809953	0.417967	0.999918
AT1G04220	608.671	0.0826177	0.254379	-0.324781	0.745346	0.999918
AT1G04230	161.588	-0.334651	0.352794	0.948574	0.342837	0.999918
AT1G04240	11.2434	0.672825	1.13958	-0.590414	0.554913	0.999918
AT1G04250	79.9249	-0.581441	0.54093	1.07489	0.282424	0.999918
AT1G04260	390.109	-0.368037	0.253821	1.44999	0.147062	0.98262
AT1G04270	3793.28	-0.141956	0.187896	0.755503	0.449947	0.999918
AT1G04280	13.0822	0.55802	1.04893	-0.53199	0.594733	0.999918
AT1G04290	121.399	-0.283146	0.367195	0.771106	0.440644	0.999918
AT1G04300	411.575	0.318222	0.258436	-1.23134	0.218197	0.999918
AT1G04310	254.382	0.339081	0.2869	-1.18188	0.237254	0.999918
AT1G04330	1.44778	3.99285	3.6868	-1.08301	0.278802	NA1
AT1G04340	237.701	-0.239073	0.300747	0.794931	0.426654	0.999918
AT1G04350	34.7244	0.385883	0.718573	-0.537013	0.591259	0.999918
AT1G04360	4.62556	-0.773436	1.65863	0.46631	0.640994	0.999918
AT1G04370	0	NA1	NA1	NA1	NA1	NA1
AT1G04380	92.9567	5.67461	0.690535	-8.21769	2.07455e-16	1.97819e-13
AT1G04390	60.2656	-0.428361	0.506588	0.845582	0.397786	0.999918
AT1G04400	364.199	0.311568	0.251976	-1.2365	0.216273	0.999918
AT1G04410	6228.01	-0.228614	0.174518	1.30997	0.190205	0.999918
AT1G04420	181.6	0.622952	0.317238	-1.96368	0.0495677	0.665436
AT1G04430	504.725	-0.127622	0.24635	0.51805	0.604423	0.999918
AT1G04440	205.16	0.666075	0.306187	-2.17538	0.0296014	0.512276
AT1G04445	146.12	-0.127469	0.349723	0.364486	0.715495	0.999918
AT1G04450	0.433704	-2.28574	4.90852	0.465668	0.641453	NA1
AT1G04470	16.8859	-1.29832	1.1026	1.17751	0.238993	0.999918
AT1G04480	2196.43	-0.219446	0.201354	1.08985	0.275779	0.999918
AT1G04490	1.69366	4.17438	3.17076	-1.31652	0.187999	NA1
AT1G04500	1.36073	3.86183	3.4374	-1.12348	0.261236	NA1
AT1G04501	0	NA1	NA1	NA1	NA1	NA1
AT1G04510	415.966	0.206646	0.245561	-0.841524	0.400054	0.999918
AT1G04520	37.7126	1.59008	0.629573	-2.52565	0.0115483	0.302603
AT1G04530	190.967	0.0587585	0.322814	-0.18202	0.855567	0.999918
AT1G04540	44.6145	0.0603717	0.648268	-0.0931278	0.925802	0.999918
AT1G04550	172.544	-0.329459	0.342303	0.962477	0.33581	0.999918
AT1G04555	59.6044	-0.155068	0.558811	0.277497	0.781399	0.999918
AT1G04560	1.90045	-0.987435	2.73683	0.360796	0.718252	NA1
AT1G04570	120.71	-0.646683	0.408087	1.58467	0.113042	0.911294
AT1G04580	370.652	0.893598	0.258364	-3.45868	0.00054283	0.0347393
AT1G04590	213.654	0.095947	0.317295	-0.302391	0.762354	0.999918
AT1G04600	21.2027	0.371714	0.828847	-0.448471	0.653813	0.999918
AT1G04610	14.9114	0.350038	1.16371	-0.300796	0.76357	0.999918
AT1G04620	105.538	0.537403	0.389551	-1.37955	0.167727	0.999918
AT1G04625	0	NA1	NA1	NA1	NA1	NA1
AT1G04630	446.804	-0.0389936	0.237365	0.164277	0.869513	0.999918
AT1G04635	20.9489	0.396033	0.935719	-0.42324	0.67212	0.999918
AT1G04640	35.9535	0.605177	0.705727	-0.857523	0.391156	0.999918
AT1G04645	246.858	0.996431	0.311759	-3.19615	0.00139273	0.0692619
AT1G04650	47.5717	0.913843	0.555046	-1.64643	0.0996756	0.877238
AT1G04660	16.9984	3.97294	3.04414	-1.30511	0.191855	0.999918
AT1G04670	0	NA1	NA1	NA1	NA1	NA1
AT1G04680	283.201	-0.0795766	0.879206	0.0905096	0.927882	0.999918
AT1G04684	0	NA1	NA1	NA1	NA1	NA1
AT1G04690	1394.19	-0.257906	0.189402	1.36169	0.173296	0.999918
AT1G04700	39.5109	-0.506913	0.669539	0.757107	0.448986	0.999918
AT1G04710	328.81	-0.162548	0.262726	0.6187	0.536114	0.999918
AT1G04730	78.5818	-0.132373	0.480071	0.275736	0.782751	0.999918
AT1G04750	799.054	-0.266691	0.215683	1.2365	0.216274	0.999918
AT1G04760	11.6805	0.729828	1.11098	-0.656922	0.511231	0.999918
AT1G04770	377.119	-0.267688	0.272246	0.983259	0.32548	0.999918
AT1G04778	4.62715	0.897532	1.77491	-0.505678	0.613083	0.999918
AT1G04780	326.799	0.254638	0.288118	-0.8838	0.376804	0.999918
AT1G04790	140.691	0.294269	0.350865	-0.838697	0.401639	0.999918
AT1G04800	12.2114	-0.0703154	1.25273	0.0561299	0.955238	0.999918
AT1G04810	662.351	0.0657764	0.220658	-0.298093	0.765632	0.999918
AT1G04820	5047.66	-0.128869	0.172868	0.745478	0.455983	0.999918
AT1G04830	117.478	0.115334	0.382368	-0.301631	0.762933	0.999918
AT1G04840	6.9458	0.310309	1.42549	-0.217685	0.827674	0.999918
AT1G04850	951.445	-0.183662	0.205329	0.894477	0.371067	0.999918
AT1G04860	235.047	0.165894	0.303252	-0.54705	0.584344	0.999918
AT1G04870	231.842	0.457645	0.293623	-1.55861	0.119088	0.926993
AT1G04880	53.976	-0.137417	0.53938	0.254768	0.798902	0.999918
AT1G04890	0	NA1	NA1	NA1	NA1	NA1
AT1G04900	79.3607	-0.495197	0.459324	1.0781	0.280989	0.999918
AT1G04910	229.381	-0.0150727	0.293237	0.0514011	0.959006	0.999918
AT1G04920	8.9193	1.78559	1.28106	-1.39383	0.163368	0.999918
AT1G04930	39.2505	-0.767519	0.635896	1.20699	0.227437	0.999918
AT1G04940	15.3756	-0.227909	0.933474	0.244151	0.807114	0.999918
AT1G04945	59.5247	0.149007	0.506388	-0.294255	0.768563	0.999918
AT1G04950	189.202	0.103715	0.335579	-0.309063	0.757273	0.999918
AT1G04960	148.227	0.180162	0.351717	-0.512236	0.608486	0.999918
AT1G04970	129.493	0.635335	0.360791	-1.76095	0.0782464	0.798615
AT1G04980	400.291	-0.0815722	0.322759	0.252734	0.800474	0.999918
AT1G04985	204.958	-0.129429	0.332959	0.388723	0.697481	0.999918
AT1G04990	471.912	-0.169728	0.233031	0.72835	0.4664	0.999918
AT1G05000	27.7164	1.1778	0.771052	-1.52752	0.126632	0.948224
AT1G05010	13.7938	1.37704	1.13125	-1.21727	0.223501	0.999918
AT1G05020	3.71383	-1.42462	1.87312	0.760561	0.44692	0.999918
AT1G05030	78.4124	-0.242935	0.458658	0.529664	0.596345	0.999918
AT1G05040	0	NA1	NA1	NA1	NA1	NA1
AT1G05055	178.74	0.39961	0.326633	-1.22342	0.221171	0.999918
AT1G05060	128.828	-0.126306	0.372131	0.339414	0.734298	0.999918
AT1G05065	0.876048	-3.26445	4.53699	0.719518	0.471822	NA1
AT1G05070	178.018	0.0722771	0.326037	-0.221684	0.82456	0.999918
AT1G05080	3.62836	0.315236	1.91926	-0.164248	0.869536	0.999918
AT1G05085	0	NA1	NA1	NA1	NA1	NA1
AT1G05090	12.0511	0.15464	1.05468	-0.146622	0.88343	0.999918
AT1G05100	11.9059	-0.046477	1.09751	0.0423476	0.966222	0.999918
AT1G05120	349.318	0.11372	0.263026	-0.432354	0.665484	0.999918
AT1G05136	0	NA1	NA1	NA1	NA1	NA1
AT1G05140	136.519	0.150943	0.363064	-0.415748	0.677595	0.999918
AT1G05150	474.354	0.178043	0.24238	-0.734561	0.462607	0.999918
AT1G05160	325.464	0.5998	0.273804	-2.19062	0.0284793	0.501968
AT1G05170	32.2914	-0.138109	0.716598	0.192729	0.847171	0.999918
AT1G05180	287.801	-0.0536556	0.287837	0.18641	0.852123	0.999918
AT1G05190	418.71	0.0311171	0.26818	-0.116031	0.907628	0.999918
AT1G05200	213.734	0.142847	0.314016	-0.454903	0.649179	0.999918
AT1G05205	311.135	-0.19296	0.2764	0.698119	0.485103	0.999918
AT1G05210	108.18	-0.159674	0.400307	0.39888	0.689982	0.999918
AT1G05220	7.81957	4.86039	1.89192	-2.56903	0.0101984	0.279847
AT1G05230	463.872	0.0641602	0.239641	-0.267734	0.788904	0.999918
AT1G05240	0	NA1	NA1	NA1	NA1	NA1
AT1G05250	0	NA1	NA1	NA1	NA1	NA1
AT1G05260	1185.55	-0.28378	0.28205	1.00614	0.31435	0.999918
AT1G05270	377.553	-0.486297	0.262624	1.85168	0.0640714	0.73476
AT1G05280	85.0591	0.00985067	0.483592	-0.0203698	0.983748	0.999918
AT1G05290	0	NA1	NA1	NA1	NA1	NA1
AT1G05291	13.5524	-1.39783	1.02942	1.35788	0.174502	0.999918
AT1G05300	14.0523	-0.20762	1.06669	0.194641	0.845674	0.999918
AT1G05310	1.89521	0.192489	2.70787	-0.071085	0.94333	NA1
AT1G05320	120.835	0.105819	0.448781	-0.235793	0.813594	0.999918
AT1G05330	1.09956	0.531874	3.76938	-0.141104	0.887788	NA1
AT1G05340	91.7773	2.67424	0.507939	-5.26489	1.40277e-07	3.35015e-05
AT1G05350	420.424	0.124243	0.247947	-0.501089	0.616308	0.999918
AT1G05360	123.938	-0.0939262	0.384782	0.244102	0.807152	0.999918
AT1G05370	15.7298	2.75053	1.03477	-2.65809	0.00785841	0.23934
AT1G05380	411.197	-0.167577	0.250485	0.669009	0.50349	0.999918
AT1G05385	41.2392	-0.482308	0.606262	0.795545	0.426296	0.999918
AT1G05400	6.12996	-0.615159	1.46854	0.418891	0.675296	0.999918
AT1G05410	185.175	0.677031	0.322207	-2.10123	0.0356207	0.561423
AT1G05420	7.59772	1.70199	1.50955	-1.12748	0.259542	0.999918
AT1G05430	184.476	-0.146888	0.318472	0.461228	0.644635	0.999918
AT1G05440	24.2905	2.61355	0.872682	-2.99485	0.00274582	0.114837
AT1G05450	11.2539	0.197321	1.1045	-0.178652	0.858211	0.999918
AT1G05460	281.703	0.0765527	0.306007	-0.250166	0.802459	0.999918
AT1G05470	17.245	0.564154	0.88408	-0.638126	0.523392	0.999918
AT1G05490	1330.45	0.245008	0.24946	-0.982155	0.326024	0.999918
AT1G05500	532.547	-0.0471531	0.22913	0.205792	0.836953	0.999918
AT1G05510	0.66586	2.81494	4.86923	-0.578108	0.563191	NA1
AT1G05520	432.189	-0.414108	0.255252	1.62235	0.104728	0.893718
AT1G05530	0	NA1	NA1	NA1	NA1	NA1
AT1G05540	221.833	-0.768628	0.351112	2.18913	0.0285876	0.502947
AT1G05550	10.5111	-0.72215	1.15745	0.623917	0.532682	0.999918
AT1G05560	15.3104	1.02213	0.985395	-1.03728	0.299605	0.999918
AT1G05570	852.435	0.351073	0.231009	-1.51974	0.128576	0.952635
AT1G05575	1.08583	3.5784	4.13125	-0.866178	0.386393	NA1
AT1G05577	1.01774	-3.49194	3.8483	0.9074	0.364196	NA1
AT1G05580	32.6043	-0.12539	0.777321	0.16131	0.871849	0.999918
AT1G05590	243.103	-0.37072	0.302769	1.22443	0.220789	0.999918
AT1G05600	63.9129	0.13778	0.511369	-0.269433	0.787596	0.999918
AT1G05610	0	NA1	NA1	NA1	NA1	NA1
AT1G05615	0	NA1	NA1	NA1	NA1	NA1
AT1G05620	171.818	-0.1757	0.334235	0.525679	0.599111	0.999918
AT1G05630	87.2931	-0.0353691	0.437222	0.080895	0.935525	0.999918
AT1G05640	86.0356	0.19557	0.457312	-0.427652	0.668905	0.999918
AT1G05650	0.361944	2.01758	4.93004	-0.409242	0.682362	NA1
AT1G05660	0	NA1	NA1	NA1	NA1	NA1
AT1G05670	46.6531	-0.235801	0.563163	0.418708	0.675429	0.999918
AT1G05675	0	NA1	NA1	NA1	NA1	NA1
AT1G05680	0.650556	-2.86401	4.86804	0.588328	0.556312	NA1
AT1G05690	16.4208	-0.425943	0.905293	0.470503	0.637996	0.999918
AT1G05700	0	NA1	NA1	NA1	NA1	NA1
AT1G05710	125.885	-0.181125	0.366297	0.494477	0.620969	0.999918
AT1G05720	292.364	0.0884608	0.282169	-0.313503	0.753898	0.999918
AT1G05730	24.9032	-0.102278	0.776015	0.131799	0.895143	0.999918
AT1G05740	1.91052	2.77427	2.86788	-0.967359	0.333364	NA1
AT1G05750	37.3179	-0.0154065	0.626039	0.0246095	0.980366	0.999918
AT1G05760	0	NA1	NA1	NA1	NA1	NA1
AT1G05770	2.1858	-4.58761	2.89269	1.58593	0.112755	NA1
AT1G05780	35.4463	-1.18215	0.643003	1.83847	0.0659925	0.743361
AT1G05785	97.8974	-0.160702	0.434252	0.370065	0.711334	0.999918
AT1G05790	93.745	0.281696	0.410979	-0.685428	0.493074	0.999918
AT1G05800	0	NA1	NA1	NA1	NA1	NA1
AT1G05805	75.7432	0.46067	0.449987	-1.02374	0.305958	0.999918
AT1G05810	39.4423	0.260414	0.652379	-0.399175	0.689764	0.999918
AT1G05820	19.5832	-0.28171	0.876156	0.32153	0.747809	0.999918
AT1G05830	205.655	-0.135944	0.341516	0.398062	0.690585	0.999918
AT1G05835	6.60141	-3.88417	1.76595	2.19948	0.0278441	0.497205
AT1G05840	217.571	0.502811	0.295735	-1.70021	0.0890911	0.846566
AT1G05850	5590.33	-0.352117	0.17492	2.01302	0.0441124	0.628581
AT1G05860	97.6509	-0.229231	0.42564	0.538556	0.590193	0.999918
AT1G05870	147.867	0.236082	0.36004	-0.65571	0.512011	0.999918
AT1G05880	0	NA1	NA1	NA1	NA1	NA1
AT1G05890	176.679	0.32195	0.369113	-0.872226	0.383085	0.999918
AT1G05894	1.38975	3.90941	3.39067	-1.15299	0.248914	NA1
AT1G05900	31.8744	0.205464	0.669759	-0.306773	0.759016	0.999918
AT1G05910	416.408	0.152158	0.242376	-0.627776	0.530151	0.999918
AT1G05920	0	NA1	NA1	NA1	NA1	NA1
AT1G05925	0	NA1	NA1	NA1	NA1	NA1
AT1G05930	0	NA1	NA1	NA1	NA1	NA1
AT1G05940	540.6	-0.163249	0.254752	0.640815	0.521643	0.999918
AT1G05950	133.557	-0.181835	0.377652	0.481488	0.63017	0.999918
AT1G05960	190.207	-0.168939	0.316885	0.533123	0.593948	0.999918
AT1G05970	107.25	0.135033	0.398805	-0.338596	0.734914	0.999918
AT1G05990	0.361944	2.01758	4.93004	-0.409242	0.682362	NA1
AT1G06000	3.99354	0.692311	1.9923	-0.347493	0.728221	0.999918
AT1G06010	168.466	0.0911295	0.350766	-0.259802	0.795017	0.999918
AT1G06020	23.4625	-0.71755	0.852032	0.842163	0.399697	0.999918
AT1G06030	43.1788	-1.607	0.636552	2.52454	0.011585	0.302603
AT1G06040	447.71	0.0747307	0.248152	-0.301149	0.763301	0.999918
AT1G06050	40.6197	0.711728	0.608539	-1.16957	0.242175	0.999918
AT1G06060	88.4947	-0.249986	0.421726	0.592769	0.553336	0.999918
AT1G06070	138.776	0.12589	0.359103	-0.350568	0.725912	0.999918
AT1G06080	43.9147	0.166067	0.806229	-0.20598	0.836807	0.999918
AT1G06090	0.361944	2.01758	4.93004	-0.409242	0.682362	NA1
AT1G06100	1.01774	-3.49194	3.8483	0.9074	0.364196	NA1
AT1G06110	320.361	0.177659	0.261007	-0.680668	0.496082	0.999918
AT1G06120	0	NA1	NA1	NA1	NA1	NA1
AT1G06130	206.219	-0.244816	0.307088	0.797217	0.425325	0.999918
AT1G06135	0	NA1	NA1	NA1	NA1	NA1
AT1G06137	0	NA1	NA1	NA1	NA1	NA1
AT1G06140	11.3714	0.174823	1.14251	-0.153017	0.878384	0.999918
AT1G06148	0	NA1	NA1	NA1	NA1	NA1
AT1G06149	0	NA1	NA1	NA1	NA1	NA1
AT1G06150	59.5099	0.14641	0.518207	-0.282532	0.777536	0.999918
AT1G06160	0.361944	2.01758	4.93004	-0.409242	0.682362	NA1
AT1G06170	0.66586	2.81494	4.86923	-0.578108	0.563191	NA1
AT1G06180	0.998789	3.40384	4.31003	-0.789748	0.429675	NA1
AT1G06190	164.711	0.215453	0.331553	-0.649829	0.515803	0.999918
AT1G06200	339.947	-0.319694	0.259266	1.23308	0.217548	0.999918
AT1G06210	288.161	-0.0274522	0.278963	0.0984081	0.921608	0.999918
AT1G06220	826.471	0.0679027	0.221639	-0.306366	0.759326	0.999918
AT1G06225	0	NA1	NA1	NA1	NA1	NA1
AT1G06230	413.937	0.23183	0.280097	-0.827677	0.407853	0.999918
AT1G06240	101.02	-0.128153	0.405389	0.316125	0.751908	0.999918
AT1G06250	6.79245	-1.72199	1.43596	1.19919	0.230455	0.999918
AT1G06260	4.00559	1.34863	2.02371	-0.666412	0.505148	0.999918
AT1G06270	68.2389	-0.569531	0.551497	1.0327	0.301744	0.999918
AT1G06280	0	NA1	NA1	NA1	NA1	NA1
AT1G06290	232.046	-0.0613841	0.317848	0.193124	0.846862	0.999918
AT1G06310	8.36635	1.11888	1.34331	-0.832925	0.404887	0.999918
AT1G06320	3.36719	-0.685392	2.15657	0.317816	0.750625	NA1
AT1G06330	0	NA1	NA1	NA1	NA1	NA1
AT1G06340	0	NA1	NA1	NA1	NA1	NA1
AT1G06350	20.7062	-1.00001	2.62743	0.380602	0.703498	0.999918
AT1G06360	0	NA1	NA1	NA1	NA1	NA1
AT1G06380	96.8921	0.172433	0.404505	-0.426282	0.669903	0.999918
AT1G06390	310.283	-0.134594	0.280348	0.480097	0.631159	0.999918
AT1G06400	240.335	0.276533	0.301316	-0.917751	0.358749	0.999918
AT1G06410	883.345	0.149161	0.207674	-0.718246	0.472606	0.999918
AT1G06420	187.573	-0.260747	0.384262	0.678567	0.497413	0.999918
AT1G06430	204.51	0.266386	0.335488	-0.794027	0.42718	0.999918
AT1G06440	27.2262	-1.40811	0.743098	1.89492	0.0581032	0.71746
AT1G06450	118.915	-0.418436	0.381375	1.09718	0.272564	0.999918
AT1G06460	126.964	0.55901	0.376643	-1.48419	0.137758	0.9673
AT1G06470	192.052	-0.454177	0.315257	1.44066	0.149682	0.987469
AT1G06475	62.357	-0.767464	0.511926	1.49917	0.133829	0.96558
AT1G06490	29.7545	-0.650986	0.686015	0.948937	0.342653	0.999918
AT1G06500	110.207	-0.285423	0.384443	0.742433	0.457825	0.999918
AT1G06510	41.6592	0.254341	0.669201	-0.380066	0.703896	0.999918
AT1G06515	126.752	0.360411	0.390858	-0.922102	0.356475	0.999918
AT1G06520	1000.89	-0.264373	0.202796	1.30364	0.192355	0.999918
AT1G06530	560.434	-0.114204	0.231043	0.494299	0.621095	0.999918
AT1G06540	14.5241	-0.929212	0.996203	0.932754	0.350947	0.999918
AT1G06550	4145.95	-0.312851	0.211581	1.47863	0.139238	0.969835
AT1G06560	87.9761	0.116512	0.418379	-0.278485	0.78064	0.999918
AT1G06570	383.763	0.297392	0.252307	-1.17869	0.238522	0.999918
AT1G06580	30.0589	-1.23162	0.691758	1.78043	0.0750062	0.787551
AT1G06590	94.9921	0.225054	0.413954	-0.54367	0.586669	0.999918
AT1G06620	69.1004	-0.535143	0.596354	0.897358	0.369528	0.999918
AT1G06630	191.466	-0.11444	0.31022	0.368901	0.712201	0.999918
AT1G06640	233.527	0.349495	0.325281	-1.07444	0.282625	0.999918
AT1G06645	0.945976	-0.593856	4.00056	0.148443	0.881993	NA1
AT1G06650	31.5809	-0.184005	0.727245	0.253017	0.800255	0.999918
AT1G06660	69.7771	1.82084	0.51889	-3.50911	0.000449607	0.0298762
AT1G06670	330.297	0.439936	0.308711	-1.42507	0.154136	0.99837
AT1G06680	1556.23	0.30434	0.232786	-1.30738	0.191085	0.999918
AT1G06690	96.0762	0.162193	0.413182	-0.392546	0.694655	0.999918
AT1G06700	226.927	0.170785	0.300702	-0.567955	0.570066	0.999918
AT1G06710	35.7881	0.425132	0.700159	-0.607194	0.543722	0.999918
AT1G06720	196.739	0.320614	0.320191	-1.00132	0.316671	0.999918
AT1G06730	173.679	0.171621	0.33946	-0.505572	0.613157	0.999918
AT1G06750	23.3938	-0.296959	0.78745	0.377115	0.706089	0.999918
AT1G06760	2216.18	0.0384532	0.19554	-0.196651	0.844101	0.999918
AT1G06770	53.5049	-0.057973	0.522794	0.110891	0.911703	0.999918
AT1G06780	157.436	0.112883	0.363074	-0.310909	0.755869	0.999918
AT1G06790	105.269	-0.246127	0.397753	0.618794	0.536052	0.999918
AT1G06800	87.7159	0.211645	0.457854	-0.462255	0.643899	0.999918
AT1G06810	0.867409	-3.27723	4.53815	0.722151	0.470201	NA1
AT1G06820	199.398	-0.337211	0.306611	1.0998	0.27142	0.999918
AT1G06830	0.433704	-2.28574	4.90852	0.465668	0.641453	NA1
AT1G06840	132.053	-0.0615508	0.368825	0.166884	0.867462	0.999918
AT1G06850	43.0697	-0.690306	0.599732	1.15102	0.249722	0.999918
AT1G06870	254.787	0.0308486	0.304016	-0.10147	0.919177	0.999918
AT1G06890	441.739	-0.121264	0.248208	0.488555	0.625157	0.999918
AT1G06900	268.794	-0.054545	0.289614	0.188337	0.850613	0.999918
AT1G06910	43.2425	0.162686	0.597016	-0.272498	0.785239	0.999918
AT1G06920	0	NA1	NA1	NA1	NA1	NA1
AT1G06923	0	NA1	NA1	NA1	NA1	NA1
AT1G06925	0	NA1	NA1	NA1	NA1	NA1
AT1G06930	0	NA1	NA1	NA1	NA1	NA1
AT1G06950	610.217	0.259563	0.229421	-1.13138	0.257893	0.999918
AT1G06960	138.218	0.0785569	0.356383	-0.220428	0.825537	0.999918
AT1G06970	0.361944	2.01758	4.93004	-0.409242	0.682362	NA1
AT1G06980	0.66586	2.81494	4.86923	-0.578108	0.563191	NA1
AT1G06990	0	NA1	NA1	NA1	NA1	NA1
AT1G07000	48.7711	-0.628378	0.579119	1.08506	0.277896	0.999918
AT1G07010	73.1659	0.157787	0.470452	-0.335393	0.737329	0.999918
AT1G07020	166.889	-0.386344	0.328553	1.1759	0.239636	0.999918
AT1G07025	0	NA1	NA1	NA1	NA1	NA1
AT1G07030	249.287	0.0121114	0.297073	-0.0407692	0.96748	0.999918
AT1G07040	346.903	0.316503	0.267221	-1.18442	0.236246	0.999918
AT1G07050	6.20512	-0.640719	1.48091	0.432652	0.665267	0.999918
AT1G07060	1.15759	0.74948	3.64757	-0.205474	0.837202	NA1
AT1G07070	213.703	0.0830076	0.30671	-0.270638	0.786669	0.999918
AT1G07080	1861.06	-0.0658767	0.192671	0.341914	0.732416	0.999918
AT1G07090	1924.54	-0.421034	0.202314	2.0811	0.0374249	0.577452
AT1G07110	218.174	0.229805	0.321594	-0.714582	0.474867	0.999918
AT1G07120	22.1664	-0.376716	0.784266	0.480342	0.630985	0.999918
AT1G07130	82.0947	-0.122921	0.43522	0.282435	0.77761	0.999918
AT1G07135	113.51	-0.545155	0.419286	1.3002	0.193533	0.999918
AT1G07140	1297.89	-0.153484	0.193717	0.792311	0.42818	0.999918
AT1G07150	6.54298	-1.17058	1.52	0.770119	0.441229	0.999918
AT1G07160	0.66586	2.81494	4.86923	-0.578108	0.563191	NA1
AT1G07170	146.925	0.101166	0.349987	-0.289055	0.772539	0.999918
AT1G07175	0	NA1	NA1	NA1	NA1	NA1
AT1G07180	8.84637	0.0262972	1.2473	-0.0210832	0.983179	0.999918
AT1G07190	0	NA1	NA1	NA1	NA1	NA1
AT1G07200	196.627	0.146605	0.317151	-0.462256	0.643897	0.999918
AT1G07210	260.97	-0.470545	0.295276	1.59358	0.11103	0.907611
AT1G07220	45.1896	-0.218195	0.565825	0.385622	0.699777	0.999918
AT1G07230	534.074	0.0907014	0.237635	-0.381683	0.702697	0.999918
AT1G07240	27.339	1.00247	0.724681	-1.38333	0.166564	0.999918
AT1G07250	551.234	-0.140189	0.23429	0.598356	0.549602	0.999918
AT1G07260	126.011	-0.415249	0.431555	0.962214	0.335942	0.999918
AT1G07270	20.4294	0.2234	0.82537	-0.270666	0.786648	0.999918
AT1G07280	185.972	0.700991	0.314383	-2.22974	0.0257649	0.477514
AT1G07290	9.07011	-0.103043	1.24653	0.0826641	0.934119	0.999918
AT1G07300	11.5627	-0.195635	1.14084	0.171483	0.863844	0.999918
AT1G07310	584.651	-0.101381	0.238421	0.425221	0.670676	0.999918
AT1G07320	984.528	-0.045774	0.199965	0.22891	0.818939	0.999918
AT1G07330	0.945976	-0.593856	4.00056	0.148443	0.881993	NA1
AT1G07340	1.15759	0.74948	3.64757	-0.205474	0.837202	NA1
AT1G07350	274.458	0.0787477	0.336943	-0.233712	0.815209	0.999918
AT1G07360	363.584	0.104423	0.259915	-0.401757	0.687863	0.999918
AT1G07370	447.644	-0.336477	0.23633	1.42376	0.154517	0.999144
AT1G07380	74.3351	0.286687	0.454729	-0.630456	0.528396	0.999918
AT1G07390	18.5634	0.0611874	0.884271	-0.0691953	0.944834	0.999918
AT1G07400	60.2176	1.08906	0.728534	-1.49486	0.13495	0.96558
AT1G07410	54.7968	-0.490853	0.53952	0.909797	0.36293	0.999918
AT1G07420	376.62	-0.147188	0.262377	0.560979	0.574812	0.999918
AT1G07430	52.6113	0.273618	0.558584	-0.489843	0.624245	0.999918
AT1G07440	31.7217	-0.417206	0.684559	0.609452	0.542225	0.999918
AT1G07450	2.29461	4.6449	2.82201	-1.64596	0.0997725	NA1
AT1G07460	0	NA1	NA1	NA1	NA1	NA1
AT1G07470	118.319	0.0904616	0.380968	-0.237452	0.812306	0.999918
AT1G07473	6.72184	3.48967	1.73715	-2.00885	0.0445532	0.630322
AT1G07476	1.38975	3.90941	3.39067	-1.15299	0.248914	NA1
AT1G07480	132.868	0.184185	0.362603	-0.507951	0.611488	0.999918
AT1G07485	0	NA1	NA1	NA1	NA1	NA1
AT1G07490	0	NA1	NA1	NA1	NA1	NA1
AT1G07500	3.02538	5.00675	2.6245	-1.90769	0.0564307	NA1
AT1G07510	719.966	-0.12122	0.222906	0.543818	0.586567	0.999918
AT1G07520	53.6996	-0.236862	0.521417	0.454266	0.649637	0.999918
AT1G07530	302.957	0.483584	0.296587	-1.63049	0.102997	0.886879
AT1G07540	0.433704	-2.28574	4.90852	0.465668	0.641453	NA1
AT1G07550	0	NA1	NA1	NA1	NA1	NA1
AT1G07560	0.584032	-2.67579	4.87952	0.548371	0.583437	NA1
AT1G07570	196.652	-0.514622	0.312623	1.64614	0.0997339	0.877238
AT1G07590	55.1993	0.536346	0.522456	-1.02658	0.304616	0.999918
AT1G07600	0	NA1	NA1	NA1	NA1	NA1
AT1G07610	15.3612	-1.43797	1.03972	1.38303	0.166656	0.999918
AT1G07615	120.284	0.157594	0.378622	-0.41623	0.677242	0.999918
AT1G07620	2.05561	4.46291	2.9242	-1.5262	0.12696	NA1
AT1G07630	109.97	0.311787	0.441261	-0.706581	0.479827	0.999918
AT1G07640	338.499	-0.244115	0.3316	0.736171	0.461627	0.999918
AT1G07645	1.33172	3.81964	3.84751	-0.992758	0.320828	NA1
AT1G07650	151.85	0.689762	0.393742	-1.75181	0.0798059	0.803921
AT1G07660	392.058	-0.446872	0.247818	1.80322	0.071353	0.766092
AT1G07670	1722.12	0.0358484	0.20504	-0.174836	0.861208	0.999918
AT1G07680	0	NA1	NA1	NA1	NA1	NA1
AT1G07690	11.184	-0.573709	1.0839	0.5293	0.596597	0.999918
AT1G07700	71.0279	0.0997245	0.466931	-0.213575	0.830879	0.999918
AT1G07705	196.65	-0.125725	0.306074	0.410767	0.681243	0.999918
AT1G07710	312.284	-0.415651	0.272363	1.52609	0.126987	0.948224
AT1G07720	2151.32	-0.279092	0.202765	1.37643	0.168689	0.999918
AT1G07725	123.59	0.0738117	0.391645	-0.188466	0.850511	0.999918
AT1G07730	0	NA1	NA1	NA1	NA1	NA1
AT1G07740	25.4341	0.100852	0.74722	-0.13497	0.892636	0.999918
AT1G07745	20.9096	-0.0646499	0.821097	0.0787361	0.937243	0.999918
AT1G07747	1.74686	-1.80119	2.88414	0.624515	0.532289	NA1
AT1G07750	5688.38	-0.371778	0.187429	1.98357	0.0473037	0.651828
AT1G07770	2206.69	0.0114722	0.223278	-0.0513807	0.959022	0.999918
AT1G07780	45.7838	-0.108043	0.557909	0.193658	0.846444	0.999918
AT1G07790	541.145	-0.290515	0.247245	1.175	0.239993	0.999918
AT1G07795	88.8651	-0.281423	0.483946	0.581517	0.560892	0.999918
AT1G07810	689.603	0.0582798	0.219848	-0.265091	0.790939	0.999918
AT1G07820	2018.89	-0.349862	0.187292	1.86801	0.0617613	0.725127
AT1G07830	217.697	-0.0957633	0.294811	0.324829	0.74531	0.999918
AT1G07840	153.625	0.169667	0.34439	-0.492659	0.622254	0.999918
AT1G07850	0.66586	2.81494	4.86923	-0.578108	0.563191	NA1
AT1G07860	0	NA1	NA1	NA1	NA1	NA1
AT1G07870	264.597	0.266293	0.278439	-0.956377	0.338882	0.999918
AT1G07880	4.8968	1.22808	1.63357	-0.751775	0.452186	0.999918
AT1G07885	0.867409	-3.27723	4.53815	0.722151	0.470201	NA1
AT1G07890	11539.7	-0.43462	0.189523	2.29323	0.021835	0.438332
AT1G07900	2.72147	4.86225	2.66076	-1.82739	0.0676405	NA1
AT1G07901	6.59593	-0.508227	1.40499	0.361731	0.717553	0.999918
AT1G07910	147.23	-0.0728774	0.343047	0.212442	0.831763	0.999918
AT1G07920	3221.52	-0.0367271	0.176064	0.208601	0.83476	0.999918
AT1G07930	5407.35	0.0326038	0.19457	-0.167568	0.866923	0.999918
AT1G07940	3052.14	-0.114726	0.179805	0.638058	0.523436	0.999918
AT1G07950	168.432	0.247046	0.369626	-0.668369	0.503898	0.999918
AT1G07960	227.115	-0.0455124	0.307725	0.1479	0.882422	0.999918
AT1G07970	249.659	-0.00590467	0.303369	0.0194637	0.984471	0.999918
AT1G07980	228.298	0.0174112	0.294323	-0.0591566	0.952827	0.999918
AT1G07985	1.75169	4.24982	3.10443	-1.36895	0.171014	NA1
AT1G07990	396.712	0.0414967	0.281879	-0.147214	0.882963	0.999918
AT1G08000	105.424	-0.0926365	0.420809	0.220139	0.825763	0.999918
AT1G08005	0	NA1	NA1	NA1	NA1	NA1
AT1G08010	177.792	-0.155944	0.318343	0.489863	0.624231	0.999918
AT1G08030	178.705	-0.257392	0.316111	0.814246	0.415504	0.999918
AT1G08032	0	NA1	NA1	NA1	NA1	NA1
AT1G08035	2.86499	1.12984	2.57558	-0.438675	0.660897	NA1
AT1G08040	380.775	-0.0778584	0.253488	0.307148	0.758731	0.999918
AT1G08050	60.0683	-0.0502805	0.49637	0.101296	0.919315	0.999918
AT1G08060	256.737	0.460089	0.329761	-1.39522	0.16295	0.999918
AT1G08065	6.36354	0.852829	1.43585	-0.593953	0.552543	0.999918
AT1G08070	20.2951	-0.279344	0.843927	0.331005	0.740641	0.999918
AT1G08080	0	NA1	NA1	NA1	NA1	NA1
AT1G08090	0	NA1	NA1	NA1	NA1	NA1
AT1G08100	0	NA1	NA1	NA1	NA1	NA1
AT1G08110	541.516	-0.286782	0.235352	1.21852	0.223026	0.999918
AT1G08120	0	NA1	NA1	NA1	NA1	NA1
AT1G08125	142.265	0.00820008	0.370326	-0.0221429	0.982334	0.999918
AT1G08130	289.716	-0.0454037	0.287761	0.157783	0.874628	0.999918
AT1G08135	0	NA1	NA1	NA1	NA1	NA1
AT1G08140	7.00443	-2.21853	1.6186	1.37065	0.170485	0.999918
AT1G08150	5.73539	-0.378107	1.53244	0.246736	0.805112	0.999918
AT1G08160	6.63516	0.523479	1.47549	-0.354784	0.722752	0.999918
AT1G08165	7.33694	-0.334043	1.37537	0.242875	0.808102	0.999918
AT1G08170	0	NA1	NA1	NA1	NA1	NA1
AT1G08180	48.9006	-0.667515	0.548925	1.21604	0.22397	0.999918
AT1G08190	1439.52	-0.308141	0.188783	1.63225	0.102627	0.886813
AT1G08200	1203.17	0.0794609	0.239922	-0.331195	0.740497	0.999918
AT1G08210	94.9628	0.301202	0.4198	-0.717491	0.473071	0.999918
AT1G08220	60.1278	-0.771272	0.505217	1.52662	0.126857	0.948224
AT1G08230	8.47886	0.792959	1.50089	-0.528326	0.597273	0.999918
AT1G08250	117.373	-0.0954023	0.407259	0.234255	0.814787	0.999918
AT1G08260	176.672	0.304043	0.362945	-0.837712	0.402193	0.999918
AT1G08270	12.3684	0.916951	1.11382	-0.823246	0.410368	0.999918
AT1G08280	85.7908	-0.563628	0.426194	1.32247	0.186013	0.999918
AT1G08290	12.2765	-0.480406	1.10591	0.434398	0.663999	0.999918
AT1G08300	15.9324	-0.712762	1.04464	0.682301	0.495049	0.999918
AT1G08310	0	NA1	NA1	NA1	NA1	NA1
AT1G08315	111.693	0.234886	0.399719	-0.587629	0.556781	0.999918
AT1G08320	4.72948	1.68277	1.91432	-0.879044	0.379378	0.999918
AT1G08340	34.2768	0.110837	0.666574	-0.166278	0.867938	0.999918
AT1G08350	242.748	-0.078847	0.294212	0.267994	0.788704	0.999918
AT1G08360	1900.41	-0.0699565	0.200732	0.348508	0.727459	0.999918
AT1G08370	387.361	-0.264893	0.249759	1.06059	0.288874	0.999918
AT1G08380	1064.89	-0.000977411	0.240848	0.00405821	0.996762	0.999918
AT1G08390	55.6973	-0.454967	0.5433	0.837413	0.40236	0.999918
AT1G08400	59.2214	-0.00954907	0.503518	0.0189647	0.984869	0.999918
AT1G08410	126.798	0.255904	0.366089	-0.699022	0.484538	0.999918
AT1G08420	373.492	0.0227457	0.258098	-0.0881281	0.929775	0.999918
AT1G08430	1.33172	3.81964	3.84751	-0.992758	0.320828	NA1
AT1G08440	0	NA1	NA1	NA1	NA1	NA1
AT1G08450	35.3381	0.770345	0.667696	-1.15374	0.248609	0.999918
AT1G08460	227.748	0.179248	0.303388	-0.590821	0.55464	0.999918
AT1G08465	17.1414	-0.365991	0.918385	0.398516	0.69025	0.999918
AT1G08470	247.656	-0.0654965	0.309216	0.211815	0.832252	0.999918
AT1G08480	742.448	-0.367189	0.213402	1.72064	0.0853154	0.831825
AT1G08490	144.309	0.389508	0.347432	-1.12111	0.262242	0.999918
AT1G08500	2.09676	-2.162	2.92223	0.739844	0.459395	NA1
AT1G08510	781.893	-0.105632	0.224264	0.471017	0.637629	0.999918
AT1G08520	398.025	0.177631	0.263291	-0.674656	0.499894	0.999918
AT1G08530	85.6504	-0.409982	0.431971	0.949095	0.342572	0.999918
AT1G08540	142.844	0.122945	0.359662	-0.341835	0.732475	0.999918
AT1G08550	75.7161	0.04969	0.48459	-0.10254	0.918328	0.999918
AT1G08560	330.754	3.69885	0.371785	-9.9489	2.54997e-23	3.4736e-20
AT1G08570	258.087	0.685385	0.282195	-2.42877	0.0151503	0.358033
AT1G08580	330.544	0.0330633	0.279707	-0.118207	0.905904	0.999918
AT1G08590	43.1964	0.192409	0.586331	-0.328157	0.742793	0.999918
AT1G08600	363.075	0.120268	0.30673	-0.392097	0.694987	0.999918
AT1G08610	23.1164	0.801035	0.826069	-0.969696	0.332198	0.999918
AT1G08620	273.771	0.0300246	0.347538	-0.0863924	0.931154	0.999918
AT1G08630	419.208	1.2459	0.261155	-4.77071	1.83574e-06	0.000330277
AT1G08640	272.648	-0.0853497	0.291074	0.293224	0.769351	0.999918
AT1G08650	146.776	0.168994	0.345456	-0.489191	0.624706	0.999918
AT1G08660	222.085	-0.30289	0.292391	1.03591	0.300245	0.999918
AT1G08670	0	NA1	NA1	NA1	NA1	NA1
AT1G08680	148.152	0.128416	0.355264	-0.361465	0.717752	0.999918
AT1G08695	0	NA1	NA1	NA1	NA1	NA1
AT1G08700	786.84	-0.169566	0.211123	0.803163	0.421881	0.999918
AT1G08710	70.0412	-0.055175	0.489184	0.11279	0.910197	0.999918
AT1G08720	143.053	0.188656	0.348346	-0.541577	0.58811	0.999918
AT1G08730	6.23373	1.06301	1.45233	-0.731938	0.464206	0.999918
AT1G08750	118.171	-0.0135722	0.372697	0.0364162	0.970951	0.999918
AT1G08760	314.717	-0.0128501	0.281413	0.0456627	0.963579	0.999918
AT1G08770	216.431	-0.117852	0.391269	0.301205	0.763258	0.999918
AT1G08780	249.327	-0.195645	0.292714	0.668383	0.503889	0.999918
AT1G08790	0	NA1	NA1	NA1	NA1	NA1
AT1G08800	455.184	-0.312215	0.300507	1.03896	0.298822	0.999918
AT1G08810	360.684	-0.471278	0.276353	1.70535	0.0881289	0.841616
AT1G08820	699.776	0.0379348	0.217276	-0.174592	0.8614	0.999918
AT1G08830	4460.08	-0.559232	0.178752	3.12853	0.00175683	0.0827273
AT1G08840	43.3875	0.355397	0.582644	-0.609973	0.541879	0.999918
AT1G08845	52.9226	-0.0838828	0.584027	0.143628	0.885794	0.999918
AT1G08860	131.916	0.134251	0.372534	-0.360374	0.718568	0.999918
AT1G08880	863.227	-0.109014	0.229603	0.474795	0.634933	0.999918
AT1G08890	4.21761	-0.848803	1.97444	0.429896	0.667271	0.999918
AT1G08900	5.25874	1.37772	1.58438	-0.869559	0.384541	0.999918
AT1G08910	165.518	0.109622	0.335671	-0.326577	0.743988	0.999918
AT1G08920	337.202	-0.0192287	0.285225	0.067416	0.94625	0.999918
AT1G08930	9.2763	0.0184689	1.4231	-0.0129779	0.989645	0.999918
AT1G08940	28.4743	-1.43195	0.756138	1.89377	0.0582551	0.718617
AT1G08960	106.671	-0.166801	0.413873	0.403023	0.686931	0.999918
AT1G08970	745.897	-0.0913235	0.212346	0.43007	0.667145	0.999918
AT1G08980	303.278	0.856412	0.338268	-2.53176	0.0113493	0.299782
AT1G08985	10.7259	1.6208	1.2353	-1.31207	0.189496	0.999918
AT1G08990	6.14383	-0.993683	1.76988	0.561441	0.574497	0.999918
AT1G09000	86.3031	-0.146012	0.434838	0.335785	0.737033	0.999918
AT1G09010	280.212	0.234724	0.291434	-0.805409	0.420584	0.999918
AT1G09020	474.774	-0.129638	0.239492	0.541306	0.588297	0.999918
AT1G09026	0	NA1	NA1	NA1	NA1	NA1
AT1G09030	0	NA1	NA1	NA1	NA1	NA1
AT1G09040	43.3231	-0.0263931	0.615985	0.042847	0.965823	0.999918
AT1G09050	33.829	0.413548	0.675612	-0.612108	0.540466	0.999918
AT1G09060	328.727	0.38521	0.291037	-1.32358	0.185643	0.999918
AT1G09070	2002.54	-0.448184	0.20272	2.21086	0.0270459	0.488902
AT1G09080	1.7521	-4.26535	3.46048	1.23259	0.217729	NA1
AT1G09090	0.433704	-2.28574	4.90852	0.465668	0.641453	NA1
AT1G09100	476.643	-0.0678063	0.240011	0.282513	0.77755	0.999918
AT1G09130	646.587	0.0502881	0.233009	-0.21582	0.829128	0.999918
AT1G09140	825.362	-0.458396	0.238658	1.92072	0.0547668	0.702375
AT1G09150	336.977	0.111786	0.25725	-0.434543	0.663895	0.999918
AT1G09155	55.0158	0.650862	0.689643	-0.943767	0.345289	0.999918
AT1G09157	0.584032	-2.67579	4.87952	0.548371	0.583437	NA1
AT1G09160	206.922	-0.0943178	0.304889	0.309351	0.757054	0.999918
AT1G09170	0	NA1	NA1	NA1	NA1	NA1
AT1G09176	0	NA1	NA1	NA1	NA1	NA1
AT1G09180	15.6949	-0.405774	0.976773	0.415423	0.677832	0.999918
AT1G09190	49.5595	-0.637132	0.584374	1.09028	0.275589	0.999918
AT1G09195	43.5416	-0.131874	0.586531	0.224837	0.822106	0.999918
AT1G09200	1492.44	-0.585261	0.202805	2.88583	0.00390377	0.147424
AT1G09210	4394.73	-0.279926	0.177245	1.57931	0.114264	0.917141
AT1G09220	21.6912	0.609914	0.796901	-0.765358	0.444059	0.999918
AT1G09230	70.5299	0.849269	0.49203	-1.72605	0.0843383	0.826665
AT1G09240	2.59009	0.939172	2.35668	-0.398515	0.69025	NA1
AT1G09245	0	NA1	NA1	NA1	NA1	NA1
AT1G09250	12.2201	-0.452983	1.12905	0.401207	0.688268	0.999918
AT1G09260	0	NA1	NA1	NA1	NA1	NA1
AT1G09270	709.358	-0.10831	0.211397	0.512351	0.608405	0.999918
AT1G09280	133.773	-0.00878129	0.389565	0.0225413	0.982016	0.999918
AT1G09290	68.8078	-0.584087	0.471546	1.23866	0.21547	0.999918
AT1G09300	94.7673	0.0214944	0.412063	-0.0521628	0.958399	0.999918
AT1G09310	763.658	0.388196	0.27759	-1.39845	0.161978	0.999918
AT1G09320	137.231	0.54051	0.371855	-1.45355	0.14607	0.979986
AT1G09330	425.302	-0.217838	0.263572	0.826482	0.40853	0.999918
AT1G09340	220.689	-0.0540479	0.355154	0.152182	0.879044	0.999918
AT1G09350	1.09956	0.531874	3.76938	-0.141104	0.887788	NA1
AT1G09360	1.91575	1.18948	3.03555	-0.39185	0.695169	NA1
AT1G09370	902.219	-0.306344	0.614723	0.498345	0.618241	0.999918
AT1G09380	199.143	1.0476	0.451758	-2.31893	0.0203989	0.425303
AT1G09390	474.965	-0.425378	0.251666	1.69025	0.0909807	0.850651
AT1G09400	3.0375	-0.802519	2.46351	0.325763	0.744604	NA1
AT1G09410	20.8033	0.0740334	0.845425	-0.0875695	0.930219	0.999918
AT1G09415	4.91733	1.72008	1.85184	-0.92885	0.352967	0.999918
AT1G09420	38.9732	1.04255	0.609778	-1.70972	0.0873174	0.838062
AT1G09430	589.97	-0.0960808	0.222448	0.431925	0.665796	0.999918
AT1G09440	370.49	-0.0479856	0.251745	0.190612	0.84883	0.999918
AT1G09450	38.0222	0.774152	0.624739	-1.23916	0.215286	0.999918
AT1G09460	55.6815	-6.00373e-05	0.524335	0.000114502	0.999909	0.999918
AT1G09470	124.175	-0.278652	0.395346	0.704829	0.480916	0.999918
AT1G09480	12.2664	-0.492156	1.145	0.429831	0.667319	0.999918
AT1G09483	0	NA1	NA1	NA1	NA1	NA1
AT1G09490	100.492	0.0824954	0.396324	-0.208152	0.835111	0.999918
AT1G09500	47.0781	3.52761	0.732797	-4.8139	1.48013e-06	0.000276742
AT1G09510	214.065	-0.487732	0.345853	1.41023	0.158471	0.999918
AT1G09520	99.7119	0.0151574	0.399256	-0.0379642	0.969716	0.999918
AT1G09530	14.6738	0.567237	1.01713	-0.557682	0.577062	0.999918
AT1G09540	269.337	0.459853	0.282076	-1.63025	0.10305	0.886879
AT1G09550	115.607	-0.258329	0.38932	0.66354	0.506985	0.999918
AT1G09560	499.178	-0.122108	0.256539	0.475983	0.634086	0.999918
AT1G09570	805.388	0.295535	0.256043	-1.15424	0.248402	0.999918
AT1G09575	86.7621	0.0915852	0.424146	-0.215929	0.829043	0.999918
AT1G09580	146.712	-0.226873	0.353901	0.641063	0.521482	0.999918
AT1G09590	3422.85	-0.113203	0.193311	0.5856	0.558144	0.999918
AT1G09600	10.9427	0.564163	1.15777	-0.487283	0.626058	0.999918
AT1G09610	79.3359	-0.188719	0.458503	0.411598	0.680634	0.999918
AT1G09620	1297.29	0.190591	0.19676	-0.968649	0.33272	0.999918
AT1G09625	0	NA1	NA1	NA1	NA1	NA1
AT1G09630	164.878	-0.223158	0.325973	0.68459	0.493603	0.999918
AT1G09640	2441.46	0.121207	0.190818	-0.6352	0.525298	0.999918
AT1G09645	225.251	-0.358924	0.313621	1.14445	0.252436	0.999918
AT1G09650	24.799	0.0941578	0.741068	-0.127057	0.898895	0.999918
AT1G09660	310.808	-0.220051	0.267766	0.821805	0.411188	0.999918
AT1G09665	0	NA1	NA1	NA1	NA1	NA1
AT1G09680	28.3094	0.218887	0.698255	-0.313477	0.753918	0.999918
AT1G09690	4431.41	-0.253431	0.182663	1.38742	0.165313	0.999918
AT1G09700	165.836	-0.295313	0.32956	0.896083	0.370208	0.999918
AT1G09710	81.4492	-0.166415	0.436504	0.381245	0.703022	0.999918
AT1G09720	0	NA1	NA1	NA1	NA1	NA1
AT1G09730	306.533	0.32898	0.289795	-1.13522	0.256284	0.999918
AT1G09740	4.74321	1.00253	1.66764	-0.601167	0.547729	0.999918
AT1G09750	44.0247	0.0151425	0.577164	-0.026236	0.979069	0.999918
AT1G09760	305.554	-0.010123	0.268263	0.0377355	0.969899	0.999918
AT1G09770	800.734	0.206383	0.236235	-0.873636	0.382317	0.999918
AT1G09780	1828.03	-0.309114	0.186505	1.65741	0.0974376	0.872
AT1G09790	910.871	-0.429584	0.270114	1.59038	0.111749	0.909975
AT1G09794	37.6278	-0.776417	0.625007	1.24225	0.214144	0.999918
AT1G09795	468.746	0.299331	0.245793	-1.21782	0.223294	0.999918
AT1G09800	73.3883	-0.000646514	0.458422	0.0014103	0.998875	0.999918
AT1G09810	53.8965	-0.301151	0.53859	0.559148	0.576061	0.999918
AT1G09812	0	NA1	NA1	NA1	NA1	NA1
AT1G09815	299.455	0.0229514	0.267112	-0.0859242	0.931527	0.999918
AT1G09820	76.9577	-0.0748372	0.493821	0.151547	0.879544	0.999918
AT1G09830	304.695	-0.197639	0.273872	0.721647	0.470511	0.999918
AT1G09840	279.013	0.0954594	0.284279	-0.335795	0.737026	0.999918
AT1G09850	68.3174	-0.497819	0.483221	1.03021	0.302912	0.999918
AT1G09860	0	NA1	NA1	NA1	NA1	NA1
AT1G09870	322.332	-0.0918381	0.261332	0.351424	0.725271	0.999918
AT1G09880	101.781	0.380697	0.44881	-0.848237	0.396306	0.999918
AT1G09890	5.7541	0.704724	1.57284	-0.448057	0.654112	0.999918
AT1G09900	115.955	0.236919	0.384346	-0.616419	0.537618	0.999918
AT1G09910	187.851	0.407901	0.31239	-1.30574	0.191641	0.999918
AT1G09920	236.621	-0.210523	0.290766	0.724027	0.469049	0.999918
AT1G09930	36.2386	0.0290203	0.685133	-0.0423572	0.966214	0.999918
AT1G09932	0.66586	2.81494	4.86923	-0.578108	0.563191	NA1
AT1G09935	0	NA1	NA1	NA1	NA1	NA1
AT1G09940	98.3428	-0.276905	0.406124	0.681822	0.495351	0.999918
AT1G09950	2.35952	4.64947	2.83247	-1.64149	0.100696	NA1
AT1G09960	221.368	-0.0553505	0.297046	0.186336	0.852181	0.999918
AT1G09970	295.83	2.08399	0.322562	-6.46073	1.04201e-10	4.73146e-08
AT1G09980	221.239	-0.217959	0.308281	0.707013	0.479558	0.999918
AT1G09995	13.8169	0.0593152	1.0476	-0.0566201	0.954848	0.999918
AT1G10000	7.44464	-1.76382	1.4202	1.24195	0.214254	0.999918
AT1G10010	244.512	-0.123316	0.311072	0.396423	0.691793	0.999918
AT1G10020	589.647	-0.372695	0.237768	1.56747	0.117004	0.920919
AT1G10030	212.087	-0.445054	0.321492	1.38434	0.166254	0.999918
AT1G10040	12.5671	-1.01923	1.08107	0.94279	0.345789	0.999918
AT1G10050	70.5311	0.180777	0.480494	-0.376231	0.706745	0.999918
AT1G10060	45.2337	-0.0387683	0.570101	0.0680025	0.945784	0.999918
AT1G10070	11.7367	1.16138	1.08787	-1.06757	0.285713	0.999918
AT1G10090	45.7464	-0.103706	0.588764	0.176142	0.860182	0.999918
AT1G10095	21.4742	0.664752	0.857468	-0.775251	0.438192	0.999918
AT1G10100	0.361944	2.01758	4.93004	-0.409242	0.682362	NA1
AT1G10110	15.7883	0.587798	0.975511	-0.602554	0.546806	0.999918
AT1G10120	169.56	-0.27103	0.358682	0.755629	0.449872	0.999918
AT1G10130	386.715	-0.234382	0.246436	0.951086	0.341561	0.999918
AT1G10140	24.274	1.15664	0.769257	-1.50358	0.132689	0.964468
AT1G10150	149.449	0.0839027	0.338426	-0.24792	0.804196	0.999918
AT1G10155	0.433704	-2.28574	4.90852	0.465668	0.641453	NA1
AT1G10170	542.392	0.263639	0.226004	-1.16652	0.243403	0.999918
AT1G10180	295.896	-0.115736	0.295656	0.391455	0.695461	0.999918
AT1G10190	376.043	-0.155373	0.794039	0.195674	0.844865	0.999918
AT1G10200	540.543	-0.333474	0.22886	1.45711	0.145086	0.978408
AT1G10210	39.9027	-0.0603825	0.655889	0.0920622	0.926649	0.999918
AT1G10220	0.433704	-2.28574	4.90852	0.465668	0.641453	NA1
AT1G10230	258.679	-0.317394	0.291122	1.09024	0.275605	0.999918
AT1G10240	98.7643	-0.0444246	0.402498	0.110372	0.912114	0.999918
AT1G10250	0	NA1	NA1	NA1	NA1	NA1
AT1G10270	299.468	-0.150302	0.276016	0.544542	0.586068	0.999918
AT1G10280	74.9779	-0.177518	0.459178	0.3866	0.699052	0.999918
AT1G10290	628.804	0.210779	0.217995	-0.966899	0.333595	0.999918
AT1G10300	15.7994	-0.159488	0.998884	0.159666	0.873144	0.999918
AT1G10310	198.418	0.175947	0.317775	-0.553685	0.579795	0.999918
AT1G10320	81.0281	-0.0569109	0.489013	0.116379	0.907352	0.999918
AT1G10330	26.8657	-0.70013	0.731095	0.957645	0.338242	0.999918
AT1G10340	0.584032	-2.67579	4.87952	0.548371	0.583437	NA1
AT1G10350	134.248	-0.202871	0.393546	0.515495	0.606207	0.999918
AT1G10360	42.2851	1.84706	0.665087	-2.77717	0.00548347	0.186077
AT1G10370	425.36	-0.704887	0.347868	2.02631	0.0427333	0.61806
AT1G10380	12.6246	0.810507	1.08559	-0.746602	0.455304	0.999918
AT1G10385	18.8807	0.14518	0.935702	-0.155156	0.876698	0.999918
AT1G10390	977.718	0.0246559	0.20143	-0.122405	0.902579	0.999918
AT1G10400	0.66586	2.81494	4.86923	-0.578108	0.563191	NA1
AT1G10410	251.464	-0.156353	0.291175	0.536975	0.591285	0.999918
AT1G10417	6.21845	0.574826	1.4585	-0.39412	0.693492	0.999918
AT1G10430	226.192	-0.0830725	0.296817	0.279878	0.779571	0.999918
AT1G10450	177.547	0.569225	0.356626	-1.59614	0.110458	0.906769
AT1G10455	0	NA1	NA1	NA1	NA1	NA1
AT1G10460	0	NA1	NA1	NA1	NA1	NA1
AT1G10470	30.6821	0.808734	0.686131	-1.17869	0.238522	0.999918
AT1G10480	0.945976	-0.593856	4.00056	0.148443	0.881993	NA1
AT1G10490	119.112	0.360316	0.387281	-0.930374	0.352177	0.999918
AT1G10500	118.286	-0.126774	0.37054	0.342134	0.73225	0.999918
AT1G10510	156.371	-0.268148	0.356844	0.751444	0.452385	0.999918
AT1G10520	16.154	0.304096	1.11696	-0.272253	0.785427	0.999918
AT1G10522	119.629	-0.294393	0.380934	0.772818	0.43963	0.999918
AT1G10530	11.981	0.58673	1.13985	-0.514743	0.606733	0.999918
AT1G10540	2617.49	-0.197504	0.182952	1.07954	0.280347	0.999918
AT1G10550	26.5339	-0.572734	0.75709	0.756493	0.449354	0.999918
AT1G10560	25.212	-0.120271	0.816517	0.147298	0.882897	0.999918
AT1G10570	133.568	-0.174564	0.389932	0.447677	0.654386	0.999918
AT1G10580	507.043	0.0219727	0.232076	-0.0946789	0.92457	0.999918
AT1G10585	0.867409	-3.27723	4.53815	0.722151	0.470201	NA1
AT1G10586	0	NA1	NA1	NA1	NA1	NA1
AT1G10588	0	NA1	NA1	NA1	NA1	NA1
AT1G10590	950.734	0.0734553	0.226121	-0.324849	0.745295	0.999918
AT1G10600	76.6442	0.0547872	0.449077	-0.121999	0.9029	0.999918
AT1G10610	9.77986	1.56717	1.1864	-1.32094	0.18652	0.999918
AT1G10620	1.96371	-2.00538	2.71911	0.737513	0.46081	NA1
AT1G10630	1168.51	-0.466026	0.19541	2.38486	0.0170854	0.384172
AT1G10640	626.741	-0.0705749	0.291002	0.242524	0.808375	0.999918
AT1G10650	110.849	0.34336	0.4111	-0.835222	0.403593	0.999918
AT1G10652	0	NA1	NA1	NA1	NA1	NA1
AT1G10657	9.08702	0.30283	1.1966	-0.253075	0.80021	0.999918
AT1G10660	144.033	0.0127262	0.345296	-0.0368559	0.9706	0.999918
AT1G10670	3884.9	-0.301003	0.180307	1.6694	0.0950391	0.863276
AT1G10680	85.7336	-0.328156	0.427085	0.768362	0.442272	0.999918
AT1G10690	3.90123	5.37995	2.37808	-2.26231	0.0236784	0.455672
AT1G10700	83.4747	-0.521696	0.440073	1.18547	0.23583	0.999918
AT1G10710	46.7082	-0.480741	0.562947	0.853973	0.39312	0.999918
AT1G10717	214.736	-0.324285	0.395666	0.819594	0.412447	0.999918
AT1G10720	167.537	0.255396	0.328799	-0.776753	0.437305	0.999918
AT1G10730	114.169	-0.0617269	0.377035	0.163717	0.869954	0.999918
AT1G10740	144.466	-0.199268	0.356458	0.559022	0.576147	0.999918
AT1G10745	131.019	0.198203	0.440509	-0.44994	0.652754	0.999918
AT1G10747	0	NA1	NA1	NA1	NA1	NA1
AT1G10750	1.88514	-4.3899	3.0276	1.44996	0.147071	NA1
AT1G10760	1736.61	0.237711	0.228891	-1.03854	0.29902	0.999918
AT1G10770	40.2674	-0.253847	0.663101	0.382818	0.701854	0.999918
AT1G10780	61.9971	0.38779	0.49895	-0.777213	0.437033	0.999918
AT1G10790	37.6789	-0.562015	0.616219	0.912038	0.361749	0.999918
AT1G10800	0.66586	2.81494	4.86923	-0.578108	0.563191	NA1
AT1G10810	7.64609	-0.506358	1.3005	0.389355	0.697013	0.999918
AT1G10820	188.915	-0.184986	0.325243	0.568761	0.569518	0.999918
AT1G10830	179.536	0.0716073	0.337978	-0.211869	0.832209	0.999918
AT1G10840	792.933	-0.0892804	0.207713	0.429827	0.667322	0.999918
AT1G10850	629.306	-0.505006	0.257344	1.96238	0.0497187	0.666798
AT1G10865	125.903	0.513188	0.36957	-1.38861	0.164952	0.999918
AT1G10870	217.027	0.0947011	0.303455	-0.312076	0.754983	0.999918
AT1G10880	10.4131	2.47133	1.47056	-1.68054	0.092853	0.85724
AT1G10890	151.268	-0.160677	0.358785	0.447836	0.654271	0.999918
AT1G10900	51.2866	0.109625	0.530615	-0.2066	0.836322	0.999918
AT1G10910	82.8567	0.359875	0.430695	-0.835569	0.403397	0.999918
AT1G10920	12.6896	0.263614	1.05742	-0.249299	0.803129	0.999918
AT1G10930	115.95	0.35088	0.374136	-0.937839	0.348327	0.999918
AT1G10940	348.657	0.170023	0.285256	-0.596038	0.55115	0.999918
AT1G10950	1709.8	-0.0495677	0.193308	0.256418	0.797628	0.999918
AT1G10960	707.674	-0.075074	0.26199	0.286553	0.774455	0.999918
AT1G10970	414.01	0.197703	0.299905	-0.659218	0.509756	0.999918
AT1G10980	19.5341	-0.928955	0.903389	1.0283	0.303808	0.999918
AT1G10990	0.694874	2.90943	4.52172	-0.643435	0.519942	NA1
AT1G11000	11.1511	0.547711	1.1605	-0.47196	0.636955	0.999918
AT1G11020	208.403	-0.0465785	0.313566	0.148544	0.881913	0.999918
AT1G11040	0.361944	2.01758	4.93004	-0.409242	0.682362	NA1
AT1G11050	100.504	0.136044	0.405198	-0.335748	0.737061	0.999918
AT1G11060	125.879	0.196856	0.39725	-0.495547	0.620214	0.999918
AT1G11070	213.94	1.94733	0.3103	-6.27566	3.48159e-10	1.50903e-07
AT1G11080	44.4052	0.748359	0.616696	-1.2135	0.22494	0.999918
AT1G11090	158.688	-0.188517	0.339523	0.555241	0.57873	0.999918
AT1G11100	25.7839	0.541057	0.737341	-0.733794	0.463074	0.999918
AT1G11110	0	NA1	NA1	NA1	NA1	NA1
AT1G11112	1.75169	4.24982	3.10443	-1.36895	0.171014	NA1
AT1G11120	13.0608	-1.31608	1.03713	1.26897	0.204451	0.999918
AT1G11125	2.97947	-0.972162	2.29052	0.424428	0.671253	NA1
AT1G11130	93.2108	-0.182659	0.492711	0.370722	0.710845	0.999918
AT1G11145	0.361944	2.01758	4.93004	-0.409242	0.682362	NA1
AT1G11160	16.3785	-1.35372	1.00617	1.34542	0.17849	0.999918
AT1G11170	26.0005	0.671039	0.731983	-0.916742	0.359278	0.999918
AT1G11180	99.3544	0.128747	0.403012	-0.319461	0.749377	0.999918
AT1G11190	32.6104	2.80923	0.757846	-3.70686	0.000209843	0.0168858
AT1G11200	202.061	-0.192444	0.305195	0.630562	0.528327	0.999918
AT1G11210	133.901	1.70249	0.385993	-4.41068	1.03048e-05	0.00141384
AT1G11220	24.4689	0.533284	0.776989	-0.686348	0.492494	0.999918
AT1G11230	0	NA1	NA1	NA1	NA1	NA1
AT1G11240	283.126	-0.143293	0.288013	0.497522	0.618821	0.999918
AT1G11250	1.16806	-3.67982	4.03708	0.911504	0.36203	NA1
AT1G11260	451.276	1.75137	0.29137	-6.01079	1.84618e-09	7.04171e-07
AT1G11270	26.2179	0.276255	0.743812	-0.371405	0.710336	0.999918
AT1G11280	96.7705	0.278853	0.411838	-0.677095	0.498346	0.999918
AT1G11290	35.6735	0.0474706	0.645567	-0.0735332	0.941382	0.999918
AT1G11300	13.6338	0.669	1.00183	-0.667779	0.504274	0.999918
AT1G11310	79.7729	0.910764	0.480035	-1.89729	0.0577899	0.71746
AT1G11320	46.8112	0.17171	0.552774	-0.310633	0.75608	0.999918
AT1G11330	294.914	-0.444476	0.298914	1.48697	0.137023	0.96558
AT1G11340	0	NA1	NA1	NA1	NA1	NA1
AT1G11350	16.0792	-0.915345	0.996766	0.918315	0.358454	0.999918
AT1G11360	618.597	-0.188951	0.22158	0.852744	0.393801	0.999918
AT1G11362	5.04896	0.203584	1.61187	-0.126303	0.899492	0.999918
AT1G11370	4.0431	1.1985	1.78814	-0.670245	0.502701	0.999918
AT1G11380	65.92	-0.130577	0.482377	0.270695	0.786626	0.999918
AT1G11390	95.4843	0.293962	0.441695	-0.665531	0.505711	0.999918
AT1G11400	97.2125	0.218917	0.44683	-0.489934	0.624181	0.999918
AT1G11410	124.47	-0.363921	0.410166	0.887252	0.374943	0.999918
AT1G11420	43.3595	-0.0553862	0.602034	0.0919985	0.926699	0.999918
AT1G11430	336.324	0.0372023	0.268024	-0.138802	0.889606	0.999918
AT1G11440	57.7568	-0.276844	0.511494	0.541246	0.588338	0.999918
AT1G11450	0	NA1	NA1	NA1	NA1	NA1
AT1G11460	0	NA1	NA1	NA1	NA1	NA1
AT1G11470	1.08583	3.5784	4.13125	-0.866178	0.386393	NA1
AT1G11475	288.858	-0.0740494	0.320213	0.231251	0.81712	0.999918
AT1G11480	516.474	0.126346	0.227444	-0.555505	0.578549	0.999918
AT1G11490	0	NA1	NA1	NA1	NA1	NA1
AT1G11500	0	NA1	NA1	NA1	NA1	NA1
AT1G11510	4.9875	-0.480336	1.59218	0.301684	0.762893	0.999918
AT1G11520	0.361944	2.01758	4.93004	-0.409242	0.682362	NA1
AT1G11530	15.01	0.264117	0.945729	-0.279273	0.780035	0.999918
AT1G11540	66.5267	0.537157	0.480308	-1.11836	0.263414	0.999918
AT1G11545	16.0044	-0.240832	1.07157	0.224748	0.822175	0.999918
AT1G11560	0	NA1	NA1	NA1	NA1	NA1
AT1G11570	0	NA1	NA1	NA1	NA1	NA1
AT1G11572	0	NA1	NA1	NA1	NA1	NA1
AT1G11580	684.64	0.0088024	0.225428	-0.0390475	0.968852	0.999918
AT1G11590	774.805	0.262863	0.278499	-0.943856	0.345243	0.999918
AT1G11593	158.804	-0.422019	0.339256	1.24396	0.213516	0.999918
AT1G11600	0	NA1	NA1	NA1	NA1	NA1
AT1G11608	0	NA1	NA1	NA1	NA1	NA1
AT1G11610	0	NA1	NA1	NA1	NA1	NA1
AT1G11620	1.50099	-1.98137	3.40305	0.582233	0.56041	NA1
AT1G11630	87.9828	0.256773	0.433084	-0.592894	0.553252	0.999918
AT1G11650	1538.48	-0.275614	0.206974	1.33164	0.18298	0.999918
AT1G11655	0	NA1	NA1	NA1	NA1	NA1
AT1G11660	288.035	-0.148995	0.283559	0.525445	0.599274	0.999918
AT1G11670	422.87	-0.461735	0.265027	1.74222	0.0814696	0.812608
AT1G11680	1090.69	-0.0382321	0.19919	0.191938	0.847791	0.999918
AT1G11684	0.216852	-1.41894	4.98677	0.284542	0.775995	NA1
AT1G11690	6.49856	0.168909	1.40369	-0.120332	0.90422	0.999918
AT1G11700	420.687	0.2015	0.240383	-0.838246	0.401892	0.999918
AT1G11710	30.0732	0.231218	0.681864	-0.339097	0.734537	0.999918
AT1G11720	404.031	0.0280588	0.281831	-0.0995589	0.920695	0.999918
AT1G11730	3.20313	0.279764	1.96056	-0.142696	0.88653	NA1
AT1G11740	21.0301	0.997258	0.828207	-1.20412	0.228545	0.999918
AT1G11750	315.607	0.202277	0.261973	-0.77213	0.440037	0.999918
AT1G11755	70.104	0.414289	0.472644	-0.876535	0.380739	0.999918
AT1G11760	122.636	-0.0805999	0.368324	0.218829	0.826783	0.999918
AT1G11765	7.39984	1.08168	1.41898	-0.762298	0.445882	0.999918
AT1G11770	7.35917	-0.82189	1.39592	0.588779	0.556009	0.999918
AT1G11780	70.1785	-0.239739	0.476625	0.502993	0.614969	0.999918
AT1G11785	1.0278	3.46268	3.8375	-0.902328	0.366883	NA1
AT1G11790	126.731	-0.526526	0.365296	1.44137	0.14948	0.987469
AT1G11800	170.315	-0.0599271	0.354032	0.16927	0.865584	0.999918
AT1G11810	44.9949	-1.12952	0.601427	1.87807	0.0603714	0.722542
AT1G11820	169.561	-0.246591	0.331121	0.744716	0.456444	0.999918
AT1G11840	6378.9	-0.390841	0.173188	2.25675	0.0240239	0.45816
AT1G11850	26.0117	-1.12321	0.859952	1.30613	0.191507	0.999918
AT1G11860	1060.34	-0.0379441	0.199647	0.190056	0.849265	0.999918
AT1G11870	128.171	0.317796	0.373745	-0.850303	0.395157	0.999918
AT1G11880	58.1868	-0.0215753	0.505657	0.0426679	0.965966	0.999918
AT1G11890	299.154	-0.12948	0.265029	0.488548	0.625162	0.999918
AT1G11900	39.6971	-0.688906	0.610983	1.12754	0.259516	0.999918
AT1G11905	209.994	-0.446534	0.31296	1.42681	0.153635	0.997925
AT1G11910	5579.69	0.0414668	0.169024	-0.24533	0.806201	0.999918
AT1G11915	0.795648	-0.225336	4.28617	0.0525729	0.958072	NA1
AT1G11920	0	NA1	NA1	NA1	NA1	NA1
AT1G11925	0	NA1	NA1	NA1	NA1	NA1
AT1G11930	556.304	-0.257978	0.254573	1.01337	0.310882	0.999918
AT1G11940	163.979	0.0668507	0.352311	-0.189749	0.849506	0.999918
AT1G11950	77.6545	1.08653	0.458735	-2.36854	0.0178585	0.396346
AT1G11960	115.589	-0.0207287	0.396909	0.0522253	0.958349	0.999918
AT1G11970	0	NA1	NA1	NA1	NA1	NA1
AT1G11980	0	NA1	NA1	NA1	NA1	NA1
AT1G11990	4.77748	0.789673	1.94496	-0.40601	0.684735	0.999918
AT1G12000	2492.2	0.0245397	0.178273	-0.137653	0.890515	0.999918
AT1G12010	398.073	4.02311	0.364365	-11.0414	2.41229e-28	4.60048e-25
AT1G12020	0.584032	-2.67579	4.87952	0.548371	0.583437	NA1
AT1G12030	3.22367	0.841384	2.18204	-0.385594	0.699797	NA1
AT1G12040	0	NA1	NA1	NA1	NA1	NA1
AT1G12050	1148.35	-0.215936	0.193979	1.11319	0.265626	0.999918
AT1G12060	38.9586	0.00456301	0.622718	-0.00732757	0.994153	0.999918
AT1G12064	1.16806	-3.67982	4.03708	0.911504	0.36203	NA1
AT1G12070	0	NA1	NA1	NA1	NA1	NA1
AT1G12080	490.551	5.05931	0.341868	-14.799	1.48606e-49	1.41703e-45
AT1G12090	4057.57	0.277555	0.175606	-1.58055	0.113981	0.91641
AT1G12100	1.96697	-1.06656	2.97525	0.358479	0.719985	NA1
AT1G12110	215.036	-0.81244	0.315116	2.57823	0.00993084	0.274878
AT1G12120	282.003	0.328984	0.276726	-1.18885	0.2345	0.999918
AT1G12130	0	NA1	NA1	NA1	NA1	NA1
AT1G12140	101.769	0.201941	0.402123	-0.502186	0.615537	0.999918
AT1G12150	3.09066	-1.17094	2.21805	0.527914	0.597559	NA1
AT1G12160	70.7234	-0.372103	0.460447	0.808135	0.419013	0.999918
AT1G12170	5.3458	1.71744	1.60163	-1.07231	0.283583	0.999918
AT1G12180	371.782	-0.603876	0.266778	2.26359	0.0235992	0.455526
AT1G12190	12.584	0.418623	1.08807	-0.384739	0.700431	0.999918
AT1G12200	686.887	0.86997	0.217309	-4.00337	6.24461e-05	0.0064412
AT1G12210	20.0473	-0.122204	0.849545	0.143847	0.885621	0.999918
AT1G12211	0.33293	1.73941	4.95258	-0.351213	0.725429	NA1
AT1G12220	16.9141	-0.0345862	0.889225	0.0388947	0.968974	0.999918
AT1G12230	541.05	-0.122046	0.24303	0.502186	0.615537	0.999918
AT1G12240	399.028	-0.110003	0.273434	0.4023	0.687463	0.999918
AT1G12244	62.5978	-0.615498	0.497152	1.23805	0.215698	0.999918
AT1G12250	46.0337	-0.529901	0.560659	0.945139	0.344588	0.999918
AT1G12260	2.68239	0.663988	2.41101	-0.275398	0.783011	NA1
AT1G12270	382.258	0.148895	0.249508	-0.596752	0.550673	0.999918
AT1G12280	22.3435	-0.0720837	0.850436	0.0847609	0.932452	0.999918
AT1G12290	18.1342	0.779259	0.955128	-0.815869	0.414575	0.999918
AT1G12300	59.448	0.263313	0.496622	-0.530208	0.595968	0.999918
AT1G12310	847.813	-0.0973436	0.226803	0.4292	0.667778	0.999918
AT1G12320	3.45222	3.70751	2.35244	-1.57603	0.11502	0.917736
AT1G12330	1314.67	-0.315177	0.198723	1.58601	0.112736	0.911294
AT1G12340	0.68984	-1.15778	4.20853	0.275103	0.783237	NA1
AT1G12350	160.759	-0.180386	0.339583	0.531197	0.595282	0.999918
AT1G12360	307.041	0.169172	0.26405	-0.640681	0.52173	0.999918
AT1G12370	69.7733	0.58696	0.502464	-1.16817	0.24274	0.999918
AT1G12380	338.705	-0.392764	0.263227	1.49211	0.13567	0.96558
AT1G12390	117.079	0.296227	0.375351	-0.7892	0.429995	0.999918
AT1G12400	57.5976	0.0916622	0.532983	-0.17198	0.863454	0.999918
AT1G12410	426.705	0.0311239	0.278602	-0.111715	0.91105	0.999918
AT1G12411	0.361944	2.01758	4.93004	-0.409242	0.682362	NA1
AT1G12420	27.1088	0.134439	0.790367	-0.170097	0.864934	0.999918
AT1G12423	0	NA1	NA1	NA1	NA1	NA1
AT1G12430	174.121	0.161521	0.375977	-0.429602	0.667485	0.999918
AT1G12440	477.13	-0.104853	0.235623	0.445003	0.656318	0.999918
AT1G12450	116.547	-0.073594	0.372884	0.197364	0.843543	0.999918
AT1G12451	0	NA1	NA1	NA1	NA1	NA1
AT1G12460	578.484	-0.506555	0.239963	2.11097	0.0347747	0.554969
AT1G12470	364.743	0.0677328	0.261318	-0.259197	0.795484	0.999918
AT1G12480	0	NA1	NA1	NA1	NA1	NA1
AT1G12490	0	NA1	NA1	NA1	NA1	NA1
AT1G12500	190.849	-0.636198	0.337787	1.88343	0.0596421	0.722542
AT1G12520	448.08	-0.176786	0.241564	0.731838	0.464268	0.999918
AT1G12530	74.2	-0.337713	0.464707	0.726721	0.467397	0.999918
AT1G12540	0	NA1	NA1	NA1	NA1	NA1
AT1G12550	405.982	-0.342445	0.255336	1.34116	0.17987	0.999918
AT1G12560	0	NA1	NA1	NA1	NA1	NA1
AT1G12570	24.183	-1.24767	0.938483	1.32945	0.183698	0.999918
AT1G12580	160.488	0.0786978	0.336186	-0.23409	0.814915	0.999918
AT1G12600	26.5438	0.632296	0.755008	-0.837469	0.402329	0.999918
AT1G12610	22.5839	-1.02155	0.860333	1.18739	0.235075	0.999918
AT1G12620	67.3702	-0.366226	0.475145	0.770767	0.440845	0.999918
AT1G12630	0	NA1	NA1	NA1	NA1	NA1
AT1G12640	285.326	-0.20495	0.281372	0.728394	0.466372	0.999918
AT1G12650	116.84	0.0843599	0.3856	-0.218775	0.826825	0.999918
AT1G12660	0.90486	3.31571	4.45177	-0.744805	0.456389	NA1
AT1G12663	0	NA1	NA1	NA1	NA1	NA1
AT1G12665	12.6711	-0.590565	1.09581	0.538931	0.589935	0.999918
AT1G12672	6.86756	-0.738375	1.45563	0.507254	0.611977	0.999918
AT1G12680	269.778	-0.0547533	0.293161	0.186769	0.851842	0.999918
AT1G12700	34.4972	0.395996	0.656485	-0.603206	0.546372	0.999918
AT1G12710	202.916	-0.526434	0.314396	1.67443	0.0940464	0.859373
AT1G12730	115.215	-0.329483	0.382965	0.860347	0.389598	0.999918
AT1G12740	0	NA1	NA1	NA1	NA1	NA1
AT1G12750	42.2996	-0.621813	0.581882	1.06862	0.285239	0.999918
AT1G12760	279.482	0.14482	0.279012	-0.519045	0.603729	0.999918
AT1G12770	218.514	0.192372	0.31409	-0.612473	0.540225	0.999918
AT1G12775	42.8567	0.422095	0.584619	-0.722	0.470295	0.999918
AT1G12780	999.185	-0.0747107	0.2027	0.368578	0.712442	0.999918
AT1G12790	17.6535	-0.402565	0.959266	0.41966	0.674734	0.999918
AT1G12800	236.429	0.151618	0.291052	-0.520933	0.602414	0.999918
AT1G12805	1.22935	-1.19725	3.5753	0.334867	0.737725	NA1
AT1G12810	345.077	-0.246757	0.263445	0.936652	0.348938	0.999918
AT1G12820	411.131	0.0555263	0.283019	-0.196193	0.844459	0.999918
AT1G12830	439.315	-0.184106	0.249795	0.737029	0.461105	0.999918
AT1G12840	1369.11	-0.279205	0.19189	1.45502	0.145662	0.979792
AT1G12845	96.1068	-0.810178	0.462598	1.75137	0.0798829	0.80393
AT1G12850	335.769	-0.552669	0.257421	2.14695	0.0317975	0.530768
AT1G12855	0.945976	-0.593856	4.00056	0.148443	0.881993	NA1
AT1G12860	153.601	-0.13233	0.351827	0.376124	0.706825	0.999918
AT1G12870	0	NA1	NA1	NA1	NA1	NA1
AT1G12880	85.6618	-0.290883	0.423577	0.68673	0.492253	0.999918
AT1G12890	23.3763	0.811025	0.780133	-1.0396	0.298526	0.999918
AT1G12900	568.269	0.45825	0.291446	-1.57233	0.115873	0.919615
AT1G12910	450.443	-0.0351723	0.243836	0.144246	0.885307	0.999918
AT1G12920	902.661	0.132707	0.202974	-0.653816	0.513231	0.999918
AT1G12930	236.836	0.0591964	0.320421	-0.184745	0.853429	0.999918
AT1G12938	0	NA1	NA1	NA1	NA1	NA1
AT1G12940	1.4462	-1.50865	3.3539	0.44982	0.65284	NA1
AT1G12950	2.47401	0.326407	2.40705	-0.135605	0.892134	NA1
AT1G12960	0	NA1	NA1	NA1	NA1	NA1
AT1G12970	97.9893	0.348139	0.4283	-0.81284	0.41631	0.999918
AT1G12980	2.25716	0.64361	2.49852	-0.257597	0.796718	NA1
AT1G12990	182.532	-0.402683	0.313865	1.28298	0.199499	0.999918
AT1G13000	76.6441	-0.695508	0.454375	1.53069	0.125846	0.947122
AT1G13020	466.121	-0.0133148	0.258764	0.0514552	0.958963	0.999918
AT1G13030	125.845	0.0779652	0.387141	-0.201387	0.840396	0.999918
AT1G13040	15.4727	0.623513	0.933282	-0.668086	0.504078	0.999918
AT1G13050	22.3461	-0.888255	0.813911	1.09134	0.275123	0.999918
AT1G13060	1780.44	-0.217382	0.190786	1.13941	0.254534	0.999918
AT1G13080	3.90644	2.59866	2.06789	-1.25667	0.208873	0.999918
AT1G13090	208.443	0.80289	0.303626	-2.64434	0.00818512	0.243904
AT1G13100	0	NA1	NA1	NA1	NA1	NA1
AT1G13110	4.11121	5.46306	2.31592	-2.35892	0.0183281	0.399758
AT1G13120	147.668	0.0311873	0.378354	-0.0824288	0.934306	0.999918
AT1G13130	183.322	0.152097	0.313074	-0.485817	0.627097	0.999918
AT1G13140	10.7722	0.883993	1.19	-0.742854	0.45757	0.999918
AT1G13150	6.79201	0.915342	1.41938	-0.644888	0.519	0.999918
AT1G13160	178.917	-0.221929	0.33288	0.666694	0.504968	0.999918
AT1G13170	240.79	0.0801959	0.287568	-0.278876	0.78034	0.999918
AT1G13180	133.34	0.112608	0.375919	-0.299553	0.764518	0.999918
AT1G13190	394.009	-0.088198	0.268045	0.329042	0.742124	0.999918
AT1G13195	59.01	-0.565133	0.523287	1.07997	0.280156	0.999918
AT1G13200	0	NA1	NA1	NA1	NA1	NA1
AT1G13210	57.2333	0.25843	0.514677	-0.502121	0.615582	0.999918
AT1G13220	121.678	0.419185	0.392077	-1.06914	0.285007	0.999918
AT1G13230	16.1446	2.88766	1.02447	-2.81869	0.00482196	0.170925
AT1G13245	18.1655	0.282481	0.906398	-0.311652	0.755305	0.999918
AT1G13250	387.159	-0.0591034	0.260928	0.226513	0.820803	0.999918
AT1G13260	81.4983	-0.00997939	0.432505	0.0230734	0.981592	0.999918
AT1G13270	204.017	0.174511	0.361634	-0.482563	0.629406	0.999918
AT1G13280	255.18	-0.147614	0.3293	0.448264	0.653962	0.999918
AT1G13290	0	NA1	NA1	NA1	NA1	NA1
AT1G13300	0	NA1	NA1	NA1	NA1	NA1
AT1G13310	0	NA1	NA1	NA1	NA1	NA1
AT1G13320	475.383	-0.108723	0.23917	0.454583	0.649409	0.999918
AT1G13330	26.4188	0.917072	0.752722	-1.21834	0.223095	0.999918
AT1G13340	11.5663	-0.442414	1.08667	0.40713	0.683913	0.999918
AT1G13350	129.537	-0.0852843	0.387827	0.219903	0.825947	0.999918
AT1G13360	555.17	-0.422745	0.225174	1.87741	0.0604619	0.722542
AT1G13370	0.584032	-2.67579	4.87952	0.548371	0.583437	NA1
AT1G13380	401.368	-0.478072	0.259391	1.84306	0.0653208	0.740204
AT1G13390	89.8278	-0.0555333	0.436491	0.127227	0.898761	0.999918
AT1G13400	0	NA1	NA1	NA1	NA1	NA1
AT1G13410	23.3629	0.446709	0.768477	-0.581291	0.561044	0.999918
AT1G13420	1.17473	0.328875	3.39394	-0.0969008	0.922805	NA1
AT1G13430	0	NA1	NA1	NA1	NA1	NA1
AT1G13440	6561.02	-0.133736	0.168637	0.79304	0.427755	0.999918
AT1G13450	111.38	-0.188569	0.380969	0.494971	0.62062	0.999918
AT1G13460	69.8071	0.233521	0.478104	-0.488431	0.625245	0.999918
AT1G13470	0	NA1	NA1	NA1	NA1	NA1
AT1G13480	0	NA1	NA1	NA1	NA1	NA1
AT1G13485	0	NA1	NA1	NA1	NA1	NA1
AT1G13490	0	NA1	NA1	NA1	NA1	NA1
AT1G13500	0	NA1	NA1	NA1	NA1	NA1
AT1G13510	0	NA1	NA1	NA1	NA1	NA1
AT1G13520	0	NA1	NA1	NA1	NA1	NA1
AT1G13530	2.66344	4.82203	3.01021	-1.60189	0.10918	NA1
AT1G13540	1.33172	3.81964	3.84751	-0.992758	0.320828	NA1
AT1G13550	0	NA1	NA1	NA1	NA1	NA1
AT1G13560	427.263	-0.0508602	0.243079	0.209233	0.834266	0.999918
AT1G13570	197.876	0.491953	0.315194	-1.5608	0.118572	0.92524
AT1G13580	74.2052	-0.266148	0.468371	0.568243	0.56987	0.999918
AT1G13590	13.0221	2.07304	1.10083	-1.88316	0.0596789	0.722542
AT1G13600	0	NA1	NA1	NA1	NA1	NA1
AT1G13605	1053.9	-0.404596	0.223267	1.81216	0.0699619	0.762861
AT1G13607	11.4474	-1.01346	1.22905	0.824589	0.409605	0.999918
AT1G13608	3.86573	0.320901	2.04631	-0.156819	0.875387	0.999918
AT1G13609	253.173	-0.401633	0.325413	1.23422	0.21712	0.999918
AT1G13610	0	NA1	NA1	NA1	NA1	NA1
AT1G13620	0	NA1	NA1	NA1	NA1	NA1
AT1G13630	17.2967	-0.550605	0.939661	0.585961	0.557902	0.999918
AT1G13635	11.3679	1.11671	1.11608	-1.00056	0.317038	0.999918
AT1G13640	260.208	0.209798	0.292701	-0.716766	0.473519	0.999918
AT1G13650	48.8954	-0.0143805	0.681968	0.0210868	0.983176	0.999918
AT1G13670	2.79323	2.34371	2.40758	-0.973471	0.330319	NA1
AT1G13680	132.077	-0.352397	0.358775	0.982222	0.325991	0.999918
AT1G13690	244.059	-0.0592834	0.300908	0.197015	0.843815	0.999918
AT1G13700	40.5152	-0.583284	0.606515	0.961698	0.336202	0.999918
AT1G13710	293.165	-0.483531	0.364683	1.32589	0.184875	0.999918
AT1G13730	274.716	0.492543	0.273472	-1.80107	0.0716915	0.768007
AT1G13740	104.282	0.445742	0.454876	-0.97992	0.327126	0.999918
AT1G13750	1.12695	-0.018524	3.69979	0.00500678	0.996005	NA1
AT1G13755	173.747	-0.0522552	0.383075	0.13641	0.891497	0.999918
AT1G13760	0	NA1	NA1	NA1	NA1	NA1
AT1G13770	119.563	0.0606452	0.371871	-0.163081	0.870455	0.999918
AT1G13780	56.5077	0.198146	0.514096	-0.385426	0.699921	0.999918
AT1G13790	130.072	0.0263374	0.403413	-0.0652864	0.947946	0.999918
AT1G13800	9.54287	0.311882	1.17615	-0.265172	0.790877	0.999918
AT1G13810	89.835	-0.140237	0.426693	0.32866	0.742413	0.999918
AT1G13820	91.7148	0.410966	0.41293	-0.995245	0.319617	0.999918
AT1G13830	68.9397	0.149054	0.465078	-0.320492	0.748596	0.999918
AT1G13860	33.7382	0.773816	0.689154	-1.12285	0.261501	0.999918
AT1G13870	122.532	-0.381531	0.366938	1.03977	0.298447	0.999918
AT1G13880	213.424	0.0151164	0.302302	-0.0500042	0.960119	0.999918
AT1G13890	0.433704	-2.28574	4.90852	0.465668	0.641453	NA1
AT1G13900	547.507	-0.126739	0.231362	0.547793	0.583834	0.999918
AT1G13910	54.5617	-0.220896	0.5547	0.398225	0.690464	0.999918
AT1G13920	2.85649	1.37053	2.13432	-0.642138	0.520783	NA1
AT1G13930	638.663	0.273645	0.242692	-1.12754	0.259513	0.999918
AT1G13940	83.6995	0.36875	0.539854	-0.683055	0.494572	0.999918
AT1G13950	62.5082	0.113227	0.49596	-0.228298	0.819415	0.999918
AT1G13960	11.1493	1.05277	1.10811	-0.95006	0.342082	0.999918
AT1G13970	20.6742	-0.208201	0.85259	0.244199	0.807077	0.999918
AT1G13980	488.378	-0.0800932	0.255641	0.313303	0.75405	0.999918
AT1G13990	58.1668	0.651218	0.508167	-1.2815	0.200016	0.999918
AT1G14000	277.272	-0.00752071	0.274496	0.0273982	0.978142	0.999918
AT1G14010	618.101	-0.173831	0.242337	0.717312	0.473181	0.999918
AT1G14020	104.401	-0.193824	0.396336	0.489038	0.624815	0.999918
AT1G14030	77.2064	-0.0790352	0.465131	0.16992	0.865073	0.999918
AT1G14040	166.005	-0.290655	0.326712	0.889636	0.373662	0.999918
AT1G14048	0	NA1	NA1	NA1	NA1	NA1
AT1G14060	125.642	0.19513	0.369548	-0.528025	0.597482	0.999918
AT1G14070	15.2291	-0.346543	0.958413	0.36158	0.717666	0.999918
AT1G14080	60.1838	0.211753	0.494918	-0.427855	0.668756	0.999918
AT1G14100	0	NA1	NA1	NA1	NA1	NA1
AT1G14110	0.66586	2.81494	4.86923	-0.578108	0.563191	NA1
AT1G14120	0	NA1	NA1	NA1	NA1	NA1
AT1G14130	208.558	0.0462928	0.303452	-0.152554	0.87875	0.999918
AT1G14140	77.2187	0.284822	0.451624	-0.630662	0.528262	0.999918
AT1G14150	9.63018	-0.755274	1.19816	0.630361	0.528458	0.999918
AT1G14160	0	NA1	NA1	NA1	NA1	NA1
AT1G14170	293.518	-0.161068	0.268356	0.600202	0.548372	0.999918
AT1G14180	75.0819	-0.00905912	0.471256	0.0192233	0.984663	0.999918
AT1G14185	0	NA1	NA1	NA1	NA1	NA1
AT1G14190	0.584032	-2.67579	4.87952	0.548371	0.583437	NA1
AT1G14200	150.535	0.277837	0.340395	-0.816219	0.414375	0.999918
AT1G14205	6.30915	-0.753573	1.44751	0.520599	0.602646	0.999918
AT1G14210	108.675	-0.576504	0.388605	1.48352	0.137936	0.968006
AT1G14220	0	NA1	NA1	NA1	NA1	NA1
AT1G14225	0	NA1	NA1	NA1	NA1	NA1
AT1G14230	159.139	-0.108442	0.376293	0.288186	0.773204	0.999918
AT1G14240	0.846832	3.17374	4.18433	-0.758482	0.448163	NA1
AT1G14250	9.20108	0.63971	1.4271	-0.448259	0.653966	0.999918
AT1G14260	17.301	0.792185	0.926735	-0.854812	0.392655	0.999918
AT1G14270	89.9563	-0.383604	0.418158	0.917366	0.358951	0.999918
AT1G14280	8.31195	-0.245198	1.24434	0.19705	0.843788	0.999918
AT1G14290	117.928	-0.165962	0.393394	0.421873	0.673118	0.999918
AT1G14300	123.178	0.0558964	0.429281	-0.130209	0.896401	0.999918
AT1G14310	54.8341	-0.927866	0.5759	1.61116	0.107145	0.899594
AT1G14315	0	NA1	NA1	NA1	NA1	NA1
AT1G14320	6755.54	-0.227591	0.176185	1.29178	0.196435	0.999918
AT1G14330	239.784	0.101793	0.292048	-0.348548	0.727428	0.999918
AT1G14340	75.5722	0.0736343	0.475149	-0.154971	0.876844	0.999918
AT1G14345	108.112	0.340586	0.423598	-0.804031	0.421379	0.999918
AT1G14350	103.586	-0.767515	0.459646	1.6698	0.0949595	0.863276
AT1G14360	578.439	-0.52152	0.292891	1.78059	0.0749788	0.787551
AT1G14370	2.43128	2.11316	2.79811	-0.755212	0.450122	NA1
AT1G14380	1030.22	0.172157	0.22529	-0.764157	0.444774	0.999918
AT1G14390	21.0548	-0.566753	0.826899	0.685395	0.493095	0.999918
AT1G14400	906.055	-0.125731	0.205298	0.612431	0.540253	0.999918
AT1G14410	158.577	0.00299988	0.349372	-0.00858651	0.993149	0.999918
AT1G14420	29.497	-0.675278	0.767152	0.88024	0.378729	0.999918
AT1G14430	748.828	-0.755672	0.267084	2.82935	0.00466431	0.167836
AT1G14440	6.78194	0.0247072	1.38514	-0.0178374	0.985769	0.999918
AT1G14450	955.218	-0.48044	0.233139	2.06075	0.039327	0.590091
AT1G14455	1010.59	-0.445358	0.224403	1.98463	0.0471852	0.650665
AT1G14460	122.738	0.260128	0.408637	-0.636574	0.524402	0.999918
AT1G14470	9.44693	1.5026	1.2051	-1.24687	0.212444	0.999918
AT1G14480	10.559	-0.68746	1.24657	0.551482	0.581303	0.999918
AT1G14490	54.6951	-0.0891595	0.517018	0.172449	0.863084	0.999918
AT1G14500	0.867409	-3.27723	4.53815	0.722151	0.470201	NA1
AT1G14510	345.305	0.270759	0.258783	-1.04628	0.295434	0.999918
AT1G14520	5906.95	-0.191507	0.172618	1.10943	0.267246	0.999918
AT1G14530	109.853	0.0133176	0.436706	-0.0304956	0.975672	0.999918
AT1G14540	0.867409	-3.27723	4.53815	0.722151	0.470201	NA1
AT1G14549	0	NA1	NA1	NA1	NA1	NA1
AT1G14550	0	NA1	NA1	NA1	NA1	NA1
AT1G14560	83.929	-0.279221	0.430107	0.64919	0.516216	0.999918
AT1G14570	566.439	-0.0204707	0.229957	0.0890196	0.929066	0.999918
AT1G14580	613.874	1.21213	0.72281	-1.67697	0.0935476	0.859367
AT1G14590	121.099	-0.563968	0.379918	1.48445	0.13769	0.967175
AT1G14600	2.91976	0.634568	2.27368	-0.279093	0.780173	NA1
AT1G14610	766.578	0.229269	0.237545	-0.965158	0.334466	0.999918
AT1G14620	170.807	0.325247	0.358025	-0.908447	0.363642	0.999918
AT1G14630	10.2857	0.0338407	1.12705	-0.0300258	0.976046	0.999918
AT1G14640	11.8596	0.966173	1.10976	-0.870611	0.383967	0.999918
AT1G14642	1.91575	1.18948	3.03555	-0.39185	0.695169	NA1
AT1G14650	669.672	0.344054	0.218776	-1.57263	0.115804	0.919615
AT1G14660	33.4091	0.787049	0.658185	-1.19579	0.231779	0.999918
AT1G14670	1020.25	-0.268287	0.201605	1.33075	0.18327	0.999918
AT1G14680	20.4792	0.0686296	0.813673	-0.0843455	0.932782	0.999918
AT1G14685	289.337	0.301373	0.281677	-1.06992	0.284654	0.999918
AT1G14686	0.433704	-2.28574	4.90852	0.465668	0.641453	NA1
AT1G14687	43.9444	1.51257	0.655647	-2.30699	0.0210555	0.430901
AT1G14688	0	NA1	NA1	NA1	NA1	NA1
AT1G14690	265.671	0.309897	0.302013	-1.0261	0.304843	0.999918
AT1G14700	2.7795	4.9094	2.61927	-1.87434	0.060884	NA1
AT1G14710	641.971	-0.00222697	0.237843	0.00936315	0.992529	0.999918
AT1G14720	311.031	-0.598207	0.263609	2.2693	0.0232503	0.451078
AT1G14730	12.4675	-0.0414504	1.22131	0.0339395	0.972925	0.999918
AT1G14740	434.5	0.41308	0.258917	-1.59541	0.11062	0.906983
AT1G14750	3.0425	3.37456	2.42685	-1.39051	0.164374	NA1
AT1G14755	62.9278	-1.29891	0.539901	2.40583	0.0161359	0.372135
AT1G14760	0.723888	2.99452	4.85947	-0.616224	0.537747	NA1
AT1G14770	145.071	0.11358	0.363931	-0.312092	0.754971	0.999918
AT1G14780	0.584032	-2.67579	4.87952	0.548371	0.583437	NA1
AT1G14790	163.667	0.585361	0.334492	-1.75	0.0801182	0.804249
AT1G14800	0	NA1	NA1	NA1	NA1	NA1
AT1G14810	332.063	0.290501	0.270875	-1.07245	0.283517	0.999918
AT1G14820	234.275	-0.571226	0.287803	1.98478	0.0471686	0.650665
AT1G14830	482.015	-0.178623	0.234317	0.762312	0.445874	0.999918
AT1G14840	200.623	-0.00674026	0.417338	0.0161506	0.987114	0.999918
AT1G14850	440.384	0.118055	0.24939	-0.473376	0.635945	0.999918
AT1G14860	10.4631	0.451334	1.17523	-0.384038	0.70095	0.999918
AT1G14870	5.71987	-0.290924	1.761	0.165204	0.868784	0.999918
AT1G14880	0	NA1	NA1	NA1	NA1	NA1
AT1G14890	696.382	-0.0991412	0.248609	0.398784	0.690052	0.999918
AT1G14900	499.954	0.00675168	0.234988	-0.0287321	0.977078	0.999918
AT1G14910	447.735	-0.145284	0.242543	0.599001	0.549172	0.999918
AT1G14920	426.455	-0.685676	0.246072	2.78649	0.00532822	0.183089
AT1G14930	0	NA1	NA1	NA1	NA1	NA1
AT1G14940	0	NA1	NA1	NA1	NA1	NA1
AT1G14950	0	NA1	NA1	NA1	NA1	NA1
AT1G14960	0	NA1	NA1	NA1	NA1	NA1
AT1G14970	143.303	-0.641693	0.382251	1.67872	0.0932065	0.858716
AT1G14980	1083.03	-0.0848987	0.262985	0.322827	0.746826	0.999918
AT1G14990	128.403	-0.103275	0.368676	0.280125	0.779381	0.999918
AT1G15000	214.101	0.23334	0.361782	-0.644974	0.518944	0.999918
AT1G15010	22.6661	1.22671	0.991845	-1.2368	0.216163	0.999918
AT1G15015	0	NA1	NA1	NA1	NA1	NA1
AT1G15020	192.515	0.372769	0.339272	-1.09873	0.271884	0.999918
AT1G15030	154.941	-0.305371	0.350183	0.872033	0.38319	0.999918
AT1G15040	77.0991	0.285345	0.452317	-0.63085	0.528138	0.999918
AT1G15045	0	NA1	NA1	NA1	NA1	NA1
AT1G15050	0.433704	-2.28574	4.90852	0.465668	0.641453	NA1
AT1G15060	183.98	-0.0542667	0.316235	0.171602	0.86375	0.999918
AT1G15080	15.1108	0.564198	0.943266	-0.598133	0.549751	0.999918
AT1G15100	114.906	0.0767058	0.525363	-0.146005	0.883917	0.999918
AT1G15110	83.6897	0.252459	0.447271	-0.564442	0.572453	0.999918
AT1G15120	539.441	-0.314816	0.244329	1.28849	0.197575	0.999918
AT1G15125	6.93084	-0.898466	1.39645	0.643392	0.51997	0.999918
AT1G15130	680.63	0.0728037	0.21351	-0.340985	0.733115	0.999918
AT1G15140	313.85	0.269975	0.278812	-0.968302	0.332893	0.999918
AT1G15150	200.147	3.59745	0.939327	-3.82981	0.000128241	0.0116461
AT1G15160	30.675	1.29448	0.68462	-1.89079	0.0586518	0.719323
AT1G15165	14.1239	0.51683	0.97139	-0.532052	0.59469	0.999918
AT1G15170	120.102	-0.482801	0.444727	1.08561	0.27765	0.999918
AT1G15180	28.2129	-0.344944	0.73854	0.467062	0.640455	0.999918
AT1G15190	5.29986	0.674347	1.5555	-0.433523	0.664635	0.999918
AT1G15200	358.138	0.0173217	0.283276	-0.0611478	0.951242	0.999918
AT1G15210	10.2962	-0.382808	1.15923	0.330225	0.74123	0.999918
AT1G15215	121.482	-0.278024	0.382088	0.727644	0.466831	0.999918
AT1G15220	50.8023	-0.228741	0.548869	0.41675	0.676861	0.999918
AT1G15230	314.614	-0.148249	0.265726	0.557902	0.576911	0.999918
AT1G15240	313.252	-0.017148	0.273318	0.06274	0.949974	0.999918
AT1G15250	134.784	-0.287303	0.380199	0.755663	0.449851	0.999918
AT1G15260	112.659	-0.538598	0.412417	1.30595	0.191569	0.999918
AT1G15270	783.625	-0.382549	0.236691	1.61624	0.106043	0.896955
AT1G15280	373.017	0.263632	0.266985	-0.987443	0.323425	0.999918
AT1G15290	519.878	0.848311	0.240446	-3.52807	0.000418609	0.0281509
AT1G15310	317.945	0.134276	0.272869	-0.49209	0.622656	0.999918
AT1G15320	5.3067	0.232123	1.57777	-0.147121	0.883036	0.999918
AT1G15330	5.25548	1.04956	1.79224	-0.585617	0.558133	0.999918
AT1G15340	544.059	0.597477	0.259882	-2.29903	0.0215031	0.434892
AT1G15350	39.8277	0.480566	0.607678	-0.790824	0.429047	0.999918
AT1G15360	0	NA1	NA1	NA1	NA1	NA1
AT1G15370	418.95	0.0613852	0.241206	-0.254493	0.799115	0.999918
AT1G15380	57.8518	0.271903	0.528265	-0.514709	0.606756	0.999918
AT1G15385	0	NA1	NA1	NA1	NA1	NA1
AT1G15390	165.671	-0.0530881	0.326093	0.1628	0.870676	0.999918
AT1G15400	144.566	0.0353595	0.358003	-0.0987688	0.921322	0.999918
AT1G15410	103.794	0.560681	0.398397	-1.40734	0.159326	0.999918
AT1G15415	0.584032	-2.67579	4.87952	0.548371	0.583437	NA1
AT1G15420	212.222	0.052774	0.297821	-0.177201	0.859351	0.999918
AT1G15430	184.1	0.394374	0.321173	-1.22792	0.219478	0.999918
AT1G15440	302.472	0.189132	0.27757	-0.681386	0.495627	0.999918
AT1G15460	87.9808	-0.258454	0.429884	0.601219	0.547694	0.999918
AT1G15470	244.141	-0.06922	0.302127	0.229108	0.818785	0.999918
AT1G15480	180.961	-0.0570703	0.32437	0.175942	0.86034	0.999918
AT1G15490	135.508	-0.18285	0.369637	0.494675	0.620829	0.999918
AT1G15500	1077.09	-0.0885452	0.206845	0.428074	0.668597	0.999918
AT1G15510	51.297	-0.113863	0.535273	0.212721	0.831545	0.999918
AT1G15520	8.20064	1.3094	1.31954	-0.99232	0.321042	0.999918
AT1G15530	165.488	-0.320429	0.362475	0.884003	0.376695	0.999918
AT1G15540	0	NA1	NA1	NA1	NA1	NA1
AT1G15550	15.8915	0.0622487	0.970789	-0.0641218	0.948873	0.999918
AT1G15570	18.5518	-0.667607	0.862011	0.774476	0.43865	0.999918
AT1G15580	2.47598	-1.18044	2.69868	0.437413	0.661812	NA1
AT1G15590	0	NA1	NA1	NA1	NA1	NA1
AT1G15600	0	NA1	NA1	NA1	NA1	NA1
AT1G15610	1.09956	0.531874	3.76938	-0.141104	0.887788	NA1
AT1G15620	0	NA1	NA1	NA1	NA1	NA1
AT1G15630	0	NA1	NA1	NA1	NA1	NA1
AT1G15640	0	NA1	NA1	NA1	NA1	NA1
AT1G15660	137.746	0.203873	0.351438	-0.580111	0.56184	0.999918
AT1G15670	56.7203	2.53113	0.609044	-4.1559	3.24004e-05	0.00369192
AT1G15680	0	NA1	NA1	NA1	NA1	NA1
AT1G15690	7847.15	-0.360363	0.166736	2.16129	0.0306731	0.52135
AT1G15700	95.0291	-0.173161	0.411803	0.420495	0.674124	0.999918
AT1G15710	282.461	-0.661679	0.281113	2.35378	0.0185835	0.402735
AT1G15720	57.8073	0.0281258	0.509052	-0.0552514	0.955938	0.999918
AT1G15730	147.545	0.16393	0.357041	-0.459135	0.646137	0.999918
AT1G15740	352.153	0.513454	0.299688	-1.7133	0.0866581	0.834394
AT1G15750	854.093	0.214227	0.223769	-0.957354	0.338388	0.999918
AT1G15757	4.47682	1.01104	1.78621	-0.566022	0.571379	0.999918
AT1G15760	13.014	0.448998	1.00978	-0.444648	0.656575	0.999918
AT1G15770	0	NA1	NA1	NA1	NA1	NA1
AT1G15772	4.44296	-1.12703	1.69955	0.663135	0.507244	0.999918
AT1G15780	360.184	0.00470778	0.252777	-0.0186243	0.985141	0.999918
AT1G15790	38.2308	0.878305	0.625274	-1.40467	0.160118	0.999918
AT1G15800	20.767	1.08772	0.928121	-1.17196	0.241212	0.999918
AT1G15810	260.325	-0.243196	0.282442	0.861046	0.389213	0.999918
AT1G15820	2679.48	0.224389	0.218139	-1.02865	0.303645	0.999918
AT1G15825	0.33293	1.73941	4.95258	-0.351213	0.725429	NA1
AT1G15830	2.8821	0.540016	2.08356	-0.259179	0.795497	NA1
AT1G15840	1.83392	-0.864198	3.07625	0.280926	0.778767	NA1
AT1G15850	0	NA1	NA1	NA1	NA1	NA1
AT1G15860	192.95	-0.138234	0.34566	0.399913	0.689221	0.999918
AT1G15870	24.2816	0.182102	0.753162	-0.241783	0.808948	0.999918
AT1G15880	231.754	-0.167479	0.289735	0.578042	0.563236	0.999918
AT1G15885	20.2143	0.72458	0.855872	-0.846598	0.397219	0.999918
AT1G15890	1.76542	1.53234	3.13404	-0.488935	0.624888	NA1
AT1G15900	1.99758	4.40589	3.31483	-1.32914	0.183801	NA1
AT1G15910	282.86	0.784367	0.274338	-2.85913	0.00424809	0.157924
AT1G15920	139.127	0.225844	0.354862	-0.636426	0.524499	0.999918
AT1G15930	2735.27	-0.0580152	0.200846	0.288854	0.772693	0.999918
AT1G15940	460.764	0.219166	0.237366	-0.923327	0.355837	0.999918
AT1G15950	782.417	-0.3749	0.236439	1.58561	0.112828	0.911294
AT1G15960	25.9209	-0.0565482	0.742988	0.0761092	0.939332	0.999918
AT1G15970	159.842	0.0628826	0.340352	-0.184757	0.853419	0.999918
AT1G15980	20.179	-0.358265	0.84725	0.422856	0.6724	0.999918
AT1G15990	0.723888	2.99452	4.85947	-0.616224	0.537747	NA1
AT1G16000	127.76	-0.571238	0.377321	1.51393	0.130043	0.957916
AT1G16010	402.214	0.135426	0.248341	-0.545324	0.58553	0.999918
AT1G16020	127.555	-0.326344	0.362651	0.899885	0.368182	0.999918
AT1G16022	0	NA1	NA1	NA1	NA1	NA1
AT1G16025	0	NA1	NA1	NA1	NA1	NA1
AT1G16030	95.7818	0.0152042	0.453624	-0.0335173	0.973262	0.999918
AT1G16040	170.32	0.0312412	0.343487	-0.0909532	0.92753	0.999918
AT1G16060	79.8954	0.073692	0.455708	-0.161709	0.871535	0.999918
AT1G16070	7.57066	0.957222	1.36177	-0.702927	0.482101	0.999918
AT1G16080	153.263	0.0249509	0.368212	-0.0677624	0.945975	0.999918
AT1G16090	6.13988	0.245497	1.53208	-0.160238	0.872694	0.999918
AT1G16110	1.0278	3.46268	3.8375	-0.902328	0.366883	NA1
AT1G16120	1.09956	0.531874	3.76938	-0.141104	0.887788	NA1
AT1G16130	6.44535	1.26845	1.45708	-0.870548	0.384001	0.999918
AT1G16150	3.68802	0.603179	1.84019	-0.327781	0.743077	0.999918
AT1G16160	0.361944	2.01758	4.93004	-0.409242	0.682362	NA1
AT1G16170	107.707	0.212787	0.416335	-0.511097	0.609283	0.999918
AT1G16180	1700.39	-0.147365	0.185627	0.793877	0.427267	0.999918
AT1G16190	217.18	-0.176561	0.303931	0.580924	0.561292	0.999918
AT1G16210	602.632	0.00343964	0.227718	-0.0151048	0.987949	0.999918
AT1G16220	53.6368	-0.289196	0.541438	0.534125	0.593255	0.999918
AT1G16225	0	NA1	NA1	NA1	NA1	NA1
AT1G16230	0	NA1	NA1	NA1	NA1	NA1
AT1G16240	377.304	0.0492953	0.261881	-0.188236	0.850692	0.999918
AT1G16250	108.963	0.324538	0.387765	-0.836945	0.402624	0.999918
AT1G16260	2.39375	1.71581	2.75732	-0.622273	0.533762	NA1
AT1G16270	58.9358	0.0284061	0.509602	-0.0557416	0.955548	0.999918
AT1G16280	107.897	0.142149	0.389043	-0.365382	0.714826	0.999918
AT1G16290	40.2097	0.669667	0.630774	-1.06166	0.288391	0.999918
AT1G16300	103.098	0.0548836	0.408077	-0.134493	0.893013	0.999918
AT1G16310	5.55899	5.90941	2.11673	-2.79176	0.00524218	0.180784
AT1G16320	58.8625	-0.539166	0.544163	0.990818	0.321774	0.999918
AT1G16330	16.4626	1.42565	0.943558	-1.51093	0.130806	0.959833
AT1G16340	193.51	-0.564097	0.316332	1.78324	0.0745469	0.787142
AT1G16350	805.456	-0.220751	0.210834	1.04703	0.295084	0.999918
AT1G16360	1.45144	-4.00977	3.33601	1.20197	0.229377	NA1
AT1G16370	1.5913	-0.228181	3.17545	0.071858	0.942715	NA1
AT1G16380	0	NA1	NA1	NA1	NA1	NA1
AT1G16390	2909.3	-0.682855	0.188489	3.62278	0.000291455	0.0217123
AT1G16400	2.24868	1.51959	2.86522	-0.530358	0.595864	NA1
AT1G16410	0	NA1	NA1	NA1	NA1	NA1
AT1G16420	0.542916	2.58761	4.8834	-0.529878	0.596196	NA1
AT1G16430	100.168	-0.531754	0.458214	1.16049	0.245849	0.999918
AT1G16440	0.361944	2.01758	4.93004	-0.409242	0.682362	NA1
AT1G16445	11.7847	0.629418	1.06923	-0.588664	0.556087	0.999918
AT1G16460	567.678	0.244147	0.225609	-1.08217	0.279178	0.999918
AT1G16470	569.857	-0.287448	0.243152	1.18217	0.237137	0.999918
AT1G16480	27.6009	0.0412637	0.705546	-0.0584848	0.953362	0.999918
AT1G16490	12.0698	0.567143	1.13633	-0.499103	0.617707	0.999918
AT1G16500	234.593	0.361482	0.290142	-1.24588	0.212809	0.999918
AT1G16510	46.3356	0.949223	0.594848	-1.59574	0.110547	0.906769
AT1G16515	5.16521	-0.643623	1.65075	0.389897	0.696613	0.999918
AT1G16520	222.456	0.230485	0.294252	-0.783291	0.433456	0.999918
AT1G16530	0	NA1	NA1	NA1	NA1	NA1
AT1G16540	70.2536	-0.372036	0.474165	0.784613	0.43268	0.999918
AT1G16560	286.235	-0.0657777	0.281656	0.233539	0.815343	0.999918
AT1G16570	174.335	-0.0588892	0.318702	0.184778	0.853403	0.999918
AT1G16590	92.9974	-0.428857	0.415039	1.03329	0.301466	0.999918
AT1G16610	846.382	-0.130886	0.22662	0.577557	0.563563	0.999918
AT1G16630	80.667	1.36977	0.516214	-2.65349	0.00796649	0.24041
AT1G16640	4.06688	1.8503	2.00117	-0.924607	0.35517	0.999918
AT1G16650	51.9047	0.136176	0.528978	-0.257432	0.796846	0.999918
AT1G16670	66.8547	0.0026843	0.506198	-0.00530287	0.995769	0.999918
AT1G16680	150.287	0.0728909	0.356633	-0.204386	0.838052	0.999918
AT1G16690	70.6927	-0.385745	0.460211	0.838192	0.401923	0.999918
AT1G16700	681.149	-0.214077	0.214079	0.999989	0.317316	0.999918
AT1G16705	294.719	0.0740493	0.26794	-0.276365	0.782268	0.999918
AT1G16710	361.729	0.0718844	0.327946	-0.219196	0.826498	0.999918
AT1G16720	191.809	0.390365	0.313838	-1.24384	0.213557	0.999918
AT1G16730	3.04274	-1.58599	2.22525	0.712723	0.476017	NA1
AT1G16740	300.667	-0.363889	0.334648	1.08738	0.27687	0.999918
AT1G16750	358.308	-0.419746	0.258295	1.62506	0.10415	0.890689
AT1G16760	0.66586	2.81494	4.86923	-0.578108	0.563191	NA1
AT1G16770	1.53001	-1.57441	3.30281	0.476688	0.633584	NA1
AT1G16780	378.9	-0.412183	0.262465	1.57043	0.116315	0.920435
AT1G16790	106.213	-0.70475	0.39098	1.80252	0.0714634	0.766092
AT1G16800	118.989	0.442967	0.385517	-1.14902	0.250547	0.999918
AT1G16810	421.838	-0.0630464	0.276657	0.227887	0.819734	0.999918
AT1G16820	25.9742	-0.778782	0.741271	1.0506	0.29344	0.999918
AT1G16825	106.254	-0.694738	0.395857	1.75502	0.0792556	0.801423
AT1G16830	26.2024	-0.137774	0.76893	0.179176	0.857799	0.999918
AT1G16840	238.279	0.0298428	0.290181	-0.102842	0.918088	0.999918
AT1G16850	11.8101	0.305468	1.1355	-0.269015	0.787918	0.999918
AT1G16858	0	NA1	NA1	NA1	NA1	NA1
AT1G16860	0	NA1	NA1	NA1	NA1	NA1
AT1G16870	233.414	-0.0675906	0.288459	0.234316	0.81474	0.999918
AT1G16880	212.07	-0.0463854	0.301718	0.153738	0.877817	0.999918
AT1G16890	530.936	0.0153711	0.242579	-0.0633653	0.949476	0.999918
AT1G16900	410.65	-0.115088	0.257443	0.44704	0.654846	0.999918
AT1G16905	0	NA1	NA1	NA1	NA1	NA1
AT1G16910	1.09956	0.531874	3.76938	-0.141104	0.887788	NA1
AT1G16916	79.0289	-0.483641	0.461164	1.04874	0.294298	0.999918
AT1G16920	290.653	0.140059	0.279845	-0.500487	0.616732	0.999918
AT1G16930	38.4355	-0.719234	0.612398	1.17445	0.240213	0.999918
AT1G16940	0	NA1	NA1	NA1	NA1	NA1
AT1G16950	50.948	5.10761	0.817945	-6.24445	4.25304e-10	1.80244e-07
AT1G16960	20.434	1.31456	0.842109	-1.56103	0.118516	0.92524
AT1G16970	100.865	-0.164166	0.397601	0.412892	0.679686	0.999918
AT1G16980	27.1851	-0.469143	0.750273	0.625297	0.531776	0.999918
AT1G17000	0.97662	0.344415	3.91656	-0.0879382	0.929926	NA1
AT1G17010	0	NA1	NA1	NA1	NA1	NA1
AT1G17020	10.3776	1.8212	1.38845	-1.31168	0.189628	0.999918
AT1G17030	83.1995	-0.0845468	0.441799	0.191369	0.848236	0.999918
AT1G17040	89.5424	-0.519685	0.437629	1.1875	0.235029	0.999918
AT1G17050	57.3746	0.600045	0.514804	-1.16558	0.243785	0.999918
AT1G17060	38.7951	1.89743	0.68427	-2.77293	0.00555548	0.186858
AT1G17070	216.212	0.388893	0.322143	-1.20721	0.227353	0.999918
AT1G17080	392.888	-0.331421	0.253491	1.30743	0.191068	0.999918
AT1G17090	41.695	-0.132281	0.647335	0.204348	0.838082	0.999918
AT1G17100	354.864	-0.0424722	0.25856	0.164264	0.869523	0.999918
AT1G17110	235.683	-0.506092	0.324854	1.55791	0.119255	0.927533
AT1G17120	296.276	-0.157695	0.267789	0.588878	0.555943	0.999918
AT1G17130	250.394	0.00868462	0.281186	-0.0308856	0.975361	0.999918
AT1G17140	80.3525	0.658017	0.448023	-1.46871	0.141911	0.972947
AT1G17145	64.3925	-0.0822634	0.53023	0.155146	0.876706	0.999918
AT1G17147	0	NA1	NA1	NA1	NA1	NA1
AT1G17150	13.1818	-0.984153	1.02229	0.962691	0.335703	0.999918
AT1G17160	241.264	-0.168241	0.286728	0.586759	0.557365	0.999918
AT1G17170	19.543	0.335557	0.961535	-0.34898	0.727104	0.999918
AT1G17180	0	NA1	NA1	NA1	NA1	NA1
AT1G17190	183.836	-0.00650553	0.315739	0.0206042	0.983561	0.999918
AT1G17200	3648.35	-0.42541	0.175208	2.42803	0.015181	0.358314
AT1G17210	933.029	0.203352	0.216312	-0.940088	0.347172	0.999918
AT1G17220	448.059	0.591285	0.241775	-2.4456	0.0144612	0.346906
AT1G17230	47.2704	0.342523	0.559435	-0.612266	0.540362	0.999918
AT1G17235	2.3563	-0.611606	2.44556	0.250088	0.802519	NA1
AT1G17240	5.82904	1.44322	1.55077	-0.930647	0.352036	0.999918
AT1G17250	145.422	-0.231551	0.383021	0.604537	0.545487	0.999918
AT1G17260	1755.97	-0.156384	0.202948	0.770564	0.440966	0.999918
AT1G17270	40.8267	0.246023	0.591353	-0.416033	0.677386	0.999918
AT1G17280	214.067	0.093489	0.300871	-0.310728	0.756008	0.999918
AT1G17285	0.292016	-1.63629	4.97328	0.329017	0.742143	NA1
AT1G17290	1019.78	-0.358639	0.201282	1.78178	0.0747856	0.787551
AT1G17300	0	NA1	NA1	NA1	NA1	NA1
AT1G17310	0	NA1	NA1	NA1	NA1	NA1
AT1G17330	119.527	-0.0418672	0.404939	0.103392	0.917652	0.999918
AT1G17340	35.5607	0.225135	0.63261	-0.355882	0.721929	0.999918
AT1G17345	0	NA1	NA1	NA1	NA1	NA1
AT1G17350	94.2466	-0.189521	0.408722	0.463691	0.642869	0.999918
AT1G17360	38.9772	0.250305	0.666748	-0.375412	0.707354	0.999918
AT1G17370	345.866	-0.0435908	0.265781	0.16401	0.869723	0.999918
AT1G17380	29.2963	-0.0367121	0.750291	0.0489305	0.960975	0.999918
AT1G17400	0.361944	2.01758	4.93004	-0.409242	0.682362	NA1
AT1G17410	36.2973	0.00286622	0.678443	-0.0042247	0.996629	0.999918
AT1G17420	609.709	-0.416768	0.266064	1.56642	0.11725	0.922472
AT1G17430	348.065	-0.488935	0.257853	1.89618	0.0579362	0.71746
AT1G17440	238.027	0.324258	0.293156	-1.1061	0.268685	0.999918
AT1G17450	239.484	0.0175708	0.314112	-0.0559379	0.955391	0.999918
AT1G17455	27.7943	-0.221186	0.718886	0.307679	0.758327	0.999918
AT1G17460	51.514	0.895464	0.579658	-1.54481	0.122391	0.937444
AT1G17470	405.898	0.158058	0.26467	-0.597192	0.550379	0.999918
AT1G17480	15.9572	0.907305	0.985151	-0.920981	0.35706	0.999918
AT1G17490	101.736	-0.0547626	0.407971	0.134232	0.893219	0.999918
AT1G17500	214.578	0.00164332	0.310227	-0.00529717	0.995773	0.999918
AT1G17510	213.15	0.0318041	0.308532	-0.103082	0.917898	0.999918
AT1G17520	97.6126	-0.104479	0.453919	0.230171	0.817959	0.999918
AT1G17530	473.84	-0.172948	0.236322	0.731833	0.46427	0.999918
AT1G17540	6.05983	-0.0931863	1.45909	0.0638661	0.949077	0.999918
AT1G17545	0	NA1	NA1	NA1	NA1	NA1
AT1G17550	242.941	0.41805	0.297787	-1.40386	0.160361	0.999918
AT1G17560	159.196	-0.390488	0.335997	1.16218	0.245163	0.999918
AT1G17580	140.037	0.576078	0.380653	-1.5134	0.130179	0.95805
AT1G17590	35.8112	0.803486	0.63295	-1.26943	0.204288	0.999918
AT1G17600	1.22935	-1.19725	3.5753	0.334867	0.737725	NA1
AT1G17610	0	NA1	NA1	NA1	NA1	NA1
AT1G17615	0	NA1	NA1	NA1	NA1	NA1
AT1G17620	1427.15	-0.50201	0.204036	2.4604	0.0138782	0.338454
AT1G17630	14.7982	1.00331	0.972503	-1.03168	0.302222	0.999918
AT1G17640	89.4348	0.320942	0.483357	-0.663986	0.506699	0.999918
AT1G17650	117.768	0.235963	0.391321	-0.602991	0.546515	0.999918
AT1G17665	24.7566	-0.210111	0.749986	0.280153	0.77936	0.999918
AT1G17680	163.562	0.540959	0.343502	-1.57483	0.115295	0.918456
AT1G17690	150.371	0.574082	0.33881	-1.69441	0.0901874	0.84769
AT1G17700	0	NA1	NA1	NA1	NA1	NA1
AT1G17710	0	NA1	NA1	NA1	NA1	NA1
AT1G17720	503.651	-0.0659133	0.231147	0.285158	0.775523	0.999918
AT1G17730	288.396	-0.212237	0.271674	0.78122	0.434673	0.999918
AT1G17744	1.05865	-1.30942	3.55383	0.368453	0.712536	NA1
AT1G17745	3465.35	-0.175608	0.221297	0.793539	0.427464	0.999918
AT1G17750	97.2489	-0.344672	0.401466	0.858532	0.390599	0.999918
AT1G17760	210.296	0.134095	0.308202	-0.435086	0.6635	0.999918
AT1G17770	39.2948	-0.705859	0.698834	1.01005	0.312471	0.999918
AT1G17780	14.715	-0.560228	1.00805	0.555752	0.578381	0.999918
AT1G17790	83.7094	-0.0452943	0.434685	0.1042	0.91701	0.999918
AT1G17800	46.2173	-0.652205	0.727012	0.897104	0.369663	0.999918
AT1G17810	1.33172	3.81964	3.84751	-0.992758	0.320828	NA1
AT1G17820	116.316	0.404429	0.378117	-1.06959	0.284805	0.999918
AT1G17830	17.1959	-0.510576	0.913156	0.559134	0.57607	0.999918
AT1G17840	3012.64	-0.231186	0.182466	1.26701	0.205152	0.999918
AT1G17850	43.1385	0.201467	0.57888	-0.34803	0.727818	0.999918
AT1G17860	64.3473	0.0747913	0.528979	-0.141388	0.887563	0.999918
AT1G17870	20.8242	-0.370529	0.810996	0.456881	0.647757	0.999918
AT1G17880	828.618	0.0408635	0.215249	-0.189843	0.849432	0.999918
AT1G17890	411.412	-0.300728	0.244183	1.23157	0.218109	0.999918
AT1G17910	0	NA1	NA1	NA1	NA1	NA1
AT1G17920	28.5638	0.415946	0.708534	-0.587051	0.557169	0.999918
AT1G17930	119.289	0.30437	0.379662	-0.801687	0.422734	0.999918
AT1G17940	227.368	-0.278923	0.324837	0.858654	0.390531	0.999918
AT1G17950	2.47598	-1.18044	2.69868	0.437413	0.661812	NA1
AT1G17960	21.0818	0.28242	0.823982	-0.34275	0.731787	0.999918
AT1G17970	31.7055	0.0533554	0.678113	-0.0786821	0.937285	0.999918
AT1G17980	247.773	0.00216366	0.289546	-0.00747259	0.994038	0.999918
AT1G17990	0	NA1	NA1	NA1	NA1	NA1
AT1G18000	0	NA1	NA1	NA1	NA1	NA1
AT1G18010	0	NA1	NA1	NA1	NA1	NA1
AT1G18020	0	NA1	NA1	NA1	NA1	NA1
AT1G18030	61.0686	-0.0174364	0.495945	0.0351578	0.971954	0.999918
AT1G18040	99.1912	-0.0739885	0.418674	0.176721	0.859727	0.999918
AT1G18050	0.361944	2.01758	4.93004	-0.409242	0.682362	NA1
AT1G18060	105.213	-0.253038	0.405443	0.624102	0.532561	0.999918
AT1G18070	1315.5	-0.252465	0.207735	1.21532	0.224243	0.999918
AT1G18080	6076.93	-0.0049944	0.199388	0.0250486	0.980016	0.999918
AT1G18090	24.6996	0.660636	0.747741	-0.883508	0.376962	0.999918
AT1G18100	0	NA1	NA1	NA1	NA1	NA1
AT1G18130	0	NA1	NA1	NA1	NA1	NA1
AT1G18140	3.26483	-2.8362	2.23039	1.27162	0.203509	NA1
AT1G18150	271.731	-0.534174	0.281468	1.89782	0.0577202	0.71746
AT1G18160	370.348	0.330722	0.249638	-1.32481	0.185236	0.999918
AT1G18170	15.3502	-0.430335	0.933877	0.460804	0.644939	0.999918
AT1G18180	210.009	-0.0139601	0.309298	0.0451346	0.964	0.999918
AT1G18190	187.984	0.145952	0.31148	-0.468577	0.639372	0.999918
AT1G18200	2.54251	-1.22772	2.37291	0.517391	0.604884	NA1
AT1G18210	823.437	-0.351811	0.226905	1.55048	0.121027	0.933326
AT1G18220	0	NA1	NA1	NA1	NA1	NA1
AT1G18250	166.222	-0.209239	0.369703	0.565964	0.571418	0.999918
AT1G18260	855.068	0.143112	0.21756	-0.657804	0.510664	0.999918
AT1G18265	3.66744	2.46787	2.11984	-1.16417	0.244353	0.999918
AT1G18270	452.089	0.149058	0.238067	-0.626119	0.531237	0.999918
AT1G18280	3.26116	0.36393	2.16042	-0.168453	0.866227	NA1
AT1G18290	0.584032	-2.67579	4.87952	0.548371	0.583437	NA1
AT1G18300	56.2389	-0.39632	0.512821	0.772824	0.439626	0.999918
AT1G18310	0	NA1	NA1	NA1	NA1	NA1
AT1G18320	8.32429	-2.5771	1.35359	1.90391	0.0569224	0.712782
AT1G18330	12.9816	0.265966	1.00879	-0.26365	0.79205	0.999918
AT1G18335	41.5692	0.0791145	0.608523	-0.130011	0.896558	0.999918
AT1G18340	80.7529	-0.498514	0.449888	1.10808	0.267825	0.999918
AT1G18350	204.704	0.549393	1.31203	-0.418736	0.675409	0.999918
AT1G18360	149.036	-0.196708	0.338552	0.581028	0.561222	0.999918
AT1G18370	74.0358	2.25938	0.52591	-4.29613	1.73807e-05	0.00222462
AT1G18390	5.06089	-0.818599	1.66348	0.492101	0.622648	0.999918
AT1G18400	0	NA1	NA1	NA1	NA1	NA1
AT1G18410	6.35025	-1.44422	1.60698	0.898718	0.368803	0.999918
AT1G18420	65.8867	0.0615952	0.530429	-0.116124	0.907555	0.999918
AT1G18440	34.9002	0.169159	0.646191	-0.261779	0.793491	0.999918
AT1G18450	454.931	0.152426	0.234612	-0.649693	0.51589	0.999918
AT1G18460	101.545	0.817271	0.397149	-2.05785	0.0396049	0.592396
AT1G18470	186.048	-0.0310474	0.325527	0.0953757	0.924016	0.999918
AT1G18480	169.131	0.175912	0.326431	-0.538896	0.589959	0.999918
AT1G18485	19.7058	0.288217	0.896423	-0.321519	0.747817	0.999918
AT1G18486	0	NA1	NA1	NA1	NA1	NA1
AT1G18490	106.081	-0.00362463	0.393148	0.00921952	0.992644	0.999918
AT1G18500	313.01	0.387201	0.261232	-1.48221	0.138284	0.968648
AT1G18510	0	NA1	NA1	NA1	NA1	NA1
AT1G18520	7.65571	3.71355	1.64884	-2.25221	0.024309	0.460374
AT1G18530	0.867409	-3.27723	4.53815	0.722151	0.470201	NA1
AT1G18540	2522.36	-0.00815961	0.177604	0.0459427	0.963356	0.999918
AT1G18550	136.906	-0.0144362	0.391049	0.0369166	0.970552	0.999918
AT1G18560	53.6136	-0.466426	0.566073	0.823967	0.409958	0.999918
AT1G18570	0	NA1	NA1	NA1	NA1	NA1
AT1G18580	253.659	-0.264437	0.284539	0.929354	0.352706	0.999918
AT1G18590	1.81338	-1.88244	2.78846	0.675083	0.499623	NA1
AT1G18600	182.08	-0.323278	0.319599	1.01151	0.311772	0.999918
AT1G18610	121.11	0.170461	0.379324	-0.449381	0.653157	0.999918
AT1G18620	318.625	-0.15316	0.264816	0.578364	0.563018	0.999918
AT1G18630	84.0582	-0.0115583	0.444748	0.0259885	0.979267	0.999918
AT1G18640	301.97	-0.285933	0.273603	1.04506	0.295993	0.999918
AT1G18650	363.173	-0.479773	0.256665	1.86926	0.0615873	0.724572
AT1G18660	222.116	-0.156821	0.309595	0.506537	0.61248	0.999918
AT1G18670	52.4944	-0.363939	0.525449	0.692626	0.488545	0.999918
AT1G18680	74.2605	0.060125	0.451564	-0.133148	0.894076	0.999918
AT1G18690	16.3771	1.95433	0.972753	-2.00907	0.0445297	0.630322
AT1G18700	259.319	0.117214	0.292657	-0.400517	0.688776	0.999918
AT1G18710	43.9792	-0.641088	0.620881	1.03255	0.301817	0.999918
AT1G18720	1226.86	-0.236163	0.210809	1.12027	0.262597	0.999918
AT1G18730	38.3641	0.707653	0.6187	-1.14377	0.252718	0.999918
AT1G18740	240.113	-0.281544	0.349967	0.804488	0.421115	0.999918
AT1G18750	13.7528	1.64412	1.0588	-1.55281	0.120469	0.932031
AT1G18760	6.1574	-1.87931	1.52076	1.23577	0.216542	0.999918
AT1G18770	2.40748	0.458694	2.23292	-0.205424	0.837241	NA1
AT1G18773	2.65655	4.85849	2.68988	-1.80621	0.0708852	NA1
AT1G18780	0	NA1	NA1	NA1	NA1	NA1
AT1G18790	0	NA1	NA1	NA1	NA1	NA1
AT1G18800	437.128	-0.0476335	0.241763	0.197026	0.843808	0.999918
AT1G18810	0	NA1	NA1	NA1	NA1	NA1
AT1G18830	3.27489	-0.44851	1.94932	0.230085	0.818026	NA1
AT1G18835	0	NA1	NA1	NA1	NA1	NA1
AT1G18840	454.423	-0.222606	0.254824	0.87357	0.382353	0.999918
AT1G18850	141.055	0.23453	0.352211	-0.665881	0.505487	0.999918
AT1G18860	0	NA1	NA1	NA1	NA1	NA1
AT1G18870	5.35422	3.14322	1.8731	-1.67809	0.0933302	0.859025
AT1G18871	0	NA1	NA1	NA1	NA1	NA1
AT1G18880	59.56	0.608399	0.497804	-1.22217	0.221645	0.999918
AT1G18890	209.964	0.203768	0.306591	-0.664624	0.506291	0.999918
AT1G18900	193.05	0.0955176	0.313027	-0.305142	0.760258	0.999918
AT1G18910	7.54006	-0.0680869	1.54752	0.0439975	0.964906	0.999918
AT1G18940	3.36353	2.32805	2.18021	-1.06781	0.285606	NA1
AT1G18950	229.328	0.291793	0.305367	-0.955548	0.339301	0.999918
AT1G18960	0	NA1	NA1	NA1	NA1	NA1
AT1G18970	0.584032	-2.67579	4.87952	0.548371	0.583437	NA1
AT1G18980	0.361944	2.01758	4.93004	-0.409242	0.682362	NA1
AT1G18990	7.31797	1.69123	1.6374	-1.03288	0.301662	0.999918
AT1G19000	132.679	0.758368	0.37702	-2.01148	0.0442749	0.629185
AT1G19010	45.4416	0.369192	0.567836	-0.650174	0.51558	0.999918
AT1G19020	1.22935	-1.19725	3.5753	0.334867	0.737725	NA1
AT1G19025	24.0169	0.533162	0.826161	-0.645349	0.518701	0.999918
AT1G19040	0	NA1	NA1	NA1	NA1	NA1
AT1G19050	25.4413	-0.648361	0.743463	0.872083	0.383163	0.999918
AT1G19060	0.361944	2.01758	4.93004	-0.409242	0.682362	NA1
AT1G19070	0.867409	-3.27723	4.53815	0.722151	0.470201	NA1
AT1G19080	34.0505	1.18198	0.658287	-1.79554	0.0725673	0.773395
AT1G19086	0	NA1	NA1	NA1	NA1	NA1
AT1G19090	0.795648	-0.225336	4.28617	0.0525729	0.958072	NA1
AT1G19100	178.141	0.318414	0.318738	-0.998983	0.317803	0.999918
AT1G19110	444.967	0.394025	0.245135	-1.60738	0.107972	0.900088
AT1G19115	0	NA1	NA1	NA1	NA1	NA1
AT1G19120	305.462	-0.0753958	0.277778	0.271424	0.786065	0.999918
AT1G19130	304.075	-0.0368379	0.291652	0.126308	0.899488	0.999918
AT1G19140	292.961	-0.0259709	0.283517	0.0916027	0.927014	0.999918
AT1G19150	54.6319	0.181473	0.555513	-0.326676	0.743913	0.999918
AT1G19160	41.2204	-0.796972	0.590005	1.35079	0.176763	0.999918
AT1G19170	186.436	0.333216	0.31707	-1.05092	0.293295	0.999918
AT1G19180	325.422	-0.415028	0.278645	1.48945	0.136369	0.96558
AT1G19190	687.044	-0.415885	0.272012	1.52892	0.126284	0.947668
AT1G19200	6.99674	3.54298	1.76196	-2.01081	0.0443452	0.629246
AT1G19210	4.35066	-0.930203	1.88586	0.493251	0.621835	0.999918
AT1G19220	33.576	-0.458923	0.673905	0.680991	0.495877	0.999918
AT1G19230	16.977	-0.267459	0.949243	0.281761	0.778127	0.999918
AT1G19240	102.428	-0.539176	0.394836	1.36557	0.172074	0.999918
AT1G19250	0	NA1	NA1	NA1	NA1	NA1
AT1G19260	0	NA1	NA1	NA1	NA1	NA1
AT1G19270	101.204	0.0204089	0.437364	-0.0466634	0.962782	0.999918
AT1G19290	65.5601	0.207108	0.505136	-0.410004	0.681803	0.999918
AT1G19300	68.4614	0.0310435	0.53894	-0.057601	0.954066	0.999918
AT1G19310	182.824	0.0257683	0.319513	-0.0806487	0.935721	0.999918
AT1G19320	37.2965	-0.364189	0.762056	0.477903	0.632719	0.999918
AT1G19330	385.05	0.880521	0.246897	-3.56634	0.000361995	0.0252419
AT1G19340	39.5213	0.453447	0.6828	-0.664099	0.506627	0.999918
AT1G19350	261.311	0.867014	0.304139	-2.85072	0.00436205	0.160596
AT1G19360	414.037	-0.19061	0.258193	0.738247	0.460364	0.999918
AT1G19370	215.172	-0.208441	0.312852	0.666261	0.505244	0.999918
AT1G19380	49.1808	0.400244	0.542789	-0.737384	0.460889	0.999918
AT1G19390	0	NA1	NA1	NA1	NA1	NA1
AT1G19394	4.06047	-2.08477	1.9643	1.06133	0.28854	0.999918
AT1G19396	5.90406	1.22471	1.67123	-0.732822	0.463667	0.999918
AT1G19397	10.2579	1.1158	1.20621	-0.925045	0.354942	0.999918
AT1G19400	219.266	0.229615	0.298497	-0.769237	0.441753	0.999918
AT1G19410	7.29417	1.11017	1.59127	-0.697663	0.485388	0.999918
AT1G19430	380.527	-0.147325	0.267877	0.549973	0.582338	0.999918
AT1G19440	492.202	-0.199118	0.234223	0.850123	0.395257	0.999918
AT1G19450	547.068	0.592067	0.243124	-2.43525	0.0148817	0.354318
AT1G19460	7.9016	3.75039	1.66139	-2.25738	0.0239845	0.457867
AT1G19470	0.66586	2.81494	4.86923	-0.578108	0.563191	NA1
AT1G19480	157.131	-0.448924	0.341542	1.3144	0.18871	0.999918
AT1G19485	94.3441	-0.15891	0.408539	0.388972	0.697297	0.999918
AT1G19490	34.3726	-0.151626	0.659731	0.229831	0.818223	0.999918
AT1G19500	6.89485	-1.99266	1.47889	1.3474	0.177851	0.999918
AT1G19510	0	NA1	NA1	NA1	NA1	NA1
AT1G19520	394.298	-0.0965388	0.266392	0.362394	0.717058	0.999918
AT1G19530	6.65753	0.119291	1.66511	-0.0716412	0.942887	0.999918
AT1G19540	9.91694	0.152994	1.20198	-0.127284	0.898716	0.999918
AT1G19550	3.89841	-2.18795	1.9164	1.1417	0.253579	0.999918
AT1G19570	6460.31	-0.555929	0.19028	2.92164	0.00348191	0.136352
AT1G19580	424.069	0.0884854	0.241363	-0.366607	0.713912	0.999918
AT1G19600	288.78	0.175928	0.269444	-0.652931	0.513801	0.999918
AT1G19610	0	NA1	NA1	NA1	NA1	NA1
AT1G19620	0.66586	2.81494	4.86923	-0.578108	0.563191	NA1
AT1G19630	27.3708	-0.939497	0.807198	1.1639	0.244465	0.999918
AT1G19640	42.8743	-0.331376	0.617779	0.536399	0.591683	0.999918
AT1G19650	52.9921	-0.158455	0.567667	0.279134	0.780142	0.999918
AT1G19660	410.213	0.607402	0.260214	-2.33424	0.0195833	0.416359
AT1G19670	225.902	-0.25382	0.365327	0.694775	0.487196	0.999918
AT1G19680	191.275	0.0490216	0.315784	-0.155238	0.876634	0.999918
AT1G19690	53.6091	-0.0581072	0.521397	0.111445	0.911263	0.999918
AT1G19700	296.517	-0.0674738	0.269083	0.250755	0.802004	0.999918
AT1G19710	183.169	-0.0828904	0.3155	0.262728	0.792761	0.999918
AT1G19715	45.2635	0.830442	0.603633	-1.37574	0.168903	0.999918
AT1G19720	72.5451	0.542023	0.490628	-1.10475	0.269267	0.999918
AT1G19730	180.325	-0.288169	0.331803	0.868495	0.385123	0.999918
AT1G19740	272.942	0.219679	0.287478	-0.764157	0.444773	0.999918
AT1G19750	8.16319	0.59536	1.2648	-0.470714	0.637845	0.999918
AT1G19770	355.036	0.051924	0.253944	-0.20447	0.837986	0.999918
AT1G19780	0.292016	-1.63629	4.97328	0.329017	0.742143	NA1
AT1G19790	0.361944	2.01758	4.93004	-0.409242	0.682362	NA1
AT1G19800	278.101	-0.136987	0.300826	0.455369	0.648844	0.999918
AT1G19830	254.511	-0.427291	0.319036	1.33932	0.180467	0.999918
AT1G19835	493.166	-0.185512	0.307708	0.602884	0.546586	0.999918
AT1G19840	32.8533	-0.603003	0.678394	0.888867	0.374074	0.999918
AT1G19850	842.44	0.438368	0.221623	-1.97799	0.0479294	0.654408
AT1G19860	107.001	-0.0749199	0.385891	0.194148	0.84606	0.999918
[truncated: 25,208 more rows]

## Sheet: Col-0 vs pPHE1ARF22Line2
DataSet3.D: DESeq2 analysis of 4 DAP seed transcriptomes comparing Col-0 x Col-0 to pPHE1::ARF22-Line2
Id	baseMean	log2FoldChange	lfcSE	stat	pvalue	padj
AT1G01010	22.7658	0.298351	0.75669	-0.394284	0.693371	0.999953
AT1G01020	5.07988	-0.0768436	1.80269	0.0426272	0.965999	0.999953
AT1G01030	0	NA1	NA1	NA1	NA1	NA1
AT1G01040	293.41	-0.142033	0.289234	0.491066	0.62338	0.999953
AT1G01050	368.195	0.208291	0.239297	-0.870428	0.384067	0.999953
AT1G01060	33.4253	1.34001	0.638571	-2.09845	0.0358651	0.469346
AT1G01070	0.978648	3.484	4.13759	-0.842036	0.399768	NA1
AT1G01073	0	NA1	NA1	NA1	NA1	NA1
AT1G01080	115.493	0.11771	0.362722	-0.324518	0.745546	0.999953
AT1G01090	1525.72	0.267426	0.154629	-1.72947	0.0837243	0.697581
AT1G01100	3433.34	-0.25296	0.182336	1.38733	0.165342	0.903155
AT1G01110	10.8837	0.116692	1.24761	-0.0935326	0.92548	0.999953
AT1G01115	0	NA1	NA1	NA1	NA1	NA1
AT1G01120	734.111	0.0369869	0.214677	-0.172291	0.863209	0.999953
AT1G01130	33.378	0.624143	0.643126	-0.970484	0.331805	0.999953
AT1G01140	80.313	0.901999	0.470003	-1.91913	0.0549675	0.578796
AT1G01150	0.489324	2.48608	4.89816	-0.507553	0.611767	NA1
AT1G01160	329.213	0.116813	0.253221	-0.46131	0.644576	0.999953
AT1G01170	54.1908	0.531616	0.506264	-1.05008	0.293684	0.999953
AT1G01180	25.2419	0.786869	0.782146	-1.00604	0.314397	0.999953
AT1G01190	0	NA1	NA1	NA1	NA1	NA1
AT1G01200	4.29307	0.480621	1.69058	-0.284295	0.776185	0.999953
AT1G01210	100.832	-0.446825	0.372994	1.19794	0.230939	0.974971
AT1G01220	132.722	-0.256282	0.329212	0.778472	0.436291	0.999953
AT1G01225	43.4205	0.954783	0.552555	-1.72794	0.0839985	0.698645
AT1G01230	261.631	0.0313378	0.24934	-0.125683	0.899983	0.999953
AT1G01240	70.5226	1.56954	0.444135	-3.53393	0.000409426	0.0197768
AT1G01250	53.9331	-0.880335	0.504359	1.74545	0.0809061	0.686129
AT1G01260	155.9	-0.14671	0.31498	0.465777	0.641375	0.999953
AT1G01280	0	NA1	NA1	NA1	NA1	NA1
AT1G01290	102.892	0.107684	0.393745	-0.273486	0.78448	0.999953
AT1G01300	1503.09	-0.3181	0.160195	1.98571	0.0470654	0.535804
AT1G01305	0	NA1	NA1	NA1	NA1	NA1
AT1G01310	21.3863	-0.534612	0.902109	0.592625	0.553432	0.999953
AT1G01320	306.174	0.135913	0.238773	-0.569214	0.569211	0.999953
AT1G01340	10.1958	-0.392319	1.08413	0.361875	0.717446	0.999953
AT1G01350	137.139	-0.218305	0.324958	0.671795	0.501714	0.999953
AT1G01355	3.37369	-2.53517	2.12109	1.19522	0.232001	0.974971
AT1G01360	103.356	0.65019	0.37389	-1.73899	0.0820372	0.691068
AT1G01370	77.3794	-0.174966	0.431633	0.405359	0.685214	0.999953
AT1G01380	1.64873	4.22495	3.39158	-1.24572	0.212868	NA1
AT1G01390	0	NA1	NA1	NA1	NA1	NA1
AT1G01400	0	NA1	NA1	NA1	NA1	NA1
AT1G01410	0	NA1	NA1	NA1	NA1	NA1
AT1G01420	24.256	-0.66132	0.746131	0.886333	0.375438	0.999953
AT1G01430	648.753	-0.359048	0.193066	1.85972	0.0629256	0.617603
AT1G01440	85.4054	-0.339288	0.398815	0.850741	0.394913	0.999953
AT1G01450	22.5154	-0.100643	0.738896	0.136207	0.891658	0.999953
AT1G01453	0	NA1	NA1	NA1	NA1	NA1
AT1G01460	2.93594	5.06831	2.78644	-1.81892	0.068924	NA1
AT1G01470	62.0207	-0.0283105	0.468989	0.0603649	0.951865	0.999953
AT1G01471	0	NA1	NA1	NA1	NA1	NA1
AT1G01480	25.4538	-0.115406	0.696334	0.165733	0.868367	0.999953
AT1G01490	21.378	-0.00910407	0.810813	0.0112283	0.991041	0.999953
AT1G01500	209.49	-0.25981	0.277683	0.935635	0.349461	0.999953
AT1G01510	430.132	-0.097259	0.217954	0.446235	0.655427	0.999953
AT1G01520	2.96355	-2.31425	2.21363	1.04546	0.295812	NA1
AT1G01530	26.0981	-0.425015	0.689754	0.616184	0.537773	0.999953
AT1G01540	202.687	-0.0525989	0.278573	0.188815	0.850237	0.999953
AT1G01550	689.693	-0.0935339	0.189737	0.492966	0.622036	0.999953
AT1G01560	0	NA1	NA1	NA1	NA1	NA1
AT1G01570	41.4641	-0.552195	0.634967	0.869645	0.384495	0.999953
AT1G01580	0.820279	-3.11854	4.44253	0.701974	0.482695	NA1
AT1G01590	18.0908	0.206373	0.834436	-0.24732	0.80466	0.999953
AT1G01600	200.093	-0.216653	0.282083	0.768047	0.442459	0.999953
AT1G01610	1581.53	-0.348183	0.154927	2.24741	0.0246139	0.374043
AT1G01620	571.018	0.417714	0.20444	-2.04321	0.0410313	0.500881
AT1G01630	122.783	-0.109583	0.339257	0.323009	0.746688	0.999953
AT1G01640	17.5971	-0.226262	0.883889	0.255984	0.797963	0.999953
AT1G01650	512.567	-0.089058	0.20328	0.438104	0.661311	0.999953
AT1G01660	15.1952	0.27224	0.943408	-0.288571	0.77291	0.999953
AT1G01670	38.9561	-0.136578	0.573586	0.238113	0.811794	0.999953
AT1G01680	0	NA1	NA1	NA1	NA1	NA1
AT1G01690	35.0394	0.555858	0.601569	-0.924015	0.355479	0.999953
AT1G01695	2.48794	2.26431	2.36004	-0.959439	0.337337	NA1
AT1G01700	2.19014	-1.61729	2.74555	0.589059	0.555822	NA1
AT1G01710	424.769	0.0481177	0.211676	-0.227318	0.820176	0.999953
AT1G01720	435.908	-0.102216	0.235647	0.433766	0.664458	0.999953
AT1G01725	74.4503	0.561094	0.426506	-1.31556	0.188322	0.933778
AT1G01730	208.427	-0.000904279	0.283814	0.00318617	0.997458	0.999953
AT1G01740	26.1399	-0.167	0.769282	0.217085	0.828142	0.999953
AT1G01750	5.76882	-1.16483	1.45877	0.798502	0.424579	0.999953
AT1G01760	17.186	0.414074	0.840897	-0.492419	0.622423	0.999953
AT1G01770	77.473	0.439306	0.414318	-1.06031	0.289003	0.999953
AT1G01780	31.8033	-0.0862341	0.694777	0.124118	0.901222	0.999953
AT1G01790	163.989	0.221226	0.322584	-0.685793	0.492844	0.999953
AT1G01800	58.9475	-0.104729	0.473256	0.221295	0.824863	0.999953
AT1G01810	12.3384	-0.141894	0.998478	0.142111	0.886993	0.999953
AT1G01820	479.449	0.0466446	0.208854	-0.223336	0.823274	0.999953
AT1G01830	630.256	0.0855579	0.235955	-0.362602	0.716902	0.999953
AT1G01840	23.7915	-0.137118	0.724612	0.189229	0.849913	0.999953
AT1G01860	20.9085	0.277098	0.827533	-0.334848	0.737739	0.999953
AT1G01880	31.408	-0.0771143	0.628733	0.12265	0.902384	0.999953
AT1G01900	54.339	2.56955	0.527446	-4.87168	1.10655e-06	0.000140753
AT1G01910	413.87	0.0696208	0.22383	-0.311043	0.755768	0.999953
AT1G01920	142.454	-0.175974	0.344149	0.511329	0.609121	0.999953
AT1G01930	88.463	0.583623	0.406802	-1.43466	0.151384	0.874891
AT1G01940	106.197	0.183776	0.370234	-0.496379	0.619627	0.999953
AT1G01950	171.12	0.366676	0.323833	-1.1323	0.257509	0.993868
AT1G01960	988.659	-0.116512	0.191215	0.609322	0.542311	0.999953
AT1G01970	102.841	0.248439	0.397786	-0.624555	0.532263	0.999953
AT1G01980	36.0493	-0.479788	0.651601	0.736322	0.461535	0.999953
AT1G01990	217.748	-0.0250361	0.273396	0.0915746	0.927036	0.999953
AT1G02000	146.232	-0.0436809	0.312787	0.139651	0.888936	0.999953
AT1G02010	24.2117	-1.30166	0.729946	1.78322	0.0745503	0.663751
AT1G02020	138.981	0.0403371	0.331268	-0.121766	0.903085	0.999953
AT1G02030	0.489324	2.48608	4.89816	-0.507553	0.611767	NA1
AT1G02040	0	NA1	NA1	NA1	NA1	NA1
AT1G02050	64.5811	0.771708	0.478841	-1.61162	0.107045	0.774523
AT1G02060	35.4425	0.72723	0.605368	-1.2013	0.229634	0.974971
AT1G02065	62.5023	0.855135	0.488349	-1.75108	0.079933	0.682376
AT1G02070	41.4017	0.650084	0.555235	-1.17083	0.241669	0.977951
AT1G02074	0.489324	2.48608	4.89816	-0.507553	0.611767	NA1
AT1G02080	950.175	0.176574	0.180267	-0.979516	0.327325	0.999953
AT1G02090	505.12	-0.080428	0.209081	0.384673	0.70048	0.999953
AT1G02100	161.596	0.055276	0.299882	-0.184326	0.853758	0.999953
AT1G02110	299.233	0.820192	0.244463	-3.35508	0.000793429	0.0337507
AT1G02120	553.183	0.0828177	0.226787	-0.365178	0.714979	0.999953
AT1G02130	385.183	-0.136522	0.218571	0.62461	0.532227	0.999953
AT1G02140	1160.27	-0.27306	0.164601	1.65893	0.0971309	0.746679
AT1G02145	164.479	-0.340066	0.309325	1.09938	0.271603	0.999953
AT1G02150	331.956	0.229375	0.246656	-0.929938	0.352403	0.999953
AT1G02160	512.813	-0.000318125	0.19873	0.00160079	0.998723	0.999953
AT1G02170	386.398	0.00910369	0.223651	-0.040705	0.967531	0.999953
AT1G02180	144.12	-0.597729	0.327604	1.82455	0.0680694	0.636961
AT1G02190	328.924	-1.106	0.249228	4.4377	9.09263e-06	0.000880646
AT1G02205	526.471	0.00663339	0.217271	-0.0305305	0.975644	0.999953
AT1G02210	0	NA1	NA1	NA1	NA1	NA1
AT1G02220	0.978648	3.484	4.13759	-0.842036	0.399768	NA1
AT1G02230	0	NA1	NA1	NA1	NA1	NA1
AT1G02250	0	NA1	NA1	NA1	NA1	NA1
AT1G02260	257.066	0.0197315	0.26405	-0.0747264	0.940432	0.999953
AT1G02270	169.538	-0.343635	0.298	1.15314	0.248853	0.988779
AT1G02280	266.922	0.110063	0.256779	-0.42863	0.668193	0.999953
AT1G02290	49.522	0.755576	0.513096	-1.47258	0.140864	0.855842
AT1G02300	143.713	-0.308603	0.350802	0.879706	0.379018	0.999953
AT1G02305	1352.35	0.00183419	0.165274	-0.0110979	0.991145	0.999953
AT1G02310	2.81179	5.00232	2.52445	-1.98155	0.0475298	NA1
AT1G02320	0	NA1	NA1	NA1	NA1	NA1
AT1G02330	206.865	-0.0514838	0.291038	0.176897	0.859589	0.999953
AT1G02335	14.1446	0.900761	0.964886	-0.933542	0.35054	0.999953
AT1G02340	11.9084	0.0864241	1.01821	-0.0848783	0.932358	0.999953
AT1G02350	19.5964	-0.870878	0.805499	1.08117	0.279623	0.999953
AT1G02360	0	NA1	NA1	NA1	NA1	NA1
AT1G02370	75.5203	-0.108781	0.45624	0.238429	0.811548	0.999953
AT1G02380	14.9211	1.43251	0.951944	-1.50483	0.132368	0.841628
AT1G02390	1.0451	-0.140061	3.67946	0.0380658	0.969635	NA1
AT1G02391	0	NA1	NA1	NA1	NA1	NA1
AT1G02400	5.80645	1.67303	1.46546	-1.14164	0.253603	0.991318
AT1G02405	21.342	-1.69681	0.835855	2.03003	0.0423535	0.508662
AT1G02410	124.583	-0.0438242	0.375239	0.11679	0.907026	0.999953
AT1G02420	26.5702	-0.601104	0.726558	0.827332	0.408049	0.999953
AT1G02430	8.70045	0.886375	1.23436	-0.718086	0.472704	0.999953
AT1G02440	1.11156	-3.52826	3.9457	0.894204	0.371213	NA1
AT1G02450	3.43949	-1.33183	2.28858	0.581943	0.560605	0.999953
AT1G02460	19.7749	-0.811109	0.845739	0.959054	0.337532	0.999953
AT1G02470	0.820279	-3.11854	4.44253	0.701974	0.482695	NA1
AT1G02475	73.3597	0.172701	0.451224	-0.382739	0.701913	0.999953
AT1G02490	0	NA1	NA1	NA1	NA1	NA1
AT1G02500	2299.95	-0.0642709	0.159264	0.40355	0.686544	0.999953
AT1G02510	0	NA1	NA1	NA1	NA1	NA1
AT1G02520	104.606	-0.377825	0.424955	0.889093	0.373953	0.999953
AT1G02530	1919.53	0.117813	0.165068	-0.713725	0.475397	0.999953
AT1G02540	0	NA1	NA1	NA1	NA1	NA1
AT1G02550	0.41014	-2.1266	4.9089	0.433213	0.66486	NA1
AT1G02560	542.501	0.068808	0.208257	-0.330399	0.741099	0.999953
AT1G02570	0	NA1	NA1	NA1	NA1	NA1
AT1G02575	0.41014	-2.1266	4.9089	0.433213	0.66486	NA1
AT1G02580	35.1984	-1.05827	0.604847	1.74965	0.0801784	0.682949
AT1G02590	0	NA1	NA1	NA1	NA1	NA1
AT1G02610	13.9385	0.473887	0.980742	-0.483192	0.628959	0.999953
AT1G02620	1.91943	0.3803	2.84398	-0.133721	0.893623	NA1
AT1G02630	10.5241	-0.013049	1.22117	0.0106856	0.991474	0.999953
AT1G02640	240.776	-0.573145	0.279789	2.04849	0.0405121	0.497677
AT1G02650	6.08988	1.92368	1.58595	-1.21295	0.225149	0.970517
AT1G02660	104.835	-0.124569	0.374219	0.332877	0.739227	0.999953
AT1G02670	18.9763	0.114256	0.817578	-0.139749	0.888858	0.999953
AT1G02680	117.779	0.211923	0.350502	-0.604629	0.545426	0.999953
AT1G02690	232.008	0.0464167	0.269258	-0.172388	0.863133	0.999953
AT1G02700	4.71594	1.46061	1.82568	-0.800036	0.42369	0.999953
AT1G02710	3.81094	1.06563	1.75957	-0.60562	0.544767	0.999953
AT1G02720	213.097	-0.363	0.304569	1.19185	0.23332	0.974971
AT1G02730	230.81	2.65431	0.3366	-7.88564	3.12922e-15	2.21131e-12
AT1G02740	86.1159	-0.106677	0.400786	0.266169	0.790109	0.999953
AT1G02750	69.6199	0.388765	0.449696	-0.864508	0.387309	0.999953
AT1G02770	191.151	0.467048	0.287716	-1.6233	0.104526	0.768541
AT1G02780	5666.34	-0.0846065	0.137265	0.616371	0.53765	0.999953
AT1G02790	121.89	-0.420149	0.407071	1.03213	0.302012	0.999953
AT1G02800	180.448	0.514246	0.3746	-1.37279	0.169819	0.913674
AT1G02810	15.3616	3.0925	1.01593	-3.04401	0.00233448	0.0751128
AT1G02813	6.25921	-0.491131	1.45371	0.337846	0.735479	0.999953
AT1G02816	226.855	-0.164496	0.280495	0.586449	0.557574	0.999953
AT1G02820	10.6193	-0.488368	1.0817	0.451484	0.651641	0.999953
AT1G02830	0	NA1	NA1	NA1	NA1	NA1
AT1G02840	1218.66	0.210693	0.163792	-1.28635	0.198322	0.941759
AT1G02850	12.9668	4.12856	1.29609	-3.18539	0.00144561	0.0535576
AT1G02860	46.2005	1.00488	0.529171	-1.89897	0.0575691	0.58928
AT1G02870	110.069	-0.0394265	0.360154	0.109471	0.912829	0.999953
AT1G02880	41.4248	0.348298	0.590388	-0.589947	0.555226	0.999953
AT1G02890	577.491	0.326456	0.201256	-1.62209	0.104784	0.769088
AT1G02900	5.89446	-2.28983	1.6755	1.36666	0.171733	0.914348
AT1G02910	124.238	0.235525	0.336117	-0.700725	0.483475	0.999953
AT1G02920	0.800443	-1.09813	4.17205	0.26321	0.792389	NA1
AT1G02930	7250.75	-0.317677	0.470956	0.674536	0.499971	0.999953
AT1G02940	409.523	-0.364704	0.300732	1.21272	0.225237	0.970517
AT1G02950	4.93091	3.35382	1.87752	-1.7863	0.0740509	0.662382
AT1G02960	87.5559	-0.505155	0.399204	1.26541	0.205725	0.950737
AT1G02965	0	NA1	NA1	NA1	NA1	NA1
AT1G02970	51.2256	-0.359908	0.549078	0.655476	0.512161	0.999953
AT1G02980	127.689	-0.816984	0.352583	2.31714	0.0204963	0.336497
AT1G02990	86.5199	0.396975	0.39313	-1.00978	0.3126	0.999953
AT1G03000	220.82	-0.106545	0.286251	0.372209	0.709737	0.999953
AT1G03010	26.2779	0.369558	0.730302	-0.506035	0.612832	0.999953
AT1G03020	0	NA1	NA1	NA1	NA1	NA1
AT1G03022	0	NA1	NA1	NA1	NA1	NA1
AT1G03030	199.27	-0.0329608	0.279021	0.11813	0.905965	0.999953
AT1G03040	816.034	-0.03951	0.18479	0.21381	0.830695	0.999953
AT1G03050	8.71988	-0.16518	1.17439	0.140651	0.888145	0.999953
AT1G03055	19.9741	-0.81793	0.792937	1.03152	0.302297	0.999953
AT1G03060	516.488	0.185497	0.207452	-0.894166	0.371233	0.999953
AT1G03070	39.8073	-0.106965	0.630285	0.169709	0.865239	0.999953
AT1G03080	264.839	0.335318	0.295126	-1.13618	0.25588	0.992516
AT1G03090	196.368	0.399171	0.291644	-1.36869	0.171096	0.913991
AT1G03100	19.1149	0.475988	0.798597	-0.596031	0.551155	0.999953
AT1G03103	0	NA1	NA1	NA1	NA1	NA1
AT1G03106	8.91875	0.122476	1.1498	-0.106519	0.91517	0.999953
AT1G03110	103.907	0.104732	0.372216	-0.281374	0.778423	0.999953
AT1G03120	7.2853	-0.174516	1.28148	0.136184	0.891676	0.999953
AT1G03130	352.537	-0.365995	0.231595	1.58032	0.114034	0.795747
AT1G03140	418.653	0.172408	0.219319	-0.786102	0.431808	0.999953
AT1G03150	128.871	-0.0748848	0.336961	0.222236	0.824131	0.999953
AT1G03160	97.1009	-0.256352	0.37332	0.686681	0.492284	0.999953
AT1G03170	209.049	0.307466	0.330999	-0.928903	0.35294	0.999953
AT1G03180	10.3732	-0.0630793	1.0938	0.0576698	0.954012	0.999953
AT1G03190	123.492	-0.03008	0.348775	0.0862449	0.931272	0.999953
AT1G03200	1.58848	4.17414	3.10767	-1.34317	0.179216	NA1
AT1G03210	71.8509	1.04954	0.455815	-2.30256	0.0213038	0.343598
AT1G03220	60.2151	0.207094	0.488204	-0.424197	0.671422	0.999953
AT1G03230	14.1541	-0.295077	0.958408	0.307882	0.758172	0.999953
AT1G03240	0	NA1	NA1	NA1	NA1	NA1
AT1G03250	192.525	-0.0486171	0.289061	0.16819	0.866434	0.999953
AT1G03260	121.471	0.203017	0.345481	-0.587636	0.556776	0.999953
AT1G03270	52.1249	0.244674	0.497575	-0.491734	0.622908	0.999953
AT1G03280	219.426	0.017059	0.290586	-0.0587056	0.953187	0.999953
AT1G03290	363.933	-0.160807	0.252098	0.637877	0.523554	0.999953
AT1G03300	110.626	0.0850149	0.36034	-0.23593	0.813487	0.999953
AT1G03310	363.49	-0.186898	0.229532	0.814257	0.415498	0.999953
AT1G03320	0.41014	-2.1266	4.9089	0.433213	0.66486	NA1
AT1G03330	263.33	-0.298634	0.248974	1.19946	0.23035	0.974971
AT1G03340	3.9107	-1.38816	1.96506	0.706419	0.479928	0.999953
AT1G03350	467.055	-0.203766	0.204425	0.996778	0.318872	0.999953
AT1G03360	108.707	0.163049	0.376789	-0.432732	0.665209	0.999953
AT1G03365	125.994	-0.445796	0.395166	1.12812	0.259268	0.994571
AT1G03370	128.889	0.387718	0.3314	-1.16994	0.242025	0.978564
AT1G03380	187.239	0.382732	0.290756	-1.31634	0.188061	0.933425
AT1G03390	0.899463	0.233162	3.90225	-0.0597507	0.952354	NA1
AT1G03400	14.6793	1.17057	0.956012	-1.22443	0.22079	0.966763
AT1G03410	398.084	-0.229719	0.21533	1.06682	0.286051	0.999953
AT1G03430	64.7448	1.14516	0.461722	-2.48019	0.0131313	0.254103
AT1G03440	87.2182	2.08523	0.423744	-4.92097	8.61144e-07	0.000115234
AT1G03445	87.3791	-0.902234	0.413697	2.18091	0.0291903	0.416256
AT1G03457	22.4991	1.61887	0.797433	-2.0301	0.0423463	0.508662
AT1G03470	52.2084	3.36936	0.594022	-5.67211	1.41049e-08	2.83286e-06
AT1G03475	577.446	-0.144749	0.195172	0.741649	0.4583	0.999953
AT1G03490	0	NA1	NA1	NA1	NA1	NA1
AT1G03495	30.6714	-0.0419613	0.646335	0.0649218	0.948236	0.999953
AT1G03510	19.398	-0.0638093	0.798903	0.0798711	0.93634	0.999953
AT1G03520	66.876	0.00368171	0.448757	-0.00820424	0.993454	0.999953
AT1G03530	166.237	-0.132808	0.305392	0.434877	0.663652	0.999953
AT1G03540	11.1779	0.846486	1.04354	-0.811165	0.417271	0.999953
AT1G03550	36.3317	0.169155	0.589563	-0.286916	0.774177	0.999953
AT1G03560	89.2676	0.0876864	0.406108	-0.215919	0.829051	0.999953
AT1G03590	532.191	-0.106387	0.224924	0.47299	0.63622	0.999953
AT1G03600	338.148	0.216359	0.248325	-0.871277	0.383603	0.999953
AT1G03610	69.7691	-0.381304	0.454392	0.839151	0.401385	0.999953
AT1G03620	14.012	0.0566275	1.00819	-0.0561673	0.955209	0.999953
AT1G03630	134.357	0.208544	0.370009	-0.563617	0.573015	0.999953
AT1G03650	14.8327	0.206982	0.977019	-0.211851	0.832223	0.999953
AT1G03660	0	NA1	NA1	NA1	NA1	NA1
AT1G03670	0	NA1	NA1	NA1	NA1	NA1
AT1G03680	497.836	0.11118	0.205254	-0.541671	0.588045	0.999953
AT1G03687	96.6892	-0.00666086	0.441349	0.015092	0.987959	0.999953
AT1G03700	4.63023	-1.09615	1.78575	0.613829	0.539329	0.999953
AT1G03710	432.806	0.0159434	0.220825	-0.0721993	0.942443	0.999953
AT1G03720	3.71101	-2.69795	2.08854	1.29179	0.196431	0.939996
AT1G03730	218.418	0.171719	0.272136	-0.631004	0.528038	0.999953
AT1G03740	129.814	-0.280257	0.330432	0.848156	0.396351	0.999953
AT1G03750	58.3115	0.326623	0.488417	-0.668739	0.503662	0.999953
AT1G03760	85.2742	0.0532645	0.412438	-0.129145	0.897243	0.999953
AT1G03770	96.4314	-0.321571	0.382742	0.840177	0.400809	0.999953
AT1G03780	34.7751	1.18507	0.640633	-1.84985	0.0643353	0.62343
AT1G03790	0.615209	-2.70472	4.86832	0.555575	0.578501	NA1
AT1G03800	73.8974	-1.54643	0.479602	3.2244	0.00126238	0.0484631
AT1G03810	0	NA1	NA1	NA1	NA1	NA1
AT1G03820	4.85695	-0.0719738	1.56807	0.0458996	0.96339	0.999953
AT1G03830	141.014	0.235484	0.337748	-0.697217	0.485667	0.999953
AT1G03840	1.44904	1.28568	2.92686	-0.439269	0.660467	NA1
AT1G03850	17.9849	-0.102854	0.836825	0.12291	0.902178	0.999953
AT1G03860	448.318	-0.0503527	0.214424	0.234828	0.814342	0.999953
AT1G03870	59.0488	-0.922353	0.480256	1.92054	0.0547892	0.577537
AT1G03880	0	NA1	NA1	NA1	NA1	NA1
AT1G03890	0	NA1	NA1	NA1	NA1	NA1
AT1G03900	631.471	-0.0407102	0.190159	0.214086	0.83048	0.999953
AT1G03905	55.0187	-0.0872697	0.494799	0.176374	0.86	0.999953
AT1G03910	374.917	-0.220317	0.236783	0.93046	0.352133	0.999953
AT1G03920	18.4315	0.984948	0.838293	-1.17495	0.240017	0.976704
AT1G03930	104.744	0.417894	0.41259	-1.01285	0.31113	0.999953
AT1G03940	40.2563	0.070196	0.561418	-0.125033	0.900497	0.999953
AT1G03950	79.5199	-0.378054	0.413854	0.913497	0.360981	0.999953
AT1G03960	78.2511	0.293055	0.420309	-0.697237	0.485654	0.999953
AT1G03970	63.2182	-0.24456	0.472781	0.51728	0.604961	0.999953
AT1G03980	5.07875	-0.176034	1.79068	0.0983058	0.92169	0.999953
AT1G03982	0	NA1	NA1	NA1	NA1	NA1
AT1G03990	28.7003	-0.895106	0.666372	1.34325	0.179191	0.92318
AT1G04000	606.757	-0.451333	0.205053	2.20105	0.0277323	0.40148
AT1G04010	177.779	-0.498316	0.325347	1.53164	0.12561	0.827727
AT1G04020	130.334	-0.251346	0.330159	0.761286	0.446486	0.999953
AT1G04030	101.768	0.528113	0.373869	-1.41256	0.157785	0.887509
AT1G04040	25.8017	1.6575	0.855521	-1.93741	0.052695	0.565509
AT1G04050	84.2715	0.507604	0.439154	-1.15587	0.247735	0.988295
AT1G04070	343.931	-0.251871	0.240201	1.04859	0.294368	0.999953
AT1G04080	655.971	0.164961	0.188889	-0.873321	0.382488	0.999953
AT1G04090	15.3014	-0.611853	0.92	0.665058	0.506013	0.999953
AT1G04100	32.3328	-0.0418598	0.629424	0.0665049	0.946976	0.999953
AT1G04110	1.11156	-3.52826	3.9457	0.894204	0.371213	NA1
AT1G04120	907.067	0.0648024	0.183116	-0.353887	0.723424	0.999953
AT1G04130	106.174	0.14148	0.362508	-0.39028	0.696329	0.999953
AT1G04140	733.784	-0.043663	0.179649	0.243046	0.80797	0.999953
AT1G04150	20.1024	0.12322	0.893373	-0.137927	0.890298	0.999953
AT1G04160	77.0125	-0.31517	0.453882	0.694388	0.487439	0.999953
AT1G04170	813.613	-0.0917168	0.180672	0.507642	0.611705	0.999953
AT1G04171	0	NA1	NA1	NA1	NA1	NA1
AT1G04180	0.41014	-2.1266	4.9089	0.433213	0.66486	NA1
AT1G04190	185.748	0.114346	0.289689	-0.39472	0.693049	0.999953
AT1G04200	325.97	-0.127533	0.235132	0.542391	0.587549	0.999953
AT1G04210	258.454	0.260223	0.264992	-0.982005	0.326097	0.999953
AT1G04220	563.601	0.0100163	0.200102	-0.050056	0.960078	0.999953
AT1G04230	159.999	-0.189673	0.309083	0.613663	0.539438	0.999953
AT1G04240	9.5983	0.44258	1.12696	-0.392719	0.694527	0.999953
AT1G04250	88.1383	-0.113504	0.417315	0.271985	0.785633	0.999953
AT1G04260	376.49	-0.308871	0.234223	1.31871	0.187267	0.932914
AT1G04270	3612.31	-0.13041	0.153339	0.850466	0.395066	0.999953
AT1G04280	13.8695	0.832991	0.965463	-0.862788	0.388254	0.999953
AT1G04290	123.095	-0.0794505	0.338447	0.23475	0.814403	0.999953
AT1G04300	374.987	0.208296	0.230079	-0.905322	0.365295	0.999953
AT1G04310	225.954	0.162671	0.267465	-0.608194	0.543059	0.999953
AT1G04330	0.549577	2.63836	4.88692	-0.539883	0.589278	NA1
AT1G04340	224.817	-0.246787	0.301476	0.818598	0.413016	0.999953
AT1G04350	30.0132	0.122527	0.71721	-0.170838	0.864351	0.999953
AT1G04360	3.24144	-2.46308	2.13455	1.15391	0.248537	NA1
AT1G04370	0	NA1	NA1	NA1	NA1	NA1
AT1G04380	123.479	6.18319	0.638053	-9.69072	3.30194e-22	3.93756e-19
AT1G04390	77.7147	0.451775	0.42756	-1.05663	0.290678	0.999953
AT1G04400	350.132	0.346557	0.231022	-1.5001	0.133588	0.842427
AT1G04410	5954.03	-0.204923	0.147146	1.39265	0.163725	0.89999
AT1G04420	153.883	0.344635	0.329607	-1.04559	0.295748	0.999953
AT1G04430	458.147	-0.267549	0.211533	1.26481	0.20594	0.950737
AT1G04440	171.502	0.35819	0.294851	-1.21482	0.224434	0.969779
AT1G04445	111.638	-0.881409	0.364569	2.41767	0.0156202	0.283641
AT1G04450	0.41014	-2.1266	4.9089	0.433213	0.66486	NA1
AT1G04470	16.4653	-1.09623	1.02279	1.07181	0.283807	0.999953
AT1G04480	2011.61	-0.330203	0.14825	2.22734	0.0259245	0.387345
AT1G04490	0.794239	3.17406	4.10589	-0.77305	0.439493	NA1
AT1G04500	0.978648	3.484	4.13759	-0.842036	0.399768	NA1
AT1G04501	0	NA1	NA1	NA1	NA1	NA1
AT1G04510	390.918	0.184269	0.217527	-0.847107	0.396936	0.999953
AT1G04520	45.2574	2.03199	0.587549	-3.45842	0.000543357	0.0245669
AT1G04530	200.33	0.324291	0.287194	-1.12917	0.258826	0.994571
AT1G04540	34.8413	-0.532764	0.638626	0.834234	0.404149	0.999953
AT1G04550	186.58	0.0627221	0.312031	-0.201013	0.840689	0.999953
AT1G04555	60.4835	0.0292934	0.505445	-0.0579557	0.953784	0.999953
AT1G04560	1.17099	-3.61864	3.48133	1.03944	0.2986	NA1
AT1G04570	128.316	-0.270495	0.340933	0.793397	0.427546	0.999953
AT1G04580	321.997	0.691763	0.247698	-2.79276	0.00522598	0.134459
AT1G04590	188.712	-0.107348	0.301569	0.355966	0.721866	0.999953
AT1G04600	15.8476	-0.299512	0.918626	0.326044	0.744391	0.999953
AT1G04610	12.6034	0.0512735	1.17635	-0.043587	0.965234	0.999953
AT1G04620	92.6773	0.344122	0.384905	-0.894044	0.371298	0.999953
AT1G04625	0	NA1	NA1	NA1	NA1	NA1
AT1G04630	417.437	-0.0850823	0.211753	0.4018	0.687831	0.999953
AT1G04635	11.8889	-1.35887	1.1225	1.21058	0.226058	0.972691
AT1G04640	23.4234	-0.431052	0.749456	0.575153	0.565188	0.999953
AT1G04645	236.332	1.0171	0.29863	-3.40589	0.000659481	0.0285086
AT1G04650	31.4648	0.0189016	0.644708	-0.029318	0.976611	0.999953
AT1G04660	11.6671	3.49054	1.29748	-2.69025	0.0071398	0.162951
AT1G04670	0	NA1	NA1	NA1	NA1	NA1
AT1G04680	282.414	0.0613086	0.246216	-0.249003	0.803358	0.999953
AT1G04684	0	NA1	NA1	NA1	NA1	NA1
AT1G04690	1303.21	-0.304529	0.157692	1.93117	0.0534619	0.569993
AT1G04700	34.5357	-0.843694	0.60933	1.38463	0.166167	0.905692
AT1G04710	291.875	-0.374975	0.26404	1.42015	0.155565	0.88342
AT1G04730	64.8471	-0.60481	0.464627	1.30171	0.193015	0.939916
AT1G04750	791.651	-0.129817	0.177108	0.732985	0.463568	0.999953
AT1G04760	16.0323	1.53712	0.932553	-1.64829	0.0992928	0.752685
AT1G04770	346.51	-0.371131	0.249374	1.48825	0.136685	0.846875
AT1G04778	3.72001	0.536453	2.01973	-0.265607	0.790542	0.999953
AT1G04780	320.323	0.335803	0.257453	-1.30433	0.192121	0.939916
AT1G04790	130.827	0.244101	0.333414	-0.732127	0.464091	0.999953
AT1G04800	11.0308	-0.258545	1.18644	0.217918	0.827493	0.999953
AT1G04810	602.598	-0.0522996	0.19322	0.270674	0.786642	0.999953
AT1G04820	5004.71	0.00128924	0.138503	-0.00930839	0.992573	0.999953
AT1G04830	108.206	0.0353606	0.367814	-0.096137	0.923412	0.999953
AT1G04840	5.51175	-0.153212	1.47956	0.103552	0.917525	0.999953
AT1G04850	933.78	-0.0821711	0.190508	0.431327	0.666231	0.999953
AT1G04860	214.359	0.0564676	0.285305	-0.19792	0.843108	0.999953
AT1G04870	202.127	0.238866	0.279997	-0.8531	0.393604	0.999953
AT1G04880	44.6206	-0.613058	0.56969	1.07613	0.281871	0.999953
AT1G04890	0	NA1	NA1	NA1	NA1	NA1
AT1G04900	75.5377	-0.479361	0.439731	1.09012	0.275659	0.999953
AT1G04910	195.503	-0.339737	0.278864	1.21829	0.223114	0.969268
AT1G04920	15.4376	2.81952	0.983467	-2.86692	0.00414483	0.11478
AT1G04930	41.8946	-0.352106	0.584043	0.602877	0.54659	0.999953
AT1G04940	12.032	-0.914412	1.01597	0.900035	0.368102	0.999953
AT1G04945	56.735	0.162266	0.494555	-0.328106	0.742832	0.999953
AT1G04950	182.109	0.14168	0.313212	-0.452346	0.65102	0.999953
AT1G04960	139.132	0.160796	0.343192	-0.46853	0.639405	0.999953
AT1G04970	107.683	0.310554	0.360894	-0.860514	0.389506	0.999953
AT1G04980	347.059	-0.35619	0.257975	1.38072	0.167366	0.907208
AT1G04985	188.907	-0.211043	0.303399	0.695596	0.486682	0.999953
AT1G04990	447.868	-0.169319	0.206459	0.82011	0.412153	0.999953
AT1G05000	17.8193	0.25751	0.88359	-0.291436	0.770718	0.999953
AT1G05010	11.317	1.08767	1.22485	-0.888002	0.37454	0.999953
AT1G05020	4.50435	-0.369781	1.81015	0.204281	0.838134	0.999953
AT1G05030	73.879	-0.269326	0.441011	0.610701	0.541398	0.999953
AT1G05040	0	NA1	NA1	NA1	NA1	NA1
AT1G05055	170.852	0.420173	0.303894	-1.38263	0.166778	0.906848
AT1G05060	113.315	-0.366693	0.398731	0.91965	0.357756	0.999953
AT1G05065	0.833671	-3.11288	4.43111	0.702506	0.482364	NA1
AT1G05070	187.59	0.358897	0.290622	-1.23492	0.216859	0.962156
AT1G05080	2.62086	-0.47154	2.28885	0.206016	0.836778	NA1
AT1G05085	0	NA1	NA1	NA1	NA1	NA1
AT1G05090	11.8024	0.228593	1.02214	-0.223642	0.823036	0.999953
AT1G05100	13.6986	0.467408	1.03671	-0.450856	0.652093	0.999953
AT1G05120	345.069	0.223081	0.235766	-0.946196	0.344049	0.999953
AT1G05136	0	NA1	NA1	NA1	NA1	NA1
AT1G05140	121.04	-0.0333548	0.343457	0.0971148	0.922635	0.999953
AT1G05150	434.231	0.0771494	0.212478	-0.363093	0.716535	0.999953
AT1G05160	279.383	0.350042	0.252731	-1.38504	0.166041	0.905417
AT1G05170	30.7468	-0.154436	0.63703	0.242431	0.808446	0.999953
AT1G05180	257.352	-0.228017	0.268481	0.849285	0.395723	0.999953
AT1G05190	363.74	-0.228199	0.237061	0.96262	0.335738	0.999953
AT1G05200	211.769	0.25435	0.274043	-0.92814	0.353335	0.999953
AT1G05205	305.697	-0.0827114	0.246914	0.334981	0.73764	0.999953
AT1G05210	88.3655	-0.653081	0.400066	1.63243	0.102588	0.764336
AT1G05220	3.30421	3.60684	2.31124	-1.56056	0.118627	0.806054
AT1G05230	404.646	-0.18214	0.22149	0.82234	0.410883	0.999953
AT1G05240	0	NA1	NA1	NA1	NA1	NA1
AT1G05250	0	NA1	NA1	NA1	NA1	NA1
AT1G05260	1131.3	-0.263463	0.222029	1.18661	0.23538	0.974971
AT1G05270	382.514	-0.272048	0.222829	1.22088	0.222131	0.967199
AT1G05280	76.6055	-0.127505	0.460875	0.276658	0.782042	0.999953
AT1G05290	0	NA1	NA1	NA1	NA1	NA1
AT1G05291	13.5101	-1.17797	0.96996	1.21445	0.224577	0.969879
AT1G05300	15.3916	0.175142	0.899002	-0.194819	0.845535	0.999953
AT1G05310	2.3485	0.85711	2.36485	-0.362437	0.717025	NA1
AT1G05320	102.204	-0.248721	0.383359	0.648794	0.516471	0.999953
AT1G05330	0.899463	0.233162	3.90225	-0.0597507	0.952354	NA1
AT1G05340	58.7114	1.9975	0.568419	-3.51414	0.000441184	0.0207912
AT1G05350	377.758	-0.03003	0.227884	0.131778	0.89516	0.999953
AT1G05360	114.177	-0.179816	0.366958	0.490019	0.624121	0.999953
AT1G05370	17.3346	3.01169	0.949589	-3.17158	0.00151614	0.055206
AT1G05380	367.586	-0.35819	0.235603	1.52031	0.128433	0.836676
AT1G05385	50.4749	0.270285	0.536975	-0.503347	0.61472	0.999953
AT1G05400	4.50501	-1.81621	1.82461	0.995397	0.319543	0.999953
AT1G05410	152.634	0.335959	0.309163	-1.08667	0.277181	0.999953
AT1G05420	5.6154	1.24167	1.72069	-0.721609	0.470535	0.999953
AT1G05430	172.044	-0.194532	0.29495	0.659543	0.509547	0.999953
AT1G05440	20.7332	2.45025	0.837376	-2.9261	0.00343237	0.100909
AT1G05450	8.70178	-0.414038	1.21965	0.339473	0.734253	0.999953
[truncated: 26,737 more rows]
