# Supplementary material for: Parental conflict driven regulation of endosperm cellularization by a family of Auxin Response Factors
Source: Nat Plants. 2024 May 28;10(6):1018–26. doi: 10.1038/s41477-024-01706-y (PMC11208147; doi:10.1038/s41477-024-01706-y)
Supplement: Supplementary file 5 — (A) Table showing normalized reads for 4 DAP seed transcriptomes. (B)–(D) Tables showing DESeq2 results comparing WT libraries to osd1 × Col-0 (B), to pPHE1::ARF22 Line1 (C) or to pPHE1::ARF22 Line 2 (D). [file 41477_2024_1706_MOESM5_ESM.xlsx]

## Sheet: Tabelle1
Supplementary Data S4. Species surveyed for the phylogenetic analyses.
Species	Group	Order	Family	Database	Link	Transcriptome references	Centromere location references
Arabidopsis thaliana	Rosid	Brassicales	Brassicaceae	TAIR10	https://www.arabidopsis.org/
Arabidopsis lyrata	Rosid	Brassicales	Brassicaceae	Dicots PLAZA 5.0	https://bioinformatics.psb.ugent.be/plaza/versions/plaza_v5_dicots/		Wlodzimierz et al. (2023). Cycles of satellite and transposon evolution in Arabidopsis centromeres. Nature, 10.1038/s41586-023-06062-z. Advance online publication. https://doi.org/10.1038/s41586-023-06062-z
Capsella rubella	Rosid	Brassicales	Brassicaceae	Dicots PLAZA 5.0			Koenig et al. (2019) Long-term balancing selection drives evolution of immunity genes in Capsella. eLife 8:e43606.
Camelina sativa	Rosid	Brassicales	Brassicaceae	BRAD/brassicadb	http://brassicadb.cn/		Kagale et al. (2014) The emerging biofuel crop Camelina sativa retains a highly undifferentiated hexaploid genome structure. Nat Comm 5:3706.
Boechera stricta	Rosid	Brassicales	Brassicaceae	Phytozome13	https://phytozome-next.jgi.doe.gov/		Lee et al. (2017) Young inversion with multiple linked QTLs under selection in a hybrid zone. Nat Ecol Evo 1:0119.
Brassica napus	Rosid	Brassicales	Brassicaceae	Dicots PLAZA 5.0			Rousseau-Gueutin et al. (2020). Long-read assembly of the Brassica napus reference genome Darmor-bzh. GigaScience 9:giaa137.
Brassica rapa	Rosid	Brassicales	Brassicaceae	Dicots PLAZA 5.0			Zhang et al. (2023). A near-complete genome assembly of Brassica rapa provides new insights into the evolution of centromeres. Plant Biotechnol J 21:1022-1032.
Brassica oleracea	Rosid	Brassicales	Brassicaceae	Dicots PLAZA 5.0			Belser et al. (2018). Chromosome-scale assemblies of plant genomes using nanopore long reads and optical maps. Nat Plants 4:879-887.
Schrenkiella parvula	Rosid	Brassicales	Brassicaceae	Dicots PLAZA 5.0			Dassanayake et al. (2011). The genome of the extremophile crucifer Thellungiella parvula. Nat Genet 43:913-918.
Eutrema salsugineum	Rosid	Brassicales	Brassicaceae	Dicots PLAZA 5.0			Yang et al. (2013). The Reference Genome of the Halophytic Plant Eutrema salsugineum. Front Plant Sci 4:46.
Aethionema arabicum	Rosid	Brassicales	Brassicaceae	Dicots PLAZA 5.0
Tarenaya hassleriana	Rosid	Brassicales	Cleomaceae	Dicots PLAZA 5.0
Gynandropsis gynandra	Rosid	Brassicales	Cleomaceae	CoGe	https://genomevolution.org/coge/GenomeInfo.pl?gid=58728
Cleome violacea	Rosid	Brassicales	Cleomaceae	Phytozome13
Capparis spinosa	Rosid	Brassicales	Capparaceae	GigaDB	http://gigadb.org/dataset/102321
Carica papaya	Rosid	Brassicales	Caricaceae	Dicots PLAZA 5.0
Moringa oleifera	Rosid	Brassicales	Moringaceae	Orcae	https://bioinformatics.psb.ugent.be/orcae/aocc/
Bretschneidera sinensis	Rosid	Brassicales	Akaniaceae	Figshare	https://figshare.com/articles/dataset/Genome_annotation_of_Bretschneidera_sinensis/18667526
Gossypium hirsutum	Rosid	Malvales	Malvaceae	Dicots PLAZA 5.0		Hovav et al. (2015) A Transcriptome Profile for Developing Seed of Polyploid Cotton. Plant Genome 8:plantgenome2014.08.0041.
Theobroma cacao	Rosid	Malvales	Malvaceae	Dicots PLAZA 5.0
Glycine max	Rosid	Fabales	Fabaceae	Dicots PLAZA 5.0		Chen et al. (2021) Comparative analysis of embryo proper and suspensor transcriptomes in plant embryos with different morphologies. Proc Natl Acad Sci USA 118:e2024704118.
Cucumis sativus	Rosid	Cucurbitales	Cucurbitaceae	Dicots PLAZA 5.0
Fragaria vesca	Rosid	Rosales	Rosaceae	Dicots PLAZA 5.0		Guo et al. (2022) Mechanism of fertilization-induced auxin synthesis in the endosperm for seed and fruit development. Nat Comm 13:3985.
Vitis vinifera	Rosid	Vitales	Vitaceae	Dicots PLAZA 5.0
Solanum lycopersicum	Asterid	Solanales	Solanaceae	Dicots PLAZA 5.0		Pattison et al. (2015) Comprehensive tissue-specific transcriptome analysis reveals distinct regulatory programs during early tomato fruit development. Plant Physiol 168:1684-1701.
Erythranthe guttatus	Asterid	Lamiales	Phrymaceae	Dicots PLAZA 5.0		Flores-Vergara et al. (2016) Developmental analysis of Mimulus seed transcriptomes reveals functional gene expression clusters and four imprinted, endosperm-expressed genes. Front Plant Sci 11:132.
Coffea canephora	Asterid	Gentianales	Rubiaceae	Dicots PLAZA 5.0
Daucus carota	Asterid	Apiales	Apiaceae	Dicots PLAZA 5.0
Nelumbo nucifera	Basal eudicot	Proteales	Nelumbonaceae	Dicots PLAZA 5.0
Oryza sativa	Monocot	Poales	Poaceae	Monocots PLAZA 5.0	https://bioinformatics.psb.ugent.be/plaza/versions/plaza_v5_monocots/
Zea mays	Monocot	Poales	Poaceae	Monocots PLAZA 5.0		Li et al. (2023) High temporal-resolution transcriptome landscapes of maize embryo sac and ovule during early seed development. Plant Mol Biol 111:233-248.
Ananas comosus	Monocot	Poales	Bromeliaceae	Monocots PLAZA 5.0
Elaeis guineensis	Monocot	Arecales	Arecaceae	Monocots PLAZA 5.0
Asparagus officinalis	Monocot	Asparagales	Asparagaceae	Monocots PLAZA 5.0
Cinnamomum kanehirae	Magnoliid	Laurales	Lauraceae	Phytozome13
Nymphaea thermarum	Basal angiosperm	Nymphaeales	Nymphaeaceae	NCBI	https://www.ncbi.nlm.nih.gov/genome/?term=%09PRJNA508901	Povilus and Friedman (2021) Transcriptomes across fertilization and seed development in the water lily Nymphaea thermarum (Nymphaeales) reveal dynamic expression of DNA and histone methylation modifiers. Plant Reprod 35:161-178.
Amborella trichopoda	Basal angiosperm	Amborellales	Amborellaceae	Dicots PLAZA 5.0
