# Supplementary material for: Parental conflict driven regulation of endosperm cellularization by a family of Auxin Response Factors
Source: Nat Plants. 2024 May 28;10(6):1018–26. doi: 10.1038/s41477-024-01706-y (PMC11208147; doi:10.1038/s41477-024-01706-y)
Supplement: Supplementary file 6 — List and functions of the primers used in this study. [file 41477_2024_1706_MOESM6_ESM.xlsx]

## Sheet: Tabelle1
Function	Name	Sequence	Reference
osd1-3 genotyping	osd1-3-F	tcagttttggtctggcatgggt	-
	osd1-3-R	CTTCTGGATCTCCGCCATCACAAT	-
	osd1-3-T-DNA	CTGGGAATGGCGAAATCAAGGCATC	-
arf15 genotyping	arf15-F1	CAACTAAGCGTGGCCTCCCCGATG	-
	arf15-R1	accggtaacattttcgacccc	-
arf20 genotyping	arf20-F1	CTTTGATGCCAGATACAACTgtaag	-
	arf20-R1	GGCATTGGTTGGACAGGGTAG	-
arf22 genotyping	arf22-F1	acgagcttATGGAAAGTGGCA	-
	arf22-R1	CCGCATTGTAAATCTTGAACC	-
pARF13::ARF13 cloning	gARF13-F1	GGGGACAAGTTTGTACAAAAAAGCAGGCTTagagtcaaaaaaatgattttgtttgtgatt	-
	gARF13-R1	GGGGACCACTTTGTACAAGAAAGCTGGGTTTAGTTATCTGTGACGTTTGGTGGTACG	-
pARF20::ARF20 cloning	gARF20-F1	GGGGACAAGTTTGTACAAAAAAGCAGGCTTGTCAATCTAATTCATTTAGC	-
	gARF20-R1	GGGGACCACTTTGTACAAGAAAGCTGGGTTTAACTTGAGAGACTCTTACTGG	-
pPHE1:ARF15 cloning	gARF15-F1	CACCccgatctttggataagaggttATGG	-
	gARF15-R1	accggtaacattttcgacccc	-
pPHE1:ARF21 cloning	gARF21-F1	CACCacgagcttATGGAAAGTGGCA	-
	gARF21-R1	caccggtaacatttttgacccc	-
pPHE1:ARF22 cloning	gARF22-F1	CACCacgagcttATGGAAAGTGGCA	-
	gARF22-R1	tgagagactcTTACTGGACTTCA	-
pARF15::	pARF15gARF15-F1	CACCgttgggaaaatcacgagttttcg	-
ARF15-GFP cloning	pARF15gARF15-R1	TAACCTCCTCTTTTGAATATATATCC	-
pARF22::	pARF22gARF22-F1	CACCcgtcgtcaacctctgcgtat	-
ARF22-GFP cloning	pARF22gARF22-R1	TAACTGGACTTCAAGTTTTTGACC
Reverse transcriptase primer	dTTTN	TTTTTTTTTTTTTTTTTTVN	-
cARFs qPCR	cARF-Rt-F1	GGCATTGGTTGGACAGGGTAG	-
	cARF-Rt-R1	CAACTAAGCGTGGCCTCCCCGATG	-
GAPDH qPCR	GAPDH-F	GGTACGACAACGAATGGGGT	Elvirat-Matelot et al., 2016
	GAPDH-R	TGACTGCGCATGGAATCAGT	Elvirat-Matelot et al., 2016
CRISPR arf guide 1 RNA	ARF-DT1-BsF	ATATATGGTCTCGATTGAGTTTATTACTTTCCTCAAGTT
	ARF-DT1-F0	TGAGTTTATTACTTTCCTCAAGTTTTAGAGCTAGAAATAGC
CRISPR arf guide 2 RNA	ARF-DT2c-R0	AACATTTCTTCAATGGGATCTTCAATCTCTTAGTCGACTCTAC	-
	ARF-DT2c-BsR	ATTATTGGTCTCGAAACATTTCTTCAATGGGATCTTCAA	-
pB7WG2 modification with pPHE1	pPHE1-F1	GAGCTCgactttaaaatagtagaaaagcttg	Figueiredo et al., 2015
	pPHE1-R1	ACTAGTatctcttatctttttcttttgtgt	Figueiredo et al., 2015
